# Supplementary material for: An effective method for quantification, visualization, and analysis of 3D cell shape during early embryogenesis
Source: Quant Biol. 2024 Dec 20;13(1):e83. doi: 10.1002/qub2.83 (PMC12806067; doi:10.1002/qub2.83)
Supplement: Supplementary file 2 — Table S1 [file QUB2-13-e83-s005.csv]

	0	1	2	3	4	5	6	7	8	9	10	11	12	13	14	15	16	17	18	19	20	21	22	23	24	25	26	27	28	29	30	31	32	33	34	35	36	37	38	39	40	41	42	43	44	45	46	47	48
ABa	-62.274778983095274	6.1799671863600905	-25.959406428009203	-9.96038006567104	3.379362881101783	6.314300360823396	-2.8698429381015784	1.0341645546511666	0.9094991239121327	3.8211056600922984	-2.4805456865807223	3.8454269734774056	47.74026395273181	-1.6554026060073057	-4.671317299039744	10.299323482465663	10.113794215856018	-2.5130785845542847	-4.794145931810027	3.2757049456223974	0.6170623282219002	-2.0734201224886877	0.09885476771570853	-0.4393555794187722	-0.16710638225924815	-0.8961145518650162	2.7976691521545156	2.6956381312596016	-0.8837942853372596	-4.1853146878238325	0.05057418308493487	-0.3255321129864502	0.955889592110518	2.0563006698352235	0.4146426935871095	2.0982566806314122	-0.8783118978730636	-0.06903395349418684	0.8060444876373865	-0.9678344853382251	7.559341708480738	1.3143397915688784	-0.02028204858172161	-1.0626430397853375	1.5026087570002817	0.0736818710447297	2.7548233737852654	-0.6259563641813909	0.03511576187876034
ABp	-44.09833148212086	-4.413917187848168	33.29517152795149	-4.966771929375234	1.4687442317102026	11.156167332693967	-0.9244175688725165	-0.5247318433076051	-1.2225248846842964	2.030619962172041	0.7306159222701248	-1.0227665280912017	52.675779089612035	-18.539578826517776	-13.417381057219593	-3.8738758907850146	9.730346416758971	-1.4101723596790041	8.013455604805484	-0.22419260239673794	1.4605646851534961	-0.7879589729010008	0.3609477263150927	-3.1328081060138318	0.5727080064953292	-0.496970027175173	3.2550082914910803	2.198039988059067	0.7134447377357114	-1.1910520656328925	0.2405002653497472	1.062006730053355	-0.6401167251529634	-0.8053308950053116	0.0013381334208237838	-2.082205728892898	-5.472868003019782	0.784450213565721	0.2738498385470173	-2.404853613363234	-1.2507218164064953	0.23225363575735838	0.37147090322834553	0.4354408484282146	1.8569913537530525	-0.7274144136669892	-0.05921310858597579	-0.9022621290903311	0.27785284384182196
EMS	-29.035990892986106	-7.194535817273371	139.6124313658796	20.89930750384423	-6.121432099693752	7.96222542325307	-3.0369620621296907	-0.59439594360111	-2.1674171193053025	-3.097117454537097	-2.540554449041325	-5.6670661528542965	20.371303631594973	-21.070194035073314	-16.2829113077797	-3.9207662145248072	-0.3214961632638766	0.7699551159046794	-7.243335058003959	6.360547746515186	1.14265105951551	0.43038355297746334	0.19966596890333724	1.505028901638507	-3.045760979861521	-1.6043739364501661	1.671151037017415	-1.1912478787351777	0.1276595122110529	3.2153968688594885	0.18516463263321045	-0.07210420501715215	1.3953145866188639	0.8597427212355242	0.4206068702017033	2.002060126588989	-21.09696925359463	1.3183821567765	1.761919916754547	2.0052450197780645	-3.5773299280290614	-1.641469353961261	0.5149149079555928	0.5404211070659753	1.3662120455877602	-1.4861401618076284	-3.4660359359212087	-0.05002262576392711	-0.7354988941240964
P2	19.538712773667758	2.53337298401273	-76.04210337522176	-14.421689956797186	-3.832489453589838	0.9308982837761275	-2.171802502705995	-0.9183676123813563	0.7911189103962952	2.2612930691909536	2.997853930437869	12.165664691375577	22.30359426452881	1.980815778414988	1.7747703793392782	2.4137392832090416	4.5178419021641405	-0.48764604108494075	-14.394289813721992	4.810191975896185	-2.490624011022111	0.5725966971621613	-0.38987185926082624	-0.40072705220753235	0.2738733470162939	-0.7931266173700156	1.3147285202660752	-0.34097372155122807	0.2978703500067003	-2.2064559792366834	0.5044306282120061	0.5826888415915279	0.6723791750101149	0.8587918723941756	-1.5015561399484747	3.8347669655080474	6.762180786662175	-1.444076483263949	0.4973250782382504	-1.5690466492001334	9.903052178833857	1.324950133523659	-0.549733012686024	-0.3376567582987223	-5.346016204417776	0.169123804160459	0.35949123014114653	0.68958423506724	0.5897435213981754
ABal	36.972700286451015	-0.10147621486204753	-54.90412881616329	-1.5402519605737572	-0.2891538449468431	-3.570869122611703	0.5958117409460578	1.8379951710613616	2.9189903826434214	2.4856032570355655	1.8252722393625351	14.21280500083709	19.51224451301458	16.776805675672957	11.879620829334232	-3.7136652118323243	-3.767991824710585	-2.1614452292403947	-4.693266234605535	0.7203198686494817	0.5232137341125082	-1.8150703884914454	2.254258565395805	-1.7162046754902358	1.0673211922320416	1.0074013086824056	-0.716356133899461	-0.8777007960249217	-0.5569916074997702	-4.488096332395106	0.06286527194216752	0.23026653267568142	-0.4539271981788124	-0.8569020332211497	0.09303887503689928	-0.3474885405157164	3.760280871316524	-1.7051607575254843	-1.3165793452433479	-1.9394527757424047	3.8339027387927103	1.2679656495927367	-0.41959057453725	-0.8621863892596703	1.0766135655310183	0.25485706549258186	1.2416831818731247	-0.5260254089296124	0.9951878378438694
ABar	-17.428919316980064	-10.070315047142035	74.11687871608909	10.050585000249797	-4.145537930238596	1.2249021294125197	3.9997917993061436	3.8576329955059947	3.025196864917246	0.9985879418345158	-0.8436788991164623	3.0995706428178837	18.71664908193198	-6.5840921624868	-4.231914415850281	12.436373729104233	-0.35275002214590273	1.2072245103308332	5.503916312543868	-2.0420217920650887	0.7242800043294537	1.0034451211259257	-0.8098745640609342	-1.0710490459960922	1.2723715790641865	-1.604730471491342	0.013305795227215237	1.6176771348377903	-0.32174773178956917	2.4110768507645752	0.15825460670127936	-0.4397852547594207	0.7132140160315881	0.9264216448274966	-0.07878204882177328	0.7349212644658764	-9.733687262850871	-0.3763190329303999	-0.1767200560142036	2.279269707924902	-3.4209777612869474	-2.015368256937319	0.19984601960345866	-1.7569972236610356	3.2454698779187794	-0.4287224667976079	-1.6685784785944817	-0.13462431032177724	0.25862939691332576
ABpl	-253.35463598304335	-4.264654210660247	34.71296491127249	2.7149481521879486	0.7961036429541868	2.9556572930375835	3.1698336889416296	-0.9930692438547206	-1.1255262241947732	-3.4729274862906325	0.7971473343476886	-6.155931622550249	-31.24122822589192	9.545368972993966	8.546166159936448	-5.103038655615838	-3.161898004934358	-1.323798841437445	8.30952027859372	0.4269241838977383	-0.3852159456141299	-0.2731358993169548	-0.58555729309248	0.06430064140869565	-0.680367803080793	-0.2713790910366191	0.08626151019705626	-0.5338695965496951	-0.662789139793096	-2.615992979703218	1.9291692491485346	2.336994173484062	-0.3101333726114873	0.8995825305506551	-0.19207824692182573	-1.5671663448846238	2.6759428509899377	0.45861189494410537	0.9471362222193821	-0.28633266303145305	-1.5893382520533679	-0.8548489384864448	-0.11456319597456378	0.9758907310363543	-1.07253886195648	0.6904697466106349	-0.025106627462475474	0.4891630634647741	0.8120961048475375
ABpr	-97.519336663785	-2.842226435349294	-8.64432780845426	0.22960141935322465	-2.1549819769818286	4.016802464207304	6.1346868359247875	-0.05800285002952181	-5.386664241892396	-5.230917473178578	0.7500364045831006	-17.06383351822299	22.526321075043775	3.8202898327995523	3.417888764331509	1.3886548626097885	-1.4935007421172681	0.802094773258323	11.567995435655517	-3.570971870942308	1.220912940440849	-0.5148047648912776	-0.6079681797529252	-2.009742326800724	-0.453691177595097	0.6443835691769637	-0.002494536110507669	-1.6341226351274998	0.3806333955356775	9.311635537296851	0.8881574400741521	1.7804862411180356	-0.7389503101701669	1.069623873308891	-1.6009155045545527	5.282901082745659	0.5851673005011769	0.663169744059754	-0.3826090757898721	0.693271901987413	-5.396871880856325	-0.5667427334712626	0.15099287196750247	-0.8445901578202125	1.1541888910272293	-0.6039153717355212	-0.6690839196048557	0.16026984267545924	0.0733803359952347
E	44.242407846615386	2.738764335348962	9.817535590379126	5.110983823433086	-2.9152195921577517	3.7083339821618493	-1.1677254467321547	1.0850734888023092	-1.6121606006142684	7.267050633018803	-3.675610936298269	4.993747137920657	24.850236730362102	4.073778053760663	3.460037489294512	7.128884568525064	5.3071063220826735	-2.5982752309915367	22.618451073823866	-7.447175122124642	-1.4547278408171964	0.9936389312745827	-0.16282891166498537	-0.870116804810061	-0.5364030046009668	-2.8436790559704455	-1.1705406544238146	2.6417514260272164	-1.3226804308376041	-8.42865609480147	-0.19588539224487317	-2.1425855589785052	-1.1014433891702335	1.0866938891023883	-1.4874181962782287	-1.495898840009476	-2.4863886474419714	-0.5074245549985998	0.7510240671451998	-2.31137639942602	5.734182640132182	0.48416393295709215	0.5410983765679794	-0.22637479582343048	2.1299134114206235	-0.47491163534744596	-4.425941438225309	0.4586411827520983	0.04389307752622395
MS	-195.99485250862543	-0.8779990779784154	37.04234247955083	-0.466176174233772	-4.253917164366898	5.486520419176726	-3.494533437201698	0.18240540392313712	-4.100921423891376	-3.2966376363133936	-1.8381589233462436	-23.16241385972299	-9.777515104370302	-2.0352084664228958	-1.0768446805982903	-2.806363926632084	-2.0871160736824588	1.7171861516635534	25.285816185982	-4.601539827447926	1.0977818109175292	1.0662761430788057	0.9622369848531316	1.567516372781811	-2.5383781064009305	1.4896366232386666	4.054875598491186	-2.0402848781401133	0.4565081586696283	8.901655390531468	0.7025930194726699	2.172170278576868	-1.5983246205704305	1.3499322131204332	0.07130694424962725	4.852176161381039	4.08852457554646	1.4463123507891003	-1.0301176114079733	2.986517839635365	-8.93034971718727	-0.47651415439153577	-0.10377840986480502	0.03205017328626269	0.06818216278282348	0.9039235884383339	-1.8067650330940175	-0.13028547910190647	0.9065499351868754
C	-119.21125536688795	-6.219358004097976	53.84083887465281	-11.229304951586618	-2.8114283687979253	-1.3607045468993733	2.777430402785969	-0.6863579669074703	-0.222301321815711	9.077696086855624	-2.386095535801298	18.883858543450746	9.965715406944897	-16.284694576419604	-11.519389551926066	-2.5622303635294266	3.266985477715	-0.06790133089075422	-7.146596031525342	8.605322436930956	-1.4266475993952	-0.8605188527957012	-2.1398828645210215	-0.524897702632186	2.838948306680789	-1.5606636244828256	1.6384038011722188	1.3672959234625346	1.8335262375036951	-4.410719580823514	-0.42756876921528836	-1.034519681879393	-0.8222775565915816	-0.19846616814890455	-1.0587319899848429	2.0685340631223625	0.6978036615829409	-0.33999914528539366	-0.029526878324496592	-0.6884006098846451	-2.199740262260065	1.9101099873113383	0.08259050314547951	2.112845150261929	-6.331834542614879	0.1359287698055061	-0.18157575728917966	1.2929548944597722	-0.3328497259698311
P3	120.90869616085592	1.2042287230751547	-62.06364957055673	-8.778502483264496	-2.5778947763808446	0.18854814927276	0.4786475793304709	-0.07870720338174622	1.35585561758096	-6.810037564763271	-0.4518306402510505	-12.429849803911937	4.996993517965174	11.253105960732222	7.5330395558985135	-4.942090706033529	-3.061386143455195	-3.3423093754416744	-2.053250332247881	-0.4915805346984289	-0.5024619506669081	-1.7349681282279539	0.4878065134592648	-0.4556967665837972	-0.6305161606049807	0.8376576394439682	1.003648560727116	-2.709915456991352	-0.2943272372565704	1.2949504488165975	0.8584828348096376	0.20367765132179874	-0.5334268971185632	0.44047253286963733	0.596050294289472	-0.2090268588612627	2.664263037900901	-1.2988917899419339	0.29832426130247247	0.4188041529847226	2.068544299496272	-0.34711671857700027	0.21251238911299297	-0.7729929727075842	-0.20643683128274237	0.5562883677581979	1.963290301572444	-0.9324520185950829	0.18638198787522442
ABpra	-19.029304368952364	-7.464265767288659	71.66041599555243	25.681552038693	-9.641189738139149	1.3593182240064678	3.9674088700986676	-2.0492862244491206	-4.102882667492311	2.030478927755989	5.0175966713689	0.2069495444623157	7.350275172999276	0.007075120871127455	-0.5877990414482485	-10.407633638107217	-9.20664757154265	0.3869367686767838	-0.46092852672102996	-1.0279114687569573	0.5498558184027572	-0.6301371900041197	1.5909589074431834	0.530921962681317	0.004849801399440403	-0.753148161400576	0.667739469181749	0.17099158222513142	-0.0322998619543152	-7.397396234234403	0.8959117436670412	1.4058845902141766	2.7499141571474657	-1.1147123928410003	-1.8162504870334821	16.22972058511755	0.5410042500951852	-1.191288489932786	0.5378712610587888	-0.9911314203283247	6.357813896384686	0.8982840543612722	-0.9213252254516737	-0.3811280514081154	3.2406948584748974	-0.6325989289440185	1.9229994458917528	1.39227170106717	-0.4285127801388241
ABprp	-139.19585192838326	-5.302836473960333	56.578316178285654	3.821826989446215	-4.6646054199949045	8.704088631913658	-3.064715137678097	1.0081407538994664	0.8461133405496787	1.7797144023910283	-1.6655245452170182	1.5472867780085542	5.270114038136169	-0.7327667545383075	0.8411566290862384	-12.087603688326812	-1.7173172205406937	2.0959630313677056	-5.246675730271892	2.3557476816604	1.3921000868690638	1.2964853923013218	0.8019988010758907	-0.4768657839142502	-0.9686053457011087	2.771353362104602	1.9232626589086672	-1.0710577818081792	-1.3442242120592534	-1.3512392304324627	0.8875152430821522	0.8180655864810352	0.0274134215136775	-0.17104729317424872	-0.1387905227572824	-3.4142712460012534	1.4837914957681297	1.5530149879059316	-0.7737630637720952	0.7695335311251891	-7.4350780407863475	-1.3450885456886945	0.41640098707752854	0.49189750797903015	-4.056377828968792	0.9542468400034521	1.4097425710875535	-0.25049154270465473	-0.05246337309998704
ABala	76.68026754447394	3.146864792495976	-24.018366749456405	-4.8474990261503645	1.662595949183542	-5.310925120069966	-4.826419500488796	2.730273142145191	2.220293539128288	-4.073611131480616	-4.243938753883193	-24.496992579575107	5.712160692041359	19.79210298999552	13.464015051698778	-16.923330838400275	-11.747626523309515	-3.1039728410495164	13.522010345795872	-5.924252714839421	1.6245549411954021	-2.6058841582976964	-1.4596634915633857	-1.2839229879085015	-0.7177934166470178	0.7398554211303529	0.5552507273386711	0.011503294813742257	0.12434458567711125	3.8934585015237064	-0.6623203557844237	1.231330823115236	0.9324755028715861	0.23471757126719928	2.5266685874018355	2.6679873433108896	3.37022801797102	-0.5454099432950199	1.3743556931831027	-0.34092140344594035	0.07231427884035382	0.8795187066823591	0.12840888740614595	-0.138981289582947	-0.410689142463902	0.4451034464549031	3.650112567628819	-0.12178925706324636	-0.024511291739311502
ABalp	80.48679636235721	4.9042221919735915	-8.002064712109737	9.286250978977918	3.664748993319904	-6.879783809615495	1.8246370201326678	-0.10998082799855848	4.2955948993257556	3.4162407844275604	3.032072835951974	30.52158537522421	1.0478182437924275	5.8233784703075	5.465641368111328	-1.4592219354549236	-4.633319072407338	-1.4984398047928444	15.002312349841304	-1.0726744403683426	-1.4172466762534548	-1.6435248043124127	-3.6406345096369126	-1.391271420840797	0.5471036451661339	2.8399650934884626	-0.6673562674631317	-1.7004390435464733	-1.1421129754666857	-5.8365548293811464	-0.0873438513721202	-0.815536466306582	0.7474209347710883	-0.5861438464980279	1.1387826913140806	-0.7032667237037149	-2.018294603018643	0.3527692516289098	-0.9288391536585854	-1.6354192227491964	-6.708557968955479	-0.5504000641478541	-0.4423710518777351	0.44119381044564443	-0.6500690328552752	1.0067938067191216	2.141754597416791	0.8074780047250792	-0.6363259508484519
ABpla	-161.979409937878	-1.1545147422169997	68.2660717993086	7.427973927427801	2.7923662840351815	4.212540962351099	-0.4342724692219924	-0.3272156248576817	1.7294681377724717	1.2589613507732675	-2.6743170614664082	-6.950241475168016	6.28163301291665	5.469420438418792	0.9726111362558456	-12.748742870579669	-4.6210347364689355	-2.551648664934312	-11.381499097262617	2.6567094863286447	1.4052849030457422	1.3797871845010488	2.300142653870245	-1.0378489951392191	-0.08981348321046116	-0.27580962034962236	-0.825369373756313	0.3780773737273572	0.9250209350275866	5.229751726862369	0.5329387417956302	1.521699108908973	-1.5960825928117868	0.5974446685879369	-0.8666921258395892	-0.5836029858842011	11.155378856618857	0.7995733177478866	-0.3235155625915748	0.11605654092933632	-9.12199893686104	-0.7293949642494495	0.0463025030763666	0.664200037134496	-7.455655735087373	-0.03998125053068569	2.35683537056273	-0.23017427453196576	0.3103627422833847
ABplp	-190.63296744066145	-1.757728955307232	70.39806416217777	12.000650535229763	-2.4582044301329016	3.8530527104880177	1.0827753287928443	-0.5358679207666076	-0.006146569268381504	2.87442261630266	0.8163006676764004	10.995553799828663	-17.038084515097676	-1.4238985699809403	-5.839718190039122	-21.71110992201462	-15.912706969159274	-1.5352074774063103	1.7961160065868775	2.936414475590771	0.49758126657812923	-3.5086765043725325	0.7890830232460317	0.9051560778982274	0.8300046157745846	-0.5554460010988383	0.9220647708959561	0.35924450651500783	0.3624225354475011	0.4828302135111406	0.1884662153497062	1.1017090563170715	0.6852730591491393	-1.9300445956165353	0.5532702147753632	-0.5988482879468694	11.90227508341244	0.24288738868876567	0.6871406205540732	0.171974381538383	4.8187195894185395	1.7036119372189422	-0.7851572212235335	1.2884981751840983	-3.6364548739447393	-0.6803489670990812	-4.498400084869555	2.5394027446582803	1.0110402703698655
ABara	-179.12982459290546	-5.400366595907029	27.579197126846786	-3.4700132503605197	5.4802065009075625	3.437764643232345	5.16159522653117	-1.382733368551917	-3.0771840843005807	9.892498808117505	2.8003116378138473	25.552048685595608	11.263406097241957	2.163846298160355	3.5099057931607285	-0.07655411106491972	0.5164300821471592	-3.1611577924010175	12.919611887462445	-6.481158149767332	-2.702928100250143	1.9757380665728927	-1.8965259853971483	-1.6350177853657257	0.027806588389767337	-1.8315995647626324	0.4170414137982145	0.9470700107502191	-0.9460150999138082	-8.876754831155708	1.2687258530804466	-0.212372679948047	0.8760108576836894	0.21359312948368517	1.2757348516945926	-0.3708583755122121	6.312721028760968	0.583115572653958	-0.250350337213074	3.3056360024878884	-9.17178632179154	-2.361521853267363	0.39040427867026845	0.9065023668423318	-2.134306434877455	-0.35151935166578135	-0.37068800135632346	0.3597724340542419	0.16557641215022192
ABarp	-74.99110331270198	-5.8133354722871315	76.12757421663743	14.568458324708773	-1.146254776615354	5.628775543088184	-3.160971541381493	2.9945031836454445	3.969664237513938	-8.981881312827486	2.311871345318384	-18.542598512329583	22.823906132762197	-1.227722716670235	-1.9253934102801922	-20.03685055432189	-12.694366214104877	2.2613813464774655	-9.711284534901964	3.864448248377162	2.230286700132428	0.8168154176233278	0.35278088281524517	-0.2510407715427572	0.1791514129225075	0.2994772373218837	1.751704491137679	1.0053899827161479	-0.5156207473684502	3.2589935466646964	1.1258855786536361	2.295615488053458	1.1526493397906739	-1.9309738872110822	-0.9216118253273594	5.2660775487570906	0.6318750513868289	-0.33443112341455994	-1.0346120340112688	0.702885033267987	1.0004724658218886	-1.240603161783293	1.0619247260258124	0.07506248508337243	-1.5292973582901341	1.016629611698021	4.052769199260161	0.434236972935591	0.9956490773165235
MSa	-43.59005027260617	2.9801786433763624	-36.97662826416039	8.042199862969033	2.8764153764199722	-3.0877175218877673	-0.5641305753976056	-2.7508783955265925	-2.3014152460957855	0.8661136578344107	-3.2669964478481375	-9.560235875030735	28.226915136626666	-2.7182114201956202	2.3083891399156835	16.783515099488902	4.299483766444448	-0.7684815967619736	9.018929911644495	-5.197870203352012	0.04276944586213011	-0.15961810990307085	-0.6954779576997402	0.10939145282919181	-0.25546241260642305	0.11772515656053184	0.490656639006157	-4.407533850436524	-0.24681349682194867	4.727749224909525	-2.4772096301599498	0.14089126234266658	-1.6811284890964384	-0.7974896596547376	0.05772024393186833	0.0130263477554811	0.3286471045637331	0.9129148711276462	-1.0694757656535885	0.9973968993675203	-3.040234900096971	-1.3700070834480091	-0.492687901467222	0.5433166955288357	2.684635060798629	1.4501051781329082	4.766504392535829	-1.466632375155067	-0.4567553572398458
MSp	-74.10470027402128	5.028005007169956	-34.83960993245606	-0.20135781851184276	-12.087027748135547	10.665060664457128	1.8948524038209982	2.2707258824366066	-3.6640236135679864	0.34648017196583014	6.349925230448438	-7.378344390351094	30.081326363181184	-5.178004386218047	-3.7510574022621337	19.428382847429525	8.383887826819517	3.569779608873521	-18.7275694131815	5.428317360798929	0.46204789761006326	-2.435060132127723	-0.6711977331585607	-1.9599586655541392	0.6571559116108299	-0.21431164098887692	-0.3194035032958902	-0.4275590824425759	0.6296329751673637	5.811934154790451	2.066258491914315	1.6357666508373006	2.1285467350154867	0.7519103133422486	1.4911277911335843	4.448831276872631	0.946379147260232	1.407336859201189	0.5078111266146192	0.07653425539837379	-7.054563442471787	0.002055799171612357	0.2267633152996088	1.3223759038792877	-4.262626249700027	-0.8719085523498398	0.7497898352950011	0.7816640436819614	0.19004846800047043
Ea	30.162502870648837	3.6658230100526255	-18.415306890219142	-3.355063766208942	-4.494427173985273	1.9529575926592022	-0.7550738474115135	1.7452273227993362	0.6191092304964418	10.66195640769124	-4.226349679967591	23.169509286710607	25.05327865911608	7.180409113517982	5.597256379208013	7.638743611988849	5.717050249297798	-1.5710767027102739	5.103899586285648	-1.2725543479317196	-0.9031404556019259	-0.6878948915282976	-0.22994702264963965	-1.2883694389697022	-0.1571922710731132	-1.3682523733404917	-1.0069608918572084	0.960978357553289	-0.8261860528690435	-3.168908975312038	-0.6818318235190007	-0.31168038888008015	-0.18480190334173627	-0.3152754835768483	-1.032009289541607	-0.7572631478501846	-1.0858089699066147	-0.29120273615289977	-0.20577287452193604	-1.7573966452712146	5.723795370218831	1.2637598221938031	0.43758841276753324	-0.3947538988130447	-0.30009356558383904	0.4940610693372592	-1.423586309927945	0.5805523104765457	0.12648637962342948
Ep	135.1595369123745	8.672357964312125	-69.25953646963099	-6.91219466355698	0.15636819354369358	-2.561924104827297	-1.237082673395786	1.2613498204033764	0.7735983639001809	-2.470742972632386	2.901484472102618	-3.183062517411025	-6.543203844612439	9.670516678156192	6.62297759605033	0.010781661208096531	1.2340772258089632	-2.2401174741711705	5.668088148656208	-0.4134218846416576	1.9009898209365852	-0.6886226462409903	-0.5211017341166281	-1.4662695976166025	-1.3930377116634045	0.4483390193700398	0.3677822582202498	-1.0589519947106005	0.30995303467179874	-0.8761795510184216	-0.612705317163624	-0.5001684655975529	-0.4688353634709951	0.977667343121782	0.009066051136370235	-2.806926639726191	1.7114800935107932	-0.14642159493982249	0.3190236628863343	-0.9222800221913766	2.7698016804342602	0.1846893647854621	-0.4848156119706757	0.44340771926099104	-2.314138121740499	2.016129773535026	3.94632968646438	-0.8394043359993774	-0.6987158817527233
Ca	-39.62656432647537	0.6170006858090311	-23.343598609646733	0.018379851644946148	3.295060868120881	4.212230322535023	-1.5889385003222758	-0.6429687677249234	-1.5757159901991886	2.865458806197791	-1.2532778262528075	2.3146963764316713	42.0855187433958	-8.98829890588288	-4.6475312577046175	16.059606695492814	6.0178837146569055	-1.529520381606633	0.8599819025765629	-0.8703430256933428	-0.14736991019289522	-3.627731380192681	-0.534876265987959	1.2095039403753827	-0.888256632787279	-1.5991616770785981	1.6314794322379607	1.8833142013079984	-0.3524696208339657	-5.41534196235273	-0.05129502638269005	-0.24808917122908197	-1.2496895871311726	-0.29108818837542205	0.5247101517982031	-4.204567757390171	-1.1420711608804546	1.1203940097624856	-1.0724961745795465	1.7606851558229764	-3.1696062904757243	1.6682789798521647	-1.2080978909969824	0.8104929651874299	-0.6525973691232828	-0.40527178928642127	1.1985549908229753	-1.4158389146200225	0.9798648888481984
Cp	10.791819433598315	-5.038954504718087	-32.8606169234376	-14.644671035609433	-3.449587592187516	1.0168007504164727	1.5662543771158757	0.11182238615061296	-4.366939987725403	7.895882576562468	3.9199654061202525	20.81127778354521	26.33906622490369	-7.8575506413825265	-9.479680554496767	6.3095196052674805	1.2174196508451534	-0.4358871434442891	-14.686237186001225	6.54327148137436	-4.386842313672946	-1.239091530523273	-2.8361755547935084	-5.0300734477131	5.056237610099368	0.2933779289001704	1.5675850797408648	0.12727988300386142	-0.8354806872924925	-6.238442256632657	0.7142793466982174	-0.03792899255271718	0.2893189063883394	-1.0315815960206733	-1.2593769297242652	-2.001642122739361	2.737067396149163	-1.3076546780999094	0.6995801258948118	-0.9516650929365039	8.259613897510022	1.0443472383683758	1.1019431657947063	-1.8433640978100552	2.7314777128436534	-1.1161506445074272	-2.392138033163277	0.6434626220905524	-1.2386752439216413
ABaraa	-87.44437898788826	-4.862335822055554	-50.67847288059666	3.053688830395557	5.83596602043872	-3.8460780626557325	-1.0076183963297947	-0.8669999552110528	-3.5160818816621466	-0.06759251173676628	-0.6914994795450335	2.1205724780581714	35.86934751121402	-11.596129969760673	-6.983128752490482	15.574395224555413	6.9062961727306815	-1.6437208922033102	2.356513579487052	-2.3966507813411546	-0.7431769503913546	0.07297359571205009	-0.544834675160195	0.4409450482559617	-0.22394844122273644	-0.6475921269139796	3.644117443524178	-0.1786996428649523	0.8477442748698927	-3.560762732600132	1.2937201718480158	0.787243132434633	1.5431328082423659	1.3884220056388703	0.4689097709432555	1.5381733486056843	5.704467122325593	-1.2722873792663218	-1.4918922594581414	-0.43680202934601386	-5.086047712296313	-1.3181020453931045	-0.6067005710807191	-0.17056932311308798	1.054229050683207	0.737504753646015	2.4865003449211915	-0.005396625674926858	0.11525030711642709
ABarap	-65.33879025375109	-0.12727113227936554	-28.899973837922055	-1.1718284069704619	5.839586304169646	0.8989440584992091	-7.144347535525815	1.9419852973495135	-4.515916935336173	7.47689602942727	-3.154092063643035	7.2144118901601635	34.04423783038028	-9.909303769880914	-2.83866602421166	7.85307888876719	6.863672889744049	-1.9372724344724626	-3.2151431943182796	-0.8249449853150126	-0.9385564420803538	1.1397980922961697	-0.9480474093545036	-0.42781416637343345	-1.41496999378038	-1.6818714372501773	5.120707434727385	2.6730255039444417	-2.097762744610362	-2.7403270731700613	0.1583021499947175	-0.4177983384444302	0.5217362832837485	-1.3804258187652947	2.395550741651143	1.0626655308796433	2.9570910337899408	0.08844925801110266	-1.5534542341157374	-1.2365000417327303	-4.567641751780953	-0.24701476980998022	0.2996147840756253	-1.0840109744729505	0.8464460821309091	1.3225308215364169	0.5613289786829214	0.5671286325050581	-0.07652892461919146
ABarpa	52.17201606966399	-5.212831553095403	-1.683861995734291	5.538233867332784	0.04002948681646856	1.999949751735151	-0.8875712925548553	0.8958703217529975	2.710905756325763	-8.49918752094738	-0.9641663710286549	-9.083954110053627	20.951212318407457	3.630923821550528	5.457395576622497	8.096427322588328	6.604908460101399	-1.192645772483769	1.0016381037706323	-0.29723941765463613	2.543481380015062	-0.16265205612333927	-3.3425649801978388	-1.7114512388044145	0.3138392166893749	0.23353016560750617	0.47438530287034053	-0.6509578197378446	0.5389197772205954	2.8258328668279264	1.0026408205890456	0.4899248324461195	2.1859430344157436	0.6341016414896783	-1.8756750783887057	3.1081634593021823	-2.1011018809568824	-0.7900658581848752	2.2192048488816276	-2.237004537872758	2.0412608055461714	-0.8446150179209932	-0.6289223455685372	-0.7162156347425469	3.6099508941985836	-0.21350687133859914	-3.931772471597004	0.8080758084306934	0.4648002691441844
ABarpp	-24.502628533319722	-3.161093568900369	33.43669765320633	1.186478796578741	-5.061900237550017	7.616425350182798	-8.549156767741021	-0.39262848848348486	3.5517807826760994	-1.4304640822885892	4.008561050801279	5.589691941628153	35.93703043703147	-5.878167109262011	-3.9190228958122657	1.2704282667431552	-0.8358523573329942	-0.7170718467408718	2.500718054688449	-2.3185205662134303	-1.920502233753211	-2.018237701180733	-2.074317333066765	-2.3774818805950098	0.6230845978857523	1.638601786383577	3.2315250203089456	3.2249636849237793	-1.7679588265956405	-3.290967660525241	-0.06293932604059779	-0.5723551723767377	0.7310599635991987	0.1696908252108328	-2.5026742409445357	6.977627548654129	-5.89718931390282	1.3396001276552785	2.1984008131003168	0.28613828308994804	2.988259828833502	0.802416170204905	0.3600532248206562	-1.0146578369777677	4.381463347981399	-0.5070402742246283	-2.185551874854844	-0.39939460105843994	0.03642022781278068
ABplaa	-50.97942131327128	4.523626299414355	-3.699075532802798	-7.75144094697489	2.062678358468259	2.4531241936511816	-1.0598979415910266	-0.7042355642576604	3.8544949821463748	14.698710064922164	-0.13175420667716822	8.207550548735817	32.12527909831394	-10.965509607455822	-7.8692191593261915	2.528401286457079	5.773093691170816	-0.423614341646363	3.0174850352957407	-2.475304202808868	0.5792872037401172	-0.0600071644009351	-0.8593054044371901	-2.0716549616124595	-1.319813300775499	-0.08401823386128303	1.2391325564447004	0.8944545022396098	-2.2946485211446572	-2.0195392105511023	-1.5730608711781178	0.0378883877742412	-0.2847523548567744	-0.8450992309098285	2.254757583155509	2.3288269251395746	6.436271499049159	0.18415221588363131	-1.3459725696490084	0.625330504283433	-9.960764237198584	-0.3118278663536363	-0.7194339836103926	0.25801234146232754	-1.3601880983090897	-0.9630136338917455	1.1353918212730008	2.0314835975668974	-0.9401547597525348
ABplap	-83.88542061815848	5.135147931237573	-62.39441406669231	-7.332873420710937	8.23463462074465	3.2165486731219164	4.816790792947724	2.361533736979463	3.839337770244161	1.0851652118104558	-4.041086887269922	-1.1791348708152203	30.78510493726992	-5.977558963147169	-3.3049927003248563	17.461177824486718	7.251302680025926	-3.2270782941269154	6.088835109020201	-0.8302256962001593	-0.6999202788487957	-0.35298138599138257	-0.013715952424833693	0.08148497314017501	-0.25465130367803623	-1.5825276100273815	0.31720217498537073	0.637693988137225	-0.9672545363996347	-1.7439817522851995	0.567753283441293	-0.6617923987649642	0.054336004346924864	-1.2449887582944674	2.326954508959755	-1.2570462819915371	8.879603755982247	1.3719921935211015	-0.5945188755613647	2.0339604610186455	-8.118412433177582	-1.016945462241601	0.2807288350538871	-0.24973370484323187	-1.9564293666793067	-0.3886138125600942	0.5225031250901303	-0.25324338670280816	0.050762804314276426
ABplpa	11.49335102126812	3.341940515326304	-13.600656842189508	-3.748139314337568	6.420074824535605	-0.9814746826856402	-8.008018821434606	3.043474099025776	-1.833081190338924	3.1070407923983763	-5.594506515904313	5.951197697174411	16.17710226797314	1.1757277616939759	-3.7522159138492377	3.1428910105159846	2.9449963054793713	-0.011390330789961682	24.822354347088048	-6.917338844060275	0.9864202318446235	0.9595698704026181	0.34749256754813646	0.9537442093266885	-0.4266879434317521	0.7976991555965619	0.148731841581734	-1.0049513168940378	-3.4882119609037185	-5.127018514680718	1.4777026654584602	-1.6302808598781993	0.42950537017260393	0.5515436734632042	0.8636064658965159	5.205270053446976	-0.9076627174928886	0.8950798240971645	-1.572632086561805	-1.7727923489859743	2.0506183788438674	-0.5526466291643201	-0.5719466671673255	-0.5613247578908845	0.24209822766769099	-0.5543260799611067	-0.5395648848368116	0.504221804671821	0.5135869726140235
ABplpp	-180.17210103716607	1.327884647931574	7.406556599234085	-1.3104900281287442	6.743183507970669	1.2059517559869715	-4.4659628333251264	1.450179884014707	-0.8388874826752646	-2.744688796405855	-2.181323333207	-11.955935875185643	6.854182633342151	-8.15043342285038	-10.593252643968718	-2.508790681282567	-1.3474412318950737	-1.5935001932319528	6.629467146132723	5.295576588873445	-0.18556793347486636	-2.542720842605266	-1.8203946719463229	1.1680304837029478	-1.041177366951862	-1.0367161002703407	5.459982496742659	-3.7492421729937413	-1.1600426137103799	8.03924337951695	0.20766238412704374	0.3424765109536094	0.1513603126732675	-0.5853845123909875	-1.009661514655343	6.310160132032957	9.671203513092328	0.19694066399091087	-0.7029612932919838	1.7765607115244055	-9.774151632648445	-0.9447057377491399	-0.6554738090575538	0.7289405301447217	0.21983776066688596	-0.4233134279771382	-0.7526790407112981	-1.0128431462829537	0.5198276913617853
ABpraa	-58.69252818445084	-4.682779411744782	49.544032437326045	-3.0898006253363626	-3.39355961659643	-3.4143031990448276	3.5818961251137447	0.9238605400138944	-2.3560042407235273	-9.666739932575936	7.2873518487008	-9.364078167674943	26.436913830720403	-8.271149658186602	-6.761844449228462	1.3632360406583066	6.024261670954637	-0.4575463274040979	-3.055648415813514	3.550626416641146	0.7228906761425189	-3.8569938305879985	2.635845552671762	1.6707685996187482	-0.7514176138420846	-2.7452814451135996	0.019645644081134155	-1.3301389472224405	0.6626329905224272	7.1452392910701255	1.7112367196255747	2.0640855669283966	-1.3088984981226635	0.25825135529695836	1.4352945702729762	2.4992865615728834	-8.645515727849155	4.380850306269609	1.847562618248101	0.20950062542496178	0.27745217049175075	0.6480178304807199	-0.49289517215992845	0.08906795686789581	1.5600356183915922	-1.973173179775512	-7.643041457952184	1.2668191395668402	-0.8861449718052122
ABprap	120.6094296985696	0.26437288353760213	16.48541054792253	-0.2315457664382084	2.6816102868675173	1.8330829262918111	1.6195685081563742	0.6223961606601982	-2.279242608004464	-10.377475804536504	2.423867123184246	-19.66737950836787	-11.592881510261781	17.299264685011053	15.657784317272053	2.596731598633866	1.6622467843913264	-0.8495272404577413	4.725544436214552	-4.018107972581815	1.093093773286842	-0.5767570340421143	-0.7969247236787687	-2.5598307871429054	-1.1590296661086466	-1.9857555125046364	-2.787350940987808	3.0917908491538295	-0.6162606437198869	-5.779666396837321	-0.9411008234235689	-0.3692130858226835	-0.4076505467473023	0.7003047406148871	1.8300448857329075	0.7396860931007282	1.9091008193400658	-0.05492124068498641	-0.9620127612087321	0.0293026695019957	-1.2967681134967426	1.5946698651878233	1.1125345941205056	1.368711851139166	-5.088685241028946	-0.4884376897107858	0.4865685008130099	1.7727946095505256	-0.6991462807538056
ABprpa	-106.98905651786498	0.7316421495823869	0.7628061059261664	-2.035279337085417	-6.17796612601997	9.151561568129951	2.098075721178908	1.0710613028311777	1.4462345328612216	0.13517294796655954	3.8940941276351633	4.011694441821696	23.911866231962055	1.3497783995294053	0.04383588241402796	9.563427208837584	5.683209880940772	3.4710957709748462	-5.238410200926488	-0.34311196621100326	-2.661435817174035	2.0551789054370957	0.01706698050724644	-0.9049737956750903	0.5785746708740359	0.47856900742956027	1.7505439392686917	1.422162089564054	-0.17567251372851173	3.0919858863733523	2.0403966117857855	1.8170295965455192	0.06371730946117754	-2.80443675499101	1.517294411017508	0.11598043902739341	0.20528765754852935	1.389472886816367	-1.9646945073237863	2.5330604539085693	-12.628384429692556	-1.5641318278236582	0.14593863049366126	0.7603783626471329	-2.7222773933125795	1.687888134879123	-0.11719453662697335	0.8543790930530503	-0.824846142349859
ABprpp	-98.86593442861515	-3.0999043480008637	-8.867386739507156	-7.673523154450608	-1.4064012431218378	7.991207024884892	-3.726662492225564	-2.972846184323363	1.4027972531931474	-5.0936733115762385	-1.5471101032167056	-22.97526519597733	19.628923595626436	-0.15010862978855297	1.817670958379593	8.818090407931715	3.245063954288539	-0.4481723856023636	-1.173667156718186	2.2430258927655276	0.2533492071990124	-1.4231961690412664	2.062898162923391	-0.3531815438026133	-0.48423719870418686	2.5414621335414087	2.374443423338372	0.1354058710048717	1.5396024520493983	6.303609245797284	1.289417428168483	0.36293732004890406	0.7740062084068713	0.20281492486971595	0.5839254538344668	2.9261711975116564	0.18799668448875226	0.11144759853531087	-0.41128311268188056	1.9998042599220662	-3.7366715866594964	0.5669138972173191	-1.579890238915288	0.66543700905764	-2.009233168821287	-0.6286738799852833	-2.395445732423062	1.3766320372455245	-0.6893124034707809
D	140.57383493991574	6.2737858179818735	-59.201606341529455	-21.58521257250142	0.27495273766606104	-4.585001594566731	7.237383156800784	2.010116199872245	-1.5446685878620698	-4.551413556996653	-1.4006074533787005	-26.92878762574275	-13.4276452719487	8.898848182754179	9.972031244161482	0.8036923082335146	-2.487647561785803	-1.8425321852495748	6.977295853087118	-2.624373073648618	-2.983080084061864	-0.5302958636571354	-1.9642012724454148	-0.9987325402354377	-2.263699680809689	0.8620186451460997	-1.1371394939923472	-2.752661357434507	1.54945545258993	0.6969947063493729	1.0679333005895713	0.7568390125840634	0.4058769902326964	-0.4832343692730781	-1.3019969301046868	-5.313645208924562	4.662839264990532	0.20043658038357173	0.65622447145119	1.8429089369452296	-1.007100940661319	-0.4000173248783329	-1.2049659028342237	0.5662902077463974	-3.6234623298195205	0.9569787160726891	2.598626852484794	-0.28576591672553997	1.078999192922341
P4	17.042792569032354	3.122646195733417	11.502525862142281	9.34114107087292	-1.544855558900674	1.9405445752773005	0.7811458692615196	2.8789627758088194	-0.22734921109763093	0.944500174646528	-2.4555639177390276	3.352195594318034	10.575100919901567	1.8981323648707733	1.0110088824117887	-6.225336204042243	-4.1625365120633475	-2.8315778153151636	0.28742207050188384	-2.5484801657520286	-1.9342920198927782	0.35646094670230505	-1.8685364355292036	-0.7987959500590229	-0.07581134870589172	-0.08669409694290407	-1.02155391919202	0.38804938707847597	-0.20421969491625344	-0.26019123873208766	-0.2624196702584017	-1.4130022905835444	0.545150213098403	-0.025418278118979853	-0.24528654389760404	-0.32039052912590243	1.2410713637564772	-0.2369382205062098	0.7084306510591375	-1.000971235618566	-0.7070132642087084	-0.6610806889273555	0.13701023371061563	-0.1673538567507822	-2.1552436590573785	-0.2900297251570309	0.016228823610524735	-0.5680156780687355	0.30347304601567626
ABalaa	63.30503680820475	3.4216811922044403	-35.22857317358009	-21.095159094847865	2.4304043467101453	5.64725395993345	2.8646604239044113	-1.9612106727729985	8.06207093747001	9.89407042194378	-0.8878683413098782	13.587262269476721	4.917423096734616	8.324430661120395	4.973681746632927	2.4255090851578656	-0.41909285731021884	-2.2682087120588825	-0.11729246362335995	-0.8100466221925722	-1.3290758533181044	0.20909498372540677	-1.2740672341339851	-1.0119610097786162	0.5619055215407587	-1.9857115858217653	0.8765583683045863	0.3556707541871106	0.008047338099780362	3.0780871249379764	-0.8322970421398771	1.280023568982264	0.6890658821438698	0.5904815582540797	3.24528804465214	7.481513911832246	3.432163708795145	-0.21872939007005776	0.2020440861475194	1.8158998310266379	2.464844018480101	1.139128691594142	0.3819638622569256	-0.4466505276900666	-0.5528755359098954	-0.27339274906740074	-1.251779395900456	1.618938509517561	1.3410116730443722
ABalap	27.129527882755653	3.8220206022771324	-23.102098479033003	-7.758495031365982	4.908526971152478	0.8838298880999765	-0.1268442505667627	0.8121176165235644	-4.5243602536873615	-13.44763481161699	-2.3428535802107398	-36.59430834218455	17.367392171533076	12.09849194328454	8.832743283625616	-6.073907349256754	-0.02100184617217593	-0.3963099422264791	-2.516311875415736	0.5457893538927568	0.38102706229001176	1.0747865321371268	-0.5969738750911864	-0.43434227568094874	1.6556269217291102	1.440090759573623	-0.30727956420553815	0.41659442395050106	0.6816028876802378	2.32109282114962	0.6919121802879098	-0.5849705819680249	-0.636721366667458	0.33861918004726294	-0.9928550754338801	-0.6942971250356417	1.7601393225061828	-0.20365753406872122	0.8001647388008659	0.28607174980338157	-0.7038406323773191	-0.5138507902629416	0.26842855125665777	-0.599766013846123	-2.467113309255568	-0.17090422839542257	2.278880890743271	-0.5858441966826867	0.43884109790361814
ABalpa	89.79650475309302	0.4909155869869153	-33.07930424910133	-4.050735009370111	11.875171980936868	2.886345185545781	-0.12790628572189575	0.043375861428295186	-3.11307054557961	-8.258211073608168	1.9283312965925432	11.462371572758217	-4.251073514242934	17.482419620523313	11.808611084322013	-7.713399988246119	-5.049337787625171	-2.335626770870738	3.2452867255124254	2.103844692028608	0.3467330698403883	-0.2353815786822203	-2.4572775647857252	-2.219369907680259	-1.2008412741402843	1.6095001974033085	-0.30776397929630045	-1.6288888180220484	0.7906400680257692	1.465649087196932	-1.4514745188062363	2.0788129749540776	-0.08635869248860557	-0.8453377456800024	0.6260790308085146	1.7956736575169483	3.7664883379851553	-0.506208750188889	-0.8839355483883315	-0.007429966431225301	-2.487597935469063	-1.373925580745132	0.46484757841493857	0.5598130373747802	0.34891470851719464	-0.296624505630354	0.2706642097138241	0.5961993659616479	0.605448995000291
ABalpp	-52.43183036140287	-0.6648349061937279	19.819242030463364	5.9108368159081195	-4.245066813176929	2.727304613162108	1.2214639942194718	3.7362235907461905	3.8655109605066	7.473736069244065	3.046005756927451	28.592843782581493	23.21870583329229	-0.18126258776664203	-3.0434375102578097	-5.223925137452939	-4.12833257629636	-0.8174968102310641	13.290014432528196	-2.1285534987372916	-0.6855487429959036	0.5886812203893214	-1.8273724846754504	-0.1838589890176507	-0.9274514202665389	-0.9072157365558882	-1.1346611637949853	2.367512301405423	-0.11600513084692983	-5.03638604682126	-0.3277609445104681	0.04835772818079508	-1.4487710926810338	-0.6153988830696625	-0.09463914045755165	-6.49904271180662	2.2156436771887953	0.28041065605591914	-1.3340637503860118	-1.7059694530620428	0.0006466235683026302	-0.6819329620944247	0.01593082889104554	-0.43091101272249144	1.054362851836301	0.10522344660231514	0.9643248340559292	-0.974590608554774	-0.9104677535194314
MSaa	-49.32771578384834	0.7092291143480556	-8.140542251079188	0.09696220061639227	5.029371001884275	6.382980744066197	0.7250085872886302	0.8878124947458624	-2.5886922515877493	-7.050910312771731	-9.507647425178666	-18.06283362444437	31.35114783164886	2.269078244657264	2.6501157457856963	1.2930769931421258	2.4167111368355334	0.37926029638130393	-4.997664286035173	0.024775555163163994	-0.904147304329877	1.3080260594155282	-1.330652963809463	0.020522508942377882	0.1154325815328372	-1.0636898421682879	-1.1262106462803667	2.022392112863191	1.6337738661060737	7.849212497781468	0.24859995344283767	-1.5918252593415243	-0.27153323668739393	1.8343892484920492	-1.031207492556932	-1.827070591738452	3.363994531148868	1.0871149042080364	-1.6248726734079322	0.4063390781383133	-4.619857249721257	-1.3604652467300635	0.3716649671821339	-0.3640115610261586	-1.7478350815562924	1.42267784640349	1.3431105625583366	-0.6070501055676202	-0.7041277627680099
MSap	16.251957096236758	1.004100377434529	24.39413717829835	3.779427426535845	2.905189663987689	1.1138684246297372	-2.133352799488756	-3.0029346772758707	1.477061975466798	-0.947279152483393	-8.0838951731744	-13.473286663430718	-0.31517603935810296	12.53946809308464	3.2517082493201475	-14.142538408695604	-5.113263915759569	0.30121581918767	-3.4458959951016888	1.301524793268933	2.166575965306224	-1.8541207889473676	2.3794084805825806	-0.7218989154533094	0.051783374084801555	1.6376240709954686	-2.6794006376583863	1.1406116655338556	-1.236158538800863	-1.4639149027132685	0.8802834833972718	1.406557214933641	-1.3048537555850226	1.9388820211987319	1.5130158030243495	2.3660108580079786	3.8075417184104943	-1.17094548573366	-1.142129734980552	-1.9129665778904832	0.8862229816530739	0.6170997822759414	1.4397145437580878	-0.7876465889908502	-0.508881790599127	0.5892123011849466	-1.2144540418819725	-1.7248813268152394	0.43583926867920075
MSpa	-36.71619043107762	5.648995496657728	-46.61071445978331	-5.115484035723565	6.00640899790937	5.5024676810348785	5.7210271153292	2.4440190327645115	-2.9595833258220314	4.0600940535170515	-1.1623907468674977	2.9277720006239853	16.53977167717781	-15.40679263534693	-6.038705449840002	7.883849390658064	4.143767932539626	0.06126091179152837	6.510454011347967	0.3030666835692413	0.3342771107514148	2.2053411204239532	-1.4418147109621362	-0.8627001037598516	2.4196436262538423	0.8851415699229095	-2.176526305721108	-0.9895581645397179	1.2102768296598836	10.379163371995018	0.6594162382861735	1.640830971050643	1.4927861030638547	-2.398436771002109	-1.4268612359090997	4.62517333219838	7.685961801895654	2.066520520404601	-2.1659574000158415	-1.12068137179369	-3.419145758736377	-2.5892958892048874	-0.18897404058875616	0.6360897066770403	0.5087731643836819	1.519608929584583	3.4364733603104685	-1.6956917233595867	0.30097604066194933
MSpp	-71.51938240953389	-1.42338213722268	13.858630800481007	-7.693645755805128	-3.746117981046423	12.715659777752174	1.2081264527443552	-2.4735017167401487	-1.6005891942652029	-2.944256378293425	0.8534478423431723	-13.373879553978927	13.980147986124484	-15.140098506816074	-11.668730767261495	0.8939011572200533	3.6422813469368793	3.93587321363284	-6.179274149694315	1.789598374370592	0.399150641990027	-1.3112631240212063	-0.42588545434005254	-3.3530019634800206	3.850819471656248	2.0032013904205144	-1.2857525621019879	-1.4653568063842703	-0.4552949235749458	4.092193931605529	0.6693856072209756	0.5006131882106214	-0.2777922869174633	-0.5902401028205984	1.514849396195351	2.5917865431083773	4.9963851527645575	1.5128547647666366	-1.5935918553080446	2.236775756124133	-10.038399138912387	-0.5090750552226854	-1.2470459564777832	1.1022415570424824	-5.003879632610149	0.21641558792350477	1.410321100811431	-0.2888409545032482	0.7253459189443281
Caa	3.9768592800326736	-7.732012168445739	18.775165120489522	-3.5708330508098123	11.313231934234901	4.915331533597843	1.5068451976046315	-2.7045519146726127	-2.844820200258279	5.12592566315188	6.541269667450019	18.19020135950075	23.747028628419876	-18.59532420378938	-12.042424200307005	12.59016602164447	9.605752190718551	-0.24582390227710355	-7.5064889577313405	4.555586035188993	-1.4317845088252976	-0.034867539733614505	-2.1514386431069887	1.3472195185301643	-0.22306023236232791	-4.5399655109979955	-1.1125925331288102	-1.8392128989221488	1.0580462651203488	-1.9980701925729065	1.1065209330854853	1.32122779964084	0.22301892579445737	-0.014877651898638747	-0.3783049756740803	1.7778925432638162	-2.4181940628806102	-0.004732590110945832	-0.3959585399236437	0.31247019921117086	-2.62093884100517	0.9798685046935023	-1.549480799349767	-0.7116448598611054	-0.9505467929869384	0.938678000548386	1.2212086448734938	-0.9402756314846542	-0.31861294017987146
Cap	-128.12814020715066	-10.5039969637994	-10.85388714818712	-0.5901228655365242	2.4286438543136444	1.344328279944685	11.163169787780916	2.595666646508973	-0.31584250224449295	2.530430061073861	-3.199631932877787	3.9649499080286272	8.060293606506075	-25.053560184994005	-9.261757204462917	-6.580692635250838	-3.8150357406074904	-0.03441931204842071	-0.35107452724164206	6.86766162300223	1.4534224774980353	0.39610965556467076	0.68145485609674	-1.2194276270129223	4.62446855493948	-1.3326196417728549	-4.8564482952171115	-0.2905552975727969	0.5170487539832739	-2.3149282653405074	0.5059814408879115	0.30711015928663565	0.977402556492063	-0.2554161086621184	0.4245468602337759	-3.2775144989047873	4.80032878643417	0.977964783187199	-1.2974773407702966	1.7386351060858292	-0.8510933217545468	-0.381805746189247	-1.0381142515829789	1.6941726153344292	-1.2735671606312202	0.0991179602046767	0.44014673084888606	-2.0053044163465876	-0.9388493532599379
Cpa	-76.05710088449847	-1.4973212223687071	56.92694660498785	1.4290634361562573	1.9230654554007065	1.4777212545855591	-5.5699979051010065	4.456462648623559	-5.931390826350468	13.594197803268779	-1.0574715571554458	23.85689179259395	14.538793140918806	-5.955337896371983	-3.8226016330566495	2.030830678016224	3.4359631086240983	-3.361345421276358	-2.261192506125079	3.654085822534804	1.460996033268762	-0.07605737146509499	-1.4435865244291326	-4.138222396961252	3.5801228851100673	-1.4831944630543978	2.117104827615798	2.09119588150514	-1.571143109487858	-14.123322433042715	-1.5118366296344345	1.0538422046861302	-1.966909859612482	-0.9113986726823216	1.458633711221304	-0.8363868581841235	-4.711595853828984	0.5852170991692995	0.42567421414960704	2.3062425639174773	-6.768271085492864	0.1669008244284429	0.1147100332457477	0.23677097939964392	-2.0344650311934305	-1.1206874287468405	0.8325253217528278	-0.26792398188144456	-0.4508804437335985
Cpp	8.999539386439826	-0.9131801488614232	-23.675167116706195	-2.29827358539173	3.8614889603661773	5.96959919056432	1.4296616913465403	0.5586137548648031	-6.690325690726003	-1.8169073225697734	-5.885856197821554	-4.235735911480892	21.992111740599672	-4.222652242719629	-3.8001940831296412	1.5539546710000758	0.5101246887603988	-1.156248456991035	-2.5896340609954303	1.3798483620580133	1.3288498607829418	-0.6193845853945135	-0.5136355010476213	-0.9717620354633768	0.05623464118562611	0.6657357012962914	-0.8683470912762461	1.2060870482922526	1.4752274532986867	8.882201363158178	0.23737249662858584	-0.06984725787978864	-0.9167100312038304	-2.183249626922249	1.533105130323813	-1.6371824430797404	6.298425225063651	-0.8878826521598668	-0.09790913563345276	0.18854885280060496	2.4299984662004137	0.704262150492915	-0.1938490383717223	-0.36046837054444736	0.6274964894564931	0.8897875011106755	-1.3079368418963049	0.2890748018886829	0.004417226937899516
ABplaaa	-72.21968342268067	8.113035725259598	27.961224059268545	-15.622192167588272	-6.4487225035620135	6.01841984482273	3.39363064325656	2.0963305231468716	-4.291751147462596	-1.766811339514409	-2.4867581960949607	3.0123826964593308	24.699293561609892	-12.819426753766832	-10.831782525815415	9.057253731344353	3.464891746824541	-3.120444707329937	4.033724533488169	1.5518619645705731	2.5747067560611265	-2.77816290895366	-0.0033620254684385304	0.634140250807908	0.22433515801863843	-1.034022932496715	0.27748835797838217	0.30328509040075297	-1.8747557692033152	-1.5987847877425658	-1.8407094071907992	1.0695957906990798	0.5711317094880557	1.5552334207246914	-1.1943259326193834	-1.2810466518580557	-0.16891366385311965	1.237919691959074	2.5611808559937814	1.7927550201869964	-2.2701241487262895	-1.1475452854983053	-0.9107798622101884	1.19747410508472	2.1342728535624116	0.5715388609390872	-0.9071647628463129	0.9696505214700935	-0.9117481065802846
ABplaap	85.07867132690566	2.2350469361658165	44.97879247228556	5.404629336313912	0.36874875744437136	12.789894506189256	2.453306540248002	-1.9804953480644216	0.8712762573888435	0.6183779588557943	4.604275620101424	6.022662751419587	25.677446456287903	-13.002103353379725	-7.234473247864919	0.7423907139410352	2.0055442835189745	2.4437589575416503	-6.048048764798606	0.04576300830825056	0.4457234353968886	0.7162145501837408	-1.7963273057712272	1.2445276495947646	-0.1868780081487302	0.7815531679907097	-1.0843043209601115	-3.71493741058569	-0.007200431679586107	-1.1270964326283122	-1.2704613533423417	-1.1126238822642949	2.0927896692558527	0.08747721968288251	1.2289190035327582	1.1310455237192591	-9.664588271379941	-0.6854007514254187	0.44117517663089867	-1.5104607007031745	2.0120916364709127	1.8364339741362816	-0.5562895083369992	-1.0274191194811726	5.628999436022537	-0.12623220678759522	-2.673494453242378	0.08456909857825202	-0.07926298664657278
ABplapa	43.6521474731181	1.3554435368936713	29.673240545772018	-1.3300319097047197	7.146525061205416	-5.298715158204118	-9.325020360758664	1.6492855974619594	1.239861076907053	-3.4138767790486315	1.7642672553019216	5.114590290509826	33.430860423251545	-8.914189555020716	-6.535646755151758	2.6772745617147824	3.0105375434222816	-2.0443848393147372	-1.9904266617419557	1.4305000426861982	-1.1262568872670224	-1.3284018984446897	0.6338652121806784	-0.2839610551785113	-1.6036987300190593	-3.5893782467313704	-0.782563070217373	0.3904545599311492	-0.4861930524511236	-2.768708095462377	1.5520559875495876	1.0032281559259013	-0.11315925931452278	2.801536924964643	-0.9573172336591393	-0.3069445569533869	-3.934945901089831	-0.2600905832163284	-0.09670114013580726	1.1731665861234162	1.4701069907199114	-0.018145696574127086	-0.2318031991237385	-0.4918610013422608	2.0201677425364615	-0.3664621664707375	-3.9105352105541265	1.2522783383423544	-0.43406500300383116
ABplapp	-12.143461264544158	-3.4821413705305053	-13.868818122669945	12.45142985927513	-0.04155135015286264	-1.0880353240138234	3.1162975768630377	3.2509212267086194	-0.1939879795743942	1.7154557690734542	-3.174009754099895	3.127314299630199	29.11446964240249	-3.231249935852161	-1.6382245537536761	-6.1838483563891575	-2.295537766518512	-1.3603143290736517	-10.064630638610184	2.8462493239699707	-1.0523350174167003	-1.6985778355682084	-0.22329570304058813	-0.9200961654726338	0.040357569771292304	-1.127346779789304	-0.8784007469702776	3.114742685688741	-1.4862719787949843	-0.8901050487933482	0.3270627318295638	-0.32307746581122504	-0.33661148566802684	-2.85020330337264	1.3824193378540715	2.774287274194774	2.1844561077766924	-0.7072334163318049	0.392358904711167	-1.2881049408899043	5.0822694258321395	-0.19433866348591888	0.0882508258881224	-1.0984046864422627	1.6934602454788636	-1.4859488741888487	-6.465655719487106	1.4992099328763873	0.9979952203747876
ABplpaa	-47.06348685203311	-11.547802214631702	14.998328717319556	-13.221264807974565	-2.502070408044554	3.9633176936968453	9.02262763935784	0.9870439117115329	4.15966948073755	6.569931173036558	3.852842675096295	14.14149258253314	21.3251982731463	-11.713706216516977	-7.583866936758244	-8.031039177415735	-0.9836828204055038	1.0376511000464628	1.840123359515698	3.4014699819753242	2.9588723299354873	0.6408517469181725	0.30867156238528093	1.1644410959632998	-1.734235640745804	-0.3137917006007933	-2.0775410312293108	3.501074855917735	-2.2633617190046706	-5.008805370492859	-1.1025293945254846	-2.26972184496719	0.7234504743094978	1.0007947429009945	1.0417944610225658	-4.9415720469239695	3.447974205860092	-0.6676120334467713	0.6137665397734323	0.061146822867465825	-0.41576181872220375	0.8429579598785282	0.48446242091967434	-1.6776206542384142	3.9005991909700706	-1.1949434937447645	-2.6601551503432104	-0.7196409652179531	-0.3729613471488489
ABplpap	61.238241275678156	-2.088427462672166	113.82035805616295	6.631489875325866	-6.6567241118330855	3.8422469004375577	0.45638587687820725	-2.408250964731654	-2.4262322377269254	-1.0977852985040069	-1.8281895828685075	8.670832580101743	-8.68865829811836	-6.634617096768067	-1.6847465452385815	6.4025229426191865	6.0820907634888135	0.7998259292540071	2.992711885622354	1.6862236269065909	0.19370340169056843	0.5834909308782025	0.7809063624995652	-1.6472971440780102	-1.7341526096319866	-1.1164074492394855	0.561665121838155	0.7859843079068832	1.6616262108766469	1.3431768850010468	-2.07593541035066	0.7253802247389098	1.7766894219330185	2.0194311385335957	-0.32399878740174964	-1.927924958612635	-5.183374156070478	0.6640482079286386	-0.2882432564689295	0.27673870130941597	-2.031872233914765	-0.1035452182177038	-0.1498036402513328	-0.07073343257051436	2.4551384147592152	-2.1074208533870733	-3.5129557330794836	0.8178415504945161	0.10815923184093602
ABpraaa	103.77298454674327	-19.244282236756536	63.184627819033615	3.2870392654247858	-0.06287320663297619	-2.341458066143371	10.172362100759996	0.7444236981852593	2.1290323437371717	-4.982323499429034	0.5947944125321117	-10.648521593364089	-16.04939923180607	6.8479151037824115	2.104860882854956	6.732484446131714	1.3740559344599572	-4.674977552976008	0.030838544577868852	2.5112285473282974	-0.0175420668261073	0.8658390580383171	-2.1178727730455127	1.8274068179752594	-0.8857529805342895	-0.13144500010510496	1.8335669911224282	-0.007996920383151676	0.8737965452781924	0.46004589420905706	-1.6021184953006478	-1.945658693887996	1.4197087437303775	-1.2399394586625376	-0.8463992291933433	4.071302884365149	0.6982264602661102	0.48017730601882247	0.4931911231569887	1.916276683905412	-6.131867143724642	-0.8361069331932467	-0.9788331578773788	1.1506652348083037	1.0405838596841377	-0.4690692816863944	-1.4178841930882953	0.48045590716631187	0.03637711280366158
ABpraap	5.89600517575129	0.4386036471652728	18.00565837914268	10.089906399931836	-3.9555353734282233	6.952810897802483	8.570461406488377	-0.5501592810709429	-2.7714128476250846	-1.822866420144997	3.6491372540022518	-0.10124603488532113	12.390124465823376	6.015811915165812	7.167086061506803	0.35842760344708835	-8.767159542533152	-1.6410335747647018	4.014249040366109	-1.7336160568263403	0.14543360042606826	0.022968342482663426	0.04758911998786039	-1.4083644949478566	-0.06574587085633693	-1.8848460960404534	0.7416730653193199	-1.5954132654616682	-0.10134996440967825	0.7764722444519434	1.138520158969194	2.2666669327403426	-0.6246224748370461	-0.6303678456879808	-0.8235452699475959	-2.278457524912832	-2.2763793030464554	-0.3380441780126444	-0.8947896862085696	-0.8608134975128113	1.497655491571935	-0.4855619749241589	-0.9815735686258327	-0.955733342606324	3.061174703999894	0.45604009253132327	-2.283248920970674	-0.2263429072294953	0.21830365068753804
ABalapa	57.9977867809943	-4.641837366584915	-21.741496786347113	-0.6997027786091453	-1.4937282412752442	-2.8990393951670934	3.6293844130828194	2.0410050939803783	-0.4001426207177878	-2.156176899706301	0.385851783962003	-10.922196501796432	11.921530542232194	13.160415114699392	5.1816396053296865	-6.649842247256787	0.807348746862075	0.9463599825071796	-9.697336003554716	1.7994785827434527	-1.2632284521131585	-0.3530784866117425	2.17574791451985	-0.9282126214407472	0.39284783437858173	-0.3216245904824013	-1.0941024122383978	-0.910538196682702	0.8937858091573331	-3.9964337205236604	-1.3342404103154863	-1.4550208859525364	0.3456551805951017	1.1966930929616753	-0.8999251737521122	-1.3979123478686781	1.6882317765892711	-0.8528642482985831	0.5057307573493665	-0.8509229836825407	2.8508117340157164	0.03845098104406556	0.4293032663775822	-0.24378369732709682	-0.7650738323051964	-0.8582212762821455	-0.34928062551062555	1.0301085032696125	-0.6799866022143521
ABalapp	23.99836519021038	4.776066865102229	0.24810338085691838	2.978938667616145	-4.070183773644308	-3.009649463421046	0.062103790795838165	2.3645774074754105	-2.112286015968625	-2.8041427627525453	1.491608327717012	-10.386117578032868	11.66651950529262	14.497939876864152	14.765971480586094	-0.11625502339132997	2.611979053065775	-1.3884631071509599	-7.248708835119267	1.8054068520220719	0.4419474831137673	2.982026578569325	-3.509935772242303	-3.4641979455774505	0.586656872260397	-2.3480381686639578	0.46299979672227165	0.03440683933910943	1.7630487194254894	5.961448554938845	1.5666772030692049	1.3301227499153374	1.4443171728812516	1.1710442170700384	0.9267262944997432	3.102403981484688	-1.8893760815429863	0.7161684189231403	0.4607694818044087	-0.9237707225350469	1.3474111710520942	1.140789094593835	-0.04720322677076614	-1.034317360110073	-0.18614061903813264	-0.04572390808364066	0.6416714793762095	-0.421184982001445	-1.587974309198587
ABalpaa	55.6807347683954	-1.4470046623054913	-12.069222890383323	9.175940145960162	-2.736425236287798	6.63033497416035	1.217436489556745	-1.4606503719789006	-1.6043672565403369	0.7591909688795954	4.0298732913408175	9.372550298918151	8.898149712486646	8.546927440784332	6.219901760527619	-4.082538494002328	-0.8546217357739477	-1.7441257051641497	-10.108762510680762	3.589062248277425	1.688064924351128	-0.7164064744083977	1.4784054072842825	-0.5656791484301995	0.3615133084052269	-1.1727585097479138	-0.10894805897572149	-1.7235114190246463	-0.25701968961779	0.7668186012648833	0.8370002783651692	-0.13964338412285046	1.5426706235831011	0.4619280276869036	-2.209845824856455	10.305690846387181	-0.49781555484148254	0.5884910109169282	-0.9899152495627225	-1.7950421223136845	4.51755507774283	-0.3511502670913348	1.0624409851766372	-0.8077009979417248	3.19255700240066	0.0644933024662544	0.12202592135174767	-0.328556578434726	1.6779045546405582
ABalpap	29.394111646825603	-1.5026349743090663	7.836830315406155	6.223289366450479	9.753536988896721	8.774244606797541	-9.2860349998533	-2.16477182778259	-6.366680857688068	-6.666117176928092	3.863300147917103	-25.55831880452959	6.885998667721017	7.58494945924952	2.3702434255590186	1.3442184687178165	1.0009775392339684	0.7306194202615606	8.762609603087114	1.5007358380890474	1.3316358776011041	0.40031880807216685	-1.332181968081521	0.33099297069436434	1.2205843962011187	-2.5451178599054187	0.3183574502641963	1.9602045512989552	1.0971217790989616	7.422537516353052	-0.1873516110845569	0.11695447557196705	2.906975640464738	0.9513552048147043	1.772260281286397	2.6919538314909444	-2.0853335712120433	-0.7470989889816064	-2.3587267700914953	-0.7002506694059046	1.3138248776820727	0.3422615318405402	1.5926003585356296	-0.6804827609073747	0.44194604499206963	0.07016933984848503	2.2308227816229613	0.9305241833506487	1.1854287618456616
ABalppa	-22.778530018555642	-5.8360430856668515	4.7661349038331196	-8.636825378724367	3.6277360980263453	-5.933180953048087	6.851248978013993	0.3039692995905032	2.0066727002148563	9.38719173995673	3.6657006785813344	17.956710717888512	14.02572190103425	3.4000254106111862	1.3855750933105586	1.0993596727668224	-3.02203703084541	-2.692453376791977	-12.712484930548001	2.7060538994508825	0.8813282761125755	-3.281653741495768	2.4586424148753228	1.0128766710328856	0.11203878577714027	-0.67362818323564	-1.7545773266064304	0.19265949733650375	-1.8311441841370968	-8.226071080447973	-0.3423422535880132	0.13248537450104636	-2.061943044877215	1.5814450081500677	-1.0368043716862638	-5.121821527439606	1.5824309935594998	-1.3960778113422445	-0.9505417293974578	-1.4601098394324965	1.910450442390093	0.5575494381506853	0.6871799412302338	0.12098956704840914	1.7530131672487934	0.3039699816573368	1.668653204249592	-0.6271171029290621	0.45394059508160733
ABalppp	1.547071448279914	3.743820666499253	15.278123252943862	2.240039596059165	0.5877185606679286	2.551774235161151	0.49545282243705663	3.599152853342513	-0.7211295046169972	2.499882911523204	-2.3219114941515913	4.073078814034003	11.157025364987955	14.173985652386706	11.290860156673938	-5.321601303838496	-4.256316789226155	-3.0656185072532027	11.676007501983099	-2.20942516016034	-1.6015433270636144	-0.45177262877151714	1.1264614729166111	-1.2006163680418385	-0.2117780974909945	1.0506237185924765	0.4843574401357036	1.5384599814353572	1.9692065018664113	1.3006960745484817	1.0380928055865728	0.7356307403478964	-1.0595042530020895	-1.7482696494798178	-1.1024624553844131	1.2901690032792388	2.145361426526586	0.074293783286497	0.41533039550631945	-1.400945952189056	2.4191147666276347	0.22143328325066564	-0.7394950209199593	-0.5584035370415495	0.17235579513091986	-1.3777665538623267	-0.5925299233021571	-0.10584137791376197	-0.03709039242771374
ABaraaa	-7.80166841552054	12.953554958151859	4.910612856971497	-2.967668057928955	-1.4180851078721735	-3.3621828263892826	-4.006117567830402	-6.226326321134668	5.034561133431255	2.9641022468102296	2.2011882928380913	10.194964318687134	21.955422282877908	-3.5685679985248013	-6.6377123305662575	0.2155961663579621	0.623684956555163	-5.330612457542038	-8.473789977111874	4.579700285940973	-2.1268243161428133	0.07298294612033927	0.0372899339324686	0.6900371623474829	0.46994371624611425	-1.1762271119810672	-2.6219427464031857	1.1014076336107	-0.960634204706547	-5.500127010070985	0.8335838448881846	-2.927825634751486	-1.2734708621350537	-0.7918829858311117	-2.697700090470203	-3.4269715304931436	1.164386683154774	-0.40362870842781234	1.7716218791926115	1.6840936577506946	1.3139791023875436	0.7131521150004252	1.1762229395123227	-0.9524404384135612	-1.587606463707598	0.8282865962224281	5.370543364537957	1.44457579357993	-0.369899753701267
ABaraap	-42.868043251800245	-11.919999704048418	8.34018240761011	12.374544340522364	3.05590870630438	6.605100154052135	-6.203940058688126	2.157393200485567	2.1713778770264893	-1.0878344269925895	-0.6154162818461119	-1.8658160143707723	35.16002204102539	-8.31508794706055	-8.342969705721707	-9.235190787294862	-2.432932504709379	1.7302697825788573	-3.6291411447398847	2.2572644950186787	0.25703038157529423	0.4896413450835952	-0.3592915748018039	-0.23259933895555834	-0.4759397571499248	1.759733817487446	1.979181209569418	0.3506317961258515	2.6080311446670574	2.783859110608623	-1.3362978810004436	-1.345454574116672	1.2251827658661814	1.2888181386205506	-1.3496546211456286	-2.1852449954248434	5.514894175306271	-0.4430228927431303	-0.13969204118923711	0.5426847740548865	-4.483631583548603	-0.34441454355749673	-1.1440960619811023	1.1126826672667327	-0.782243357070345	-0.044038044798242235	0.9589194730227635	-0.7745205186714821	-0.11697753674792094
ABarapa	-62.38767407978997	-1.3212082440584012	46.37378529566854	-5.912567479585827	-5.737026830399959	10.900133615950338	5.062759547939049	2.2107117106333014	-1.7718212081328744	2.680996766115583	-0.7255085961697683	10.473215338117061	19.52670551029291	-1.6673480391596947	-1.4775429133125104	-5.2379132103298565	3.5524039845767255	-4.374891765648042	-0.8726187586195848	1.167700010155621	-3.4025663738043517	1.54206575006253	-2.837604024861006	-1.7397353880470892	1.245619521688094	0.12143148302412937	2.300167479016384	2.1559758514712932	-3.0004572974789046	-6.040878764035866	-0.231979430007633	1.4055494471916137	-1.6308748507744182	-2.2444810613346506	0.2805178530260907	-9.499436065854622	-3.3739550509028984	-0.1826396641279707	1.6011193507352124	2.1062917807120947	-0.7440171233335865	-0.6928013598220957	-0.21241128600681178	0.3105560652956447	1.7287253492629548	-0.39285047456656375	3.5539343434311803	-0.9651348043597231	0.161578610426909
ABarapp	-48.1233206175735	-2.417476470644219	3.317242980508876	4.597272434319499	-7.267686490969105	5.762118342834768	-6.436713162990081	-1.654134220740012	-2.589696395152565	-2.262442668681679	0.936502316025761	1.9662070203892266	26.49947190472625	-5.8281124339491095	-1.6198976425715887	-0.8847012627997601	3.941803876582382	-0.048581874491061224	-15.3675154351723	1.7154243592450646	-1.4506314725117093	1.6529115746466052	1.4662789165250403	-1.4925653734493947	-0.31055984236585105	-0.28627318537425783	1.286560134705644	1.4813772247240238	-0.8104354502501157	-2.98701251525772	-0.018168376006545573	-0.32613297804184826	0.2961315522621271	-0.5925394635218141	0.5742421685198797	-0.37023147903532017	0.11174744994210871	1.0290281452652204	0.9996449472004185	0.39289786519259196	-7.045505677991588	-0.7981161681753506	0.033031172451906	-0.27180937312942033	-2.157080456231668	0.7648036557657298	4.152150999292838	-0.8277310160478899	0.4649670043127289
ABarpaa	85.05154308742544	-10.791247837017185	34.67249589752813	15.760934789467353	1.9667323515686168	1.6420587927654196	-10.460382394942693	-0.3015573529956693	4.229825443600949	-6.698340223790423	4.525283012553099	-5.014492409321849	11.434680733416778	1.2039951923487167	1.0605720920472643	2.853266616462928	4.466073874304068	0.6060274224156679	2.7132122783496393	-2.918578238541748	1.6878788286656312	-1.6343650804881376	-2.7009567107141725	-2.4491288161961906	0.7571539168653943	-0.4436317171208478	-1.7956305136487554	2.052622943149972	-0.11268988810653013	-0.2502347115482666	0.8114382244634041	0.9636678992296162	0.5457575928806694	-1.3729730750086473	-0.8363130431204129	3.7960922474736702	-8.307809636413564	-0.7362347311985512	1.6439643847333822	-0.8403411659785469	1.8002770580161942	0.503627994707732	0.3197838070804769	-0.6032204448842644	0.7387518779849996	0.2798168231260347	2.7755092054528583	1.2323466245752508	-0.8902760100705186
ABarpap	-40.147570420493096	-7.0817048785550964	15.029781086744075	-15.006942473283528	1.0128841070059973	-11.166166230298208	3.1042633514911087	-4.433985543480465	-4.5600451318683985	6.8024309157764025	-3.9720029044346763	1.1955595422381924	-2.897727573710272	17.160039515182618	12.85534721627326	0.23905549114752164	0.749733099618544	-6.62217377576351	-1.96869319080834	0.7962463181646566	-1.531538371250412	1.1882112328318057	0.6923995269489488	-2.6182263447700436	-2.343345129146954	-0.6859923659954434	-0.05873989778155103	-3.673303775709245	2.236206665407658	6.992252328008655	-0.3335066108010467	-0.11282002911119692	-0.9103146597331155	1.6482525196322328	-1.1985144857654826	1.1921674929676016	0.6047731452680987	0.7934422317264447	0.5849682432371701	1.7026962150716403	1.4295306820963911	-0.7251406064583942	-0.24551833926947458	0.5189293010148079	0.9035492621663813	-0.8479843007732034	0.7772596800274402	1.2545591178337598	0.13934495122703167
ABarppa	20.926064171362803	3.4200279635031565	6.1512874984277675	3.8406064781836498	1.08017582648633	9.66039669947647	-2.8235781489673815	5.728945399127332	1.9823200941896701	-5.096573835736623	-2.349531829948964	-17.909013241588703	20.511677476892427	5.591458464278535	2.9868624179576813	1.3174958075257301	-1.4108887756639725	-2.006120748402779	8.91524704070534	-4.2897378350236615	-1.9566715141577884	-0.7694407977324087	-2.591335228966593	-2.200739495792996	-0.9192856808953899	0.8157950286767452	0.8506453146534663	1.151098072750579	-1.456769638663447	-2.964800778072024	0.13207518482283706	-2.1150595915431607	1.08679155667725	0.8808360240521854	-0.20097751560811125	1.3757011876469323	-0.18336333254110482	0.21689261470477642	-1.955799967943356	-1.1194533534392794	-2.4478353054679123	0.3265203743057425	1.622250188310833	0.37737207765524383	-0.10250077398170708	0.612741199264958	-0.29309462848182627	0.06011050227307472	0.37430926899757383
ABarppp	66.4387540112146	6.797316395674541	-2.861442769441443	-0.16589955631905817	3.220563323814279	0.08042449054606597	2.593046871598477	2.7189390032484577	2.143957375881868	0.4685610602209034	-3.233414682095244	-5.3638165595551435	7.920135123708716	2.594721221512318	1.221307029422448	2.590072603677568	3.3681998121714076	0.7844548170788476	5.224008397319482	-1.8847966552589976	-1.0358355833375186	0.9883102690497165	0.02301286712397749	-0.8970340978371972	-1.5904229128627625	3.1144543479946964	0.07190299228226385	-2.4735484836631816	-0.06414048672418919	0.784004124001248	0.9349817780014619	0.45627796657992536	0.05198816198331738	0.5129916385949177	-0.11160998373191615	6.05039314528387	1.1255221224162684	0.7171336780132208	0.30926133036162423	0.30285555608621145	0.3817963128781751	1.5122117856142894	1.1132390878896368	-0.9409131929276447	-1.2465471218740347	-0.0017117082936187417	-0.17552667646735423	-0.3217932071628591	-0.69056109432976
ABplppa	-146.9244728523551	-6.801495339019687	40.21333853459912	-2.926526246527678	-3.220408182047587	0.901023406056477	-4.162993866449257	-0.4769644032907081	0.9716054774648245	-0.6770054194288758	2.3138048224933745	3.197718182459887	-15.073457725817313	2.1743147596209766	1.5221747672937254	2.366031787097094	3.4498036540494668	2.549261860120942	2.40149539130698	-1.2000184076639344	-1.7938695858435376	-0.00959430980998095	1.0909626379666868	3.704950359038229	-2.639356566241567	-0.5948639687872771	0.7740775036486882	0.39046277476961533	-2.265493856697717	-0.7346244373034765	0.9155598386053169	2.3841287538294145	-0.10104896303508681	-1.135415259967722	-1.1105890435577033	-3.1497299009417277	-2.1095264494289263	0.09607281205161519	0.054190234789922694	0.8440840606027603	-3.688695524178258	-0.6678205339559266	-1.033275609882405	-1.0804642586998081	-0.26194825948676864	0.0073268246590784715	0.3581086822109642	-0.26619634103233236	-0.34765608861566966
ABplppp	99.55868561195832	15.843981959280814	44.170847723459936	12.660753722125701	-3.1712169068440774	3.18213171182357	0.04421199561634047	-1.6143810547816766	-1.0623755463004843	-4.047327673191078	2.188388958829929	-15.355519554769671	-10.946353465674942	-1.9862098203392775	3.564266904086008	-1.9954300272461898	0.22536767071982197	-0.9099919952338337	8.544388638095876	-0.5068126881819298	-5.754375880153276	-3.7136637390469676	0.9614462601084639	4.79540914598261	-5.157993577347671	-0.6999780456640312	-2.481404057535934	3.4889262529489407	0.36577982866981645	4.558627544000392	2.509027602870307	-1.0010626036369705	2.3728934129788932	0.6361019544884732	1.1203978316326297	9.186548104994857	1.1580039321329527	3.1095170241029146	0.7238962461440085	0.5229776799586854	-2.691321796880774	0.6857828835062345	1.2151398513785139	0.3086677871762391	-1.4520732093895763	1.239229898303451	0.2104015938951509	0.6589488085086298	0.17365870573464193
ABprapa	71.55671105880118	11.108936044362029	7.764756384602803	-2.7345975986327593	-2.5850854943428456	7.494632240370989	-5.142496137145833	1.1402224802632435	3.6974782769644676	0.3866402018828109	10.841488154088957	18.489445110854543	1.563664452142476	11.714847505616673	1.6184182894782166	-0.6920924760959546	-5.676943797381585	0.5042199097315689	-0.37210182301536304	-0.4942595216269242	-1.6302398516727983	1.117545527110865	0.7674800419195477	0.615133715799684	-0.45499733883210236	-3.0876393233044905	0.7601623421931175	1.655721037898762	1.0065331535967859	-1.60255561232977	-1.2616615156914124	1.252724796798579	-0.6055192426104687	-2.9900897660763883	2.299690714390711	-5.527196882799573	0.8482056543103615	0.8155187609045449	0.3506298126305939	0.7977581400934215	-2.4304833231383673	-1.1839619089895792	2.363054176962611	0.03904720429556307	-0.4243197735019429	-1.4863678881079272	-4.459786087280617	-1.0272634124299131	-2.1012574869770306
ABprapp	3.0315743580942995	5.020418773577202	-11.659393566462501	5.477925145315261	-4.752021348554045	-2.3252967643875078	3.7730841015276413	-3.307752496335052	0.3944423838356437	-2.6644694359392562	-0.7313858156448338	-0.9658506880763231	10.482490719868872	8.554107988967475	7.292594107694865	2.5455763448664257	-0.376047917524116	1.405799765147371	4.873481279045691	-0.8869167674796357	-0.6492373115037509	2.270695455189638	-0.9478927916849232	-0.661068961056269	0.8993003235874392	-0.12199913928828433	-1.3515436297289887	0.0523107157671667	2.17270525503247	-0.15312626521108696	0.430263464628444	-1.6315850778662007	0.42368927159575487	-0.784619948815439	-0.7632590692021802	0.030571917024525566	-1.8831423314240672	0.8141795471512951	-0.4142466176310718	-0.30913037337450516	-0.11065884364515206	-0.8508889802662353	0.1766479439910258	-0.45120862221203956	0.4422482046044921	1.3533589440694525	1.471864042767792	0.32036002467366753	0.5938483531932879
ABprpaa	-21.44895514096449	1.8271188527235793	6.208310773825637	9.898679126512471	0.19182984038927403	-3.7712789876424058	-7.348863055566621	-6.09406805501722	-5.107786228294877	-3.248301448150829	-5.700381108172932	-15.53866722541697	19.213257187416684	-6.5278449840710175	-7.024359504541136	-1.086219011173171	-0.06973901966358215	-0.20174241839051255	-3.251188590398507	3.253638597408715	1.9920902534046927	0.9971218601825571	0.6124467333585999	-0.4938973954722261	-1.0899878344496932	-0.5688743218354612	0.8377665784473609	-1.836093434110601	0.1868141072590723	2.080830291286023	-0.42599841681461986	-0.505413779766495	0.5728844343889485	0.01343819452461816	-1.126167653952375	-2.8158723778239434	0.508877758517496	-1.1425432949057817	1.727136397872068	0.24566893118887118	-0.23168671910080277	0.11434912307440755	-0.34085455724312996	-0.5443468021904506	-1.2958610689023569	-1.4884965555965897	-1.4018254298033044	-0.8557172483293969	1.0052821424580822
ABprpap	-47.19083761538792	-7.184613851017361	37.5778743687414	-0.23591019505993588	-5.350716057537046	-0.38390820772941436	-6.5094550494105174	3.326724363154718	-0.024540378132078648	0.061912839855133225	-3.422674103285101	-0.7244286065178475	14.154898575052853	-1.231904300462645	1.4858560840201338	13.866268569573858	7.097211775074509	1.1215462302500196	-12.383857215605206	0.6778680515641033	2.9426997660022303	0.8430400370060354	1.3157528534931449	-1.5945940726392949	0.5740814805327388	-1.0850440544930913	1.7642831565145727	-2.1165262001063643	-0.3331898331604378	0.6859036261298193	-0.2075036976240734	1.2816051566573827	-1.0709885086761446	2.8734316805921316	1.2168637584904125	-2.0624178434062785	-0.03464412787306009	0.8955751257303635	-0.6079725888216969	2.5918304706980257	-6.835806033669639	-1.6209773103905547	-0.21783296211449277	1.5637616854208753	-1.8241592492868917	0.5144647489404827	1.5256940423628196	0.36388263048881453	-0.10215601219315718
ABprppa	67.11704544325539	-4.154179149508281	1.457280466405307	11.940039807107619	0.6209580564397662	-2.081775251591155	0.01068579140452098	1.3923061608260652	1.700123746240322	-5.731472972191953	-2.453332426519941	-33.20822380319514	0.8187703497188089	2.9476212328438685	-1.1834474023375021	-1.7339031570992518	-3.1926565261266218	-0.303130000278451	0.8101984537174038	-0.3595104154922384	1.9023467829815028	1.8467594006255597	-1.3182236080730305	2.3982596562264895	1.2673796742415766	1.601216968127232	-1.1265536792763606	-0.18837776355957664	0.15504674639714	0.87835567423255	0.4861158342752046	-1.3054373658036564	1.2125996614801668	0.3691104379836369	-1.4697959323178207	3.0157181963701554	-1.0397453557408223	0.19693567700187115	0.8818344613754368	-0.42713123837781264	-1.2057432653103477	-0.502006027203161	0.8790286864088916	-0.3621989118607639	-0.7667859372113437	0.12476223372575897	1.081483107517415	-0.3664517362878683	1.5763660139505886
ABprppp	73.69899882036187	-5.070362348032334	36.85177203821298	13.423613540176612	-5.448125858897582	1.0057766114725866	-2.0841313796199645	0.16746436528161618	7.2342112158439384	0.4881285283441701	-3.733574994606909	-3.0404343613683826	17.124589924079093	-7.883567978057681	-9.569786623157723	-3.800125785741916	-6.911469170311885	1.0518745221995862	5.715726354641006	-3.9088280694429405	-0.4826281009952306	0.6419082635067656	0.7509697187544796	-1.8834145188934508	0.6167829123456298	-0.4742870710200704	0.9776437376923901	-0.15099199164407945	-0.8951886638814496	-3.1744588157367493	-1.9454647008643022	-2.0883470320322046	-0.09173324729724693	0.7055973227134043	0.3813784639170244	-7.417607860983804	-3.5876631645852135	0.9866402708662394	0.6450733084566121	-1.0102522447099611	4.054290245417373	-0.2444636467333052	-0.3521652519011742	0.6004108724287471	0.6191410215815877	0.4063078709503003	0.6930847652537419	-0.38554696846793324	-0.4715574866582749
ABalaaa	116.85283291056781	-0.3861428345153681	-45.75116826323825	-3.2574967715195564	-2.286982662012125	-5.59417107473006	0.3883088488084243	-4.126288262593537	0.6268998457177346	7.969243855300299	-0.9994482778119952	20.20158356921063	-11.496989618364381	15.561947528848778	12.297360858481655	-3.029000667050073	-2.1799349070429024	-1.337358773776269	-3.6407959170278095	1.1564517346468677	-1.712702240897949	-1.9436223321681259	-0.6401998576552065	-0.6313980793876278	1.2273507821922551	0.540189143006816	-0.15941430537257467	-2.8980693993673903	-1.0916957750595324	1.9826619695439873	1.4296347652460253	2.1970788281248095	-0.11834281723571383	-1.8249113647264903	0.9619810198066588	5.63620615436973	1.7404261072558334	-1.0164035893311174	-0.662570324710132	-1.227626863244536	-1.7637150691995813	0.03206338146512018	0.10821608105991717	-1.0124222721647105	0.007005862313045939	-0.22851333683945976	0.330659673548717	1.0328529209184472	0.9049885449921047
ABalaap	84.54698998496939	0.8906228351588282	9.571321365357157	0.6539671983282178	-15.821180528567414	-1.0981778402754325	-1.5403623487690354	1.6079626551612562	6.784444847986927	1.533982490972311	3.558326407397141	6.13793650154448	6.425839322632869	7.639743001661744	8.21350592427524	-0.5003465950867387	0.7163317051353644	-1.058905436974703	-6.350733701268004	0.10916773342939452	1.1202328098212515	-0.6575775925450016	-0.1522619584353095	-1.3546449573187518	-0.6311704198509341	0.5310980180560139	-0.8804115960723039	-0.6434667989117654	0.34189794155837966	1.7877286073756216	0.5414474327919395	-0.43736666279498165	0.9640393175961988	0.4194483871073259	-0.8041522708136258	-1.1761776336433654	-1.360657736606332	-0.7175939319054014	1.3470518523401163	-0.1415236470332371	1.7427456469762441	0.3118443157666195	0.1685162542672579	-0.12736884066247925	1.6552021896823979	-0.628398139837334	0.8210397889927684	-0.6120944368253397	-0.036718914330241506
Eal	-25.372117009397357	-0.5653840665830647	53.83163724618822	1.868132760479914	5.449055347820804	-5.805274546715331	2.822724489359222	-2.624663361146691	1.3929579820109603	3.8486891065117663	0.148897462817551	-5.634913995641726	19.452697011245224	-0.1940538575817089	-4.098641887908677	-5.118083712363797	1.5637756436724328	-2.998192487696907	6.971779844829038	-2.607814149551859	2.151772874693132	-1.7708949456977487	-0.591803034553358	0.25391198326997455	-3.182068619840513	0.08291238136236172	-0.26355102472846503	1.2813613098517243	0.1335893109220164	-1.4412911962035366	0.4292470199677749	1.1063630876690806	-1.7296871477211895	-1.1031335157960693	0.5075896315868708	-0.19850106848399665	-4.145053241739949	-1.163137112465091	0.1861040090379079	-0.9786704304362192	1.2832807347639674	0.11789245095234842	0.04719932874628071	-0.6980230571887454	1.4499202325730616	-0.9326976824793154	-2.193860291896572	1.2621630652879512	0.3289189507649096
Ear	-35.94768327209516	11.467721196314015	52.17355207629832	1.6220360089119117	11.492502380955852	4.29360339615439	-0.995297886963896	-0.8758358486929618	-0.25450412520384236	0.6739207267681772	1.3436596449293723	-4.684764982189776	10.395058615841446	4.415656325543162	1.006955364628477	-5.17274010291266	-1.1976076894754253	-1.0182911045503094	4.007492956393652	0.7837854144110272	-2.6987727490011233	0.30549051662429066	2.5588152403265063	-1.2133410480260252	3.264338791037995	-1.7662470174944052	0.4011029896903398	0.17956785829192162	-0.4756148231447889	-2.044137906376942	-0.2840321348333226	-0.962303116777791	0.46474835367465617	1.5224209598674256	-0.7769037146236976	2.6866634137440157	-1.0356942705023469	0.07378300274900018	-1.7613581565369838	0.8374662414269259	0.22003443355776817	-1.1331690789338738	-1.050952805588337	-0.7518517016729734	-2.2054449031054078	-1.352370219862831	-1.7170968382952716	0.17944257623440998	0.22272811190373748
Epl	-28.387409182135258	9.286108271351463	43.614719183478826	15.86718292181993	-0.6477741269975972	10.056335623687966	-2.741509938973536	-5.186590536345842	-3.014168146213013	-2.109600083136884	1.1490043981823264	1.765670896372554	15.978720283905814	2.914786811077964	-1.715693171084215	0.4415873912950148	1.3939139176060973	1.4313158889847895	3.2985288745012236	0.6036743285700923	3.8547928433473895	-2.2905053008317506	2.020216329920166	-0.2983699077388033	-4.892894716922209	-0.9114667794644329	0.0012174866115160204	0.41739488155101284	2.008640993972475	-2.045783662615535	-0.11108953479259366	1.7749773283277113	1.4045920175622175	1.3284042277808599	-0.5416731616933887	0.42174276151950546	-1.5528428636173328	0.33706722056435146	-0.777069217816398	-0.7907353033881597	-1.3802865492418201	0.12749857075268944	-0.6747329680692993	-1.2397487130060885	-0.10039407912880116	-0.18341413758580416	0.9338454640207554	0.9102581403545332	-0.10143849886166662
Epr	2.3452195251615677	0.9557337054649901	59.694347925526344	15.347938216484174	-8.11398626744344	0.7711647916616893	0.6352189173460863	0.6326437138200554	2.338648555135978	-1.9109364389355519	1.5080426815247117	2.4645113273460764	11.249360804193334	0.4680623541104898	-0.4663717670789676	3.363792650176712	-5.382870760963771	-0.8938953319337948	9.056906692777897	-2.868023544118574	0.4611836311139064	-0.6228617978450847	1.9986682133107658	-1.1425439956503378	0.34682642175429884	0.6924850022114252	0.08931485679265473	-1.082957093020125	1.6189791160258236	-1.032047473652211	0.6613054562221413	0.43095464425087077	0.25892573217427967	-2.74466618600455	-1.1158986203749006	-1.305378602337521	-3.8453027110246922	-0.4295748510326735	-0.39527603077277645	-1.5636779101363232	-0.11259178557996101	-0.1017482522840672	-0.35667545383037136	0.47612731930912267	1.4341819472691388	0.1676849728143221	-1.8151348369225089	2.1256600414388807	0.1524242343811925
Da	67.88190374339854	-1.0181042951754038	44.347404916413105	13.412455086668022	-5.912030223783472	2.951112268882992	-0.8327280165210211	-0.06577348681829033	0.9010772252358934	3.1530732916250583	-2.229816962413256	3.837050050739518	1.1950967608799945	1.3118519621692077	0.7736788217666256	-3.243950661865128	-1.3494592024819754	0.4259847125925573	-3.361501709836113	1.1729022563146905	2.6178141667105193	-3.6256304849359746	0.571706131861056	0.7256145467220502	-0.4925777329296199	-0.31508569161271066	-1.7198763432352893	0.7954111940504804	-1.7918887882703325	-6.1015357226459175	0.04840756418786598	0.0062579180107777445	1.478348217884071	-1.0869306763247497	0.14498333838075383	-2.0100343533947376	-2.144139118667932	0.754242797806777	1.4220873632008115	-1.2230079493227772	1.136915781684437	0.2240144763337692	0.15434848605750134	-0.228463205341924	0.5847325303644897	0.7496101640677902	1.6799116581275242	1.6139864803707604	-0.19147446474396482
Dp	13.618087908757902	0.10152675212932571	-12.83358562344717	10.002611468451873	4.835797124249768	6.247757332137138	1.8919775685723248	1.0943239642705453	-0.10122578066547504	-2.498088525845288	1.9468303930366246	-1.860471540912542	25.562400277247338	-0.4507111270293085	-2.1138397971116123	4.328891907312861	2.4002751077092235	-1.3443323122406436	3.891567742058003	0.46592994679376254	0.49797537247293666	1.5999153882695893	2.1519219260065556	0.21081951676615793	-1.9327146110737266	-0.35264499864042564	-0.25273457137185124	-0.6381161767180504	-0.07946257034734974	1.120830500009097	1.7652105307506005	2.09191319469301	0.1765915054563429	1.5619472771247969	1.323853403395629	5.0466263922035965	-1.7454079981288717	0.25063020620501425	-0.33656348923857654	-1.9990129482370003	2.234150581224643	0.4974738739712714	-0.6098514525029153	-0.12048569550921154	-0.02196447348247288	-0.5058535814621967	0.11719829957187887	0.43310934929868966	-0.18565610402886654
MSaaa	4.1447116780253435	3.528577578963686	27.406550751655587	5.824234281426268	-12.206223672376574	3.818370444076901	5.257305722449518	0.5915964362833509	7.106050043207538	-1.347291888912405	-0.13060965296912302	-0.11621484150069632	15.009967462773348	-0.46221619832382627	3.16181017703925	6.149459642465781	2.2560534752030637	-0.43924568808068165	-7.986167444510649	-0.9653227563017498	-0.5492264693188595	0.48960056284839326	2.8874844740142698	0.34048568391229567	0.32153445118231216	-3.4646327613930055	-1.4841317419739675	1.3236415994802968	-1.2564403610197228	-1.0833895185323552	-0.7420444801337284	0.35546683015196406	0.7636721762066884	-0.8376343761646495	1.592373805400367	-0.8450031148063142	-1.5631884439778474	-0.11857831793099519	-0.0500536504718161	0.7988264733726484	-2.4072591631886766	-0.9525476164308813	1.8702517417252578	0.6348171952229513	-1.6590008538307253	-0.9112329060887305	-1.2731924626014572	0.10534039907241753	0.7908682210249194
MSaap	-79.75618862523369	8.236075426783895	41.4069721565778	1.0201314643494728	-1.143864690063679	10.480715053564815	6.012391846752965	2.6559120992971827	0.5531823439364378	-1.6215887059659746	-3.8995004251408933	-14.899385613671006	18.22907675273204	0.5770049824710904	-4.208378711373107	-8.023641422774585	-0.31524438423512086	3.0565272522634155	-5.710494175444234	-0.6701449628121134	-3.265722871239592	-0.6360038210899689	-0.04473950246427047	-0.21940915361210775	1.5772107737236345	0.695495553244015	-4.699068734016227	-1.1026111283827458	-0.2456680323075433	8.705851931597122	0.28136468691956457	-0.8917920448630926	0.949015368946406	1.0369751733203112	-0.5707005317671293	0.9303058118720119	0.33986914417775316	0.37376306538194676	-0.9211649356264924	-0.7918641597338683	-3.69233954186741	-1.7695741763041355	0.24342630274412802	0.878551224132551	-1.7584893128766412	0.87107460732862	-0.07123009522905643	-0.44567428436732565	-0.20579043717599935
MSpaa	6.41654522262708	2.721406014908645	-36.52275995042743	0.6071065641057048	6.576273206586238	0.47300199484959876	-3.155228085323416	0.45775359601929466	0.22437872092037758	2.534388276475693	-0.595135460022576	4.209228997818686	22.883275124222777	-5.379234563902654	-3.433996191793717	0.23052541292556109	-1.301754368307669	-3.029339647172709	-3.1272498290928676	1.1349329193956552	-1.191898284498884	0.7411384062563949	0.039736364572545195	0.08555048527731135	-0.8438237148741092	1.72601800035491	2.247111121277015	1.5689928584295885	0.012450462465610468	-2.146042566352305	1.2764143217429444	-0.6659884261337075	1.2108134730732647	0.8051404720665438	0.8138771705367412	-3.344197589956998	2.9510416490778804	-1.096671016763481	1.0683014110988078	-0.7324750647494833	3.348608176847545	0.348709058913912	-0.7878509738745194	-0.5630939323753644	-0.546616991507677	-0.41664997610816235	0.7323491195810399	-0.3623066184083145	-1.021069531089088
MSpap	-169.7911855096885	1.3999437304569793	35.00280878179742	-6.643869799855629	-8.544568908576466	8.48113138228904	3.3169580429766463	0.5448836700709377	-0.2994120690677515	2.8765170278940806	-4.020896207919125	8.524919654718678	-14.254756604920717	2.0233288053220675	3.5760572981884247	2.7558028624557047	2.4234510812097114	1.7175443618112207	6.56507366674404	1.5396772389536362	0.38702383431309473	-1.3172294121142638	2.0640416278188067	-0.8888712469116163	0.7996791093015917	0.4776438621692443	-0.11201055070915651	-2.014738006497308	-1.4665793417710098	0.777320548950109	0.548060020102726	-3.0833985547270744	0.48910887734133235	0.2109433746771958	-0.9653842915152447	2.081395972985881	0.6661674214540989	2.024334424061793	-0.21729717811020563	0.6942730683932445	-4.416360880322402	-0.6189393818887607	-0.5660464021934551	-0.7821112667468114	0.7827340455665053	2.5728470462893123	2.9395574530153543	0.4738755736297578	0.1711697181875962
MSapa	-15.989546659715446	3.0040997877970796	56.76780922931049	5.270584893131314	0.7073559956570188	-11.490986250203692	-14.429562706258613	-1.9750569114700052	-2.1575843041559604	-3.9556523490367397	-6.085219751597043	-14.19176609075915	-5.526170163458422	-2.3601647703181694	-4.424166291401386	-1.4724193333153395	-1.0839594748676349	-1.8933452649867712	0.45498306697080304	-3.7551990608916244	-0.3765648630042936	4.1942819886459395	0.46111397330604076	2.88024294537585	-5.579408078363807	-1.4585315129370173	-0.14633452486898704	-0.09354503989662977	-0.9933930433779992	2.298330413542033	0.5963391869997413	0.09451516380695214	1.1042962096931157	2.3683658157342236	-0.3772026490129835	3.528368566141654	-3.5302517194316643	-0.2981238645056476	1.5164034361442233	-0.2837855990502815	0.6128357620853405	-0.003078089566728327	0.6728438108734951	0.6847779439307181	-2.124668578100119	-0.8849582285940125	0.013835261045090618	0.17153090071717533	-1.2910944536643358
MSapp	14.216364323874815	-9.436507009380417	66.39586843222953	4.797759917153256	5.414031939708755	5.447980307065315	1.0035123390123408	-0.4198916995454374	2.423088319154299	-2.250435631676749	0.0365860277679146	-5.90758391525447	3.1328769592194177	-1.4831711150433673	2.0593079829035794	4.044439685837519	-0.6484756626766289	-2.174953890421916	0.947969437739044	0.84686982660717	-0.508900491055361	-2.628860114728442	-1.3919154566766203	1.5511175146192284	-1.7114533894600437	0.05608373566598773	1.5097983567111417	0.43633023218836686	-1.2667539826048464	-0.28684082606913874	-0.17788811504581495	1.2512478971993506	-1.5441494673113556	-2.5254601563105488	-0.941448810908876	-1.624912834511074	-2.285318755823982	0.44447268397024553	-0.04662327837599605	0.23153751989135027	-0.6433198682635951	-0.17294637609654684	-0.42469560456667876	-0.12030781040368949	1.3665824185831286	0.7262074951481299	0.9672948891804893	0.3025515724823839	0.6342277477418349
MSppa	-47.63365261183467	-10.890366367050849	55.43884044724503	-6.257348653802246	-4.750456066399774	2.0271643039692187	1.4217850843309403	-3.534908392385506	5.33066007199865	1.6072418814370977	-0.7152428935502382	-12.804025289282572	14.192575181935677	-11.076975823538055	-8.588433922782016	-4.223669953483193	0.9278668880891681	-0.09193523302446849	-7.48864862431831	0.06583129557398007	-0.38498905963761715	-0.915458870301235	0.166322212606752	-0.19230471165013902	2.0099636954440676	-2.152043609702684	-0.6665680768144702	1.3457930889769047	-1.3858929535111462	1.0636776259568737	0.9328065223510869	1.4529463726200584	0.18275811934168257	0.3623370140847745	0.1316002462211628	1.4585288499899585	0.4735305577741073	-0.34574354051752904	0.5871921320699611	-0.330842688480373	-3.1826208650515238	0.36063681765418415	-0.8642972220799094	1.611851333230061	-1.928892463608483	-0.7040403677709678	0.4228194902842928	0.6548832510549706	0.7416808409328798
MSppp	-168.12455691674523	5.913262162482459	7.37659185545332	-0.5362978615828525	3.026520130231581	-0.014346193225285193	1.7157710583908183	0.6503836478754884	-0.5441463757871944	-4.1020190209085525	-3.1793962152271353	-0.6167697083614977	-19.52840815733247	1.2094484760178945	-1.430740728455899	-5.640082176196187	-1.5816001577625496	0.3225030873411104	-6.259792652357756	-1.677805961693503	-1.4327724745966017	3.30696590559925	0.5049732143007359	1.7085171418510887	-0.22137036130482343	3.4082326451362728	1.2477555867677708	0.2888564884403227	-1.50595604376262	2.2816822488705215	2.003909841670174	0.9156373283171457	-1.751344452872866	0.6661367921238565	-1.440328457460085	2.8076049487352557	3.472459949884584	-1.1817052273826352	-0.06096069179944849	-0.009355663647805301	0.854953237362347	0.26109191147012406	-1.1502469118750478	0.4199269025522008	-1.944963449230884	0.28456238846001203	0.25917593741778594	0.498714413235594	0.3189028502851831
Cpaa	-105.82903619862151	-1.0346600599329907	33.355060261103006	5.810878802544793	-8.406004185518851	-2.620593574837477	-1.6639723618927018	0.29816735531192035	3.422486086762671	-0.5850256569879841	0.34126995132999033	12.332213764876073	8.889162190286264	2.0511744485033687	6.503371139450546	-2.477671405614334	1.1739154373608092	-1.4692033326614942	-2.430388336883949	-1.5746293258642012	0.5061742021730019	-2.6440451885053577	-2.1654891574692807	-0.8082730148040248	1.1375434497885146	-0.6654164261693697	-1.1571555598397987	0.4198156206840936	-2.5382155949611955	-9.79029357769707	2.624361595108069	-0.2771447430656739	2.120594075006929	-0.8948294403341165	0.8072268898937159	-0.9760780275844712	1.822536563328113	0.7407472487175215	0.1993600639801426	-0.14436410788443227	-6.581800779799218	-0.6782015747403651	-0.4920291731434812	1.7787580308010762	-4.4373158448434715	-1.5236233309698874	-0.1374499000812896	0.20699228577902565	0.9046058500319089
Cpap	-31.819304049741028	4.649928978888187	-15.505203233368103	3.758951134385916	1.008533152215521	3.6478765939324562	5.137344696397655	0.845802876764073	1.7153012641844263	3.4869915968860257	2.404938809136206	2.8874160942629543	15.649217716751266	6.786791087977222	4.632504881878901	-2.2298399585372097	0.6080526675528759	-3.7678719276741495	-6.284036326910917	1.2409597884647767	1.6173837394826827	1.0632228302788767	-0.3825878683100054	-1.019434853174898	0.0912054346920246	1.242340394387374	-0.21425969741062256	1.1248010737517051	-0.14885895104459054	1.4483504001165795	-0.24328702391568804	-0.009508074593998292	1.940173333692619	-2.6750294549149487	-0.19416812430956257	-0.3048877098412053	1.8920076174120377	1.2955400679316076	-0.8379599086311247	0.04039354366854073	1.0174133343645901	-0.618889906733357	-0.5358852902021362	-0.3622384588916624	-1.4788787664716185	0.8090281727291511	-0.12140719464202793	-0.08557600383804101	-0.352794741064508
ABplaaaa	2.3308116426717884	-10.371833380263235	22.08931503692223	-3.452747513441508	7.9256338604971805	-6.4291039539970205	-1.836311330251759	1.040392342166892	-0.8188881275953612	-3.8044389696313914	-3.895088917479783	-2.4834302990247017	13.101621231248501	-1.9522679698335637	-1.6781206447215773	5.66777081434086	-0.6521712017717952	1.7703881509213228	1.1786741074779121	0.9300751852769538	-0.14690839777128484	-2.2242029386206714	-2.9391596260504063	1.1928327017325824	-1.845476221521044	-0.9781019950668159	-1.7197172928899733	-1.175613260447557	0.2060966018138742	-1.1319045169754047	1.1329326812665799	0.8941423187789915	-0.637150001806607	0.8916797631103064	1.1995318346801	1.8880815775474882	-1.5042858219054103	-0.5522037578828488	0.03573489184284143	-0.005316470140068373	0.22359013969254526	0.7615037809173042	0.4781232965089746	-0.31010021896374457	-0.09758209802757283	-0.00417650512885478	-1.7161287322013639	0.4704458335049139	0.3631189208841048
ABplaaap	16.436351212310804	12.992793632044812	7.833617432511784	-4.381212449030679	6.286422199434138	8.141440604720113	-2.376989080276892	3.368059594496734	0.9891303493278639	1.5874396830190818	-0.6454159119089563	-12.337908941426019	15.926051197931095	-11.265520120790072	-6.091122379822573	4.730319269884836	3.5804948372094128	-1.5704392014601298	1.192486854218816	0.04108348452170151	1.3746008346111296	1.2683321527371247	-1.295061064543469	0.05314655908977899	-1.1217690731041223	-1.0099294115937567	0.4384547466730953	-0.16604448117962284	2.154153064366437	0.30195661394121454	-0.6197945191721694	-0.2538723004239832	-0.42712760124304905	-0.4057243860787266	0.2698510709467717	-0.22095363694387263	0.10100411157427407	0.27018829196633226	-0.46666397662055487	0.5235501013735282	-1.4497153950175803	-1.1747631121558901	0.8914181516340574	-0.07790484611039222	-0.8867210347933551	0.8735361034967545	0.3450939524700124	0.8569954645689433	0.47690544787624833
ABplaapa	-5.868281108300359	-8.344132995885955	34.88168987333666	8.425618669537334	-8.762698784508387	-1.5060939278208834	0.7182575728254673	1.112854817190871	-4.430441537479727	5.076145384614638	3.7098480945053716	10.01555098831074	14.027943788559865	-8.031901711129278	-4.954307836206547	-3.498315710417596	-0.2085105020909158	0.5273502589231271	5.944098871490271	2.0906008645295473	0.4837894645858436	1.60827611310283	-0.20627773456497975	0.44369852779011737	0.8284447603664771	-0.1438079220879662	0.0623053509937974	0.860755044839145	0.9455596575222079	-0.6864292264382773	-0.4759807602709729	-0.025037889043774117	0.6952794281765494	-0.017396615760770694	-1.104196829222183	-2.585468168175346	-0.3389714668952743	-2.020810105778533	0.5533498910400249	-1.3196027671798454	-0.020904353012868356	1.0451432845380153	-0.032949853095925	0.9666517658179639	-1.516434547178136	-0.03547022732141002	0.6373314403342635	0.666130134839098	0.06675023254525542
ABplaapp	42.361124728573245	3.2904133809551266	13.727221885626065	-4.107799264524743	3.4514697892163686	-2.153625047693631	-3.687351938659783	-3.8736306260031417	-0.2829394376071601	0.3704318311034761	-4.099807433434142	-2.6162602971759807	17.775841348770435	-1.777841803698073	1.1846901110729158	0.6639248649194838	4.540225883050267	3.097243200582515	3.2846310757128077	-3.398781558954065	4.623239410866863	1.8548631869652819	0.968111398428213	-0.5378608206660747	0.2888669560517068	0.16431517763573358	-0.9726883522054424	0.13822930163706115	1.021675596160316	0.6331040631408253	0.349326160729591	0.24440215465566884	-1.126863996196421	-0.27004321513493634	-1.2913864545947626	3.429321552794962	-2.550139515306903	-0.5311269688826057	-0.5743137267633399	-0.37484639702950334	3.3972026325047	0.3869784624221629	-0.32142575042714333	-0.34485564131235164	1.1671399316059887	-0.4804425145875958	-0.843645527984196	0.4681882613914375	-0.3654850080200082
ABplapaa	-19.37482061897212	3.433900529161652	-26.59803131185613	-6.244946457222261	-1.2568691143988924	-0.6183818202944288	6.329948186624279	-3.5459238658580285	1.5497859198039865	2.068559868992796	0.24204913216292567	2.3136979430910127	4.388542979885992	-4.587187583195889	-1.1691399304602688	5.281027378561058	2.3312774605646593	0.4495126697079015	5.908578754975797	-4.860113682188149	-1.3485166573426577	1.4539347743123159	0.1076791377494411	-1.0567355254598187	1.2376986189425647	-6.122669588447889	1.2423802357772564	3.4807444444674176	0.18708319459024375	2.5538862710290546	0.603113025408479	1.4059001149253787	1.0478364030015785	-0.6698430218877538	-0.5018039112131266	1.1897278618685543	3.9383099336877403	-0.44492090327466055	-1.3515474644629413	1.3060382459887772	-4.194864830406444	0.2625028288817586	-0.9459978612727523	-0.27723753669519724	-0.18045823035160943	1.7224522042221189	0.5762674632970642	0.2578495173731583	-0.19795111234109702
ABplapap	1.2168428225064043	-5.042210264423875	16.594003272432406	6.42436818374666	5.918582208025206	3.7915817380306827	-1.4134505708353975	-0.09604489517606621	-0.08854283590288796	0.5010467917330645	-2.4451220083789167	-3.7720013996002053	27.977069344270213	-8.31970466059478	-4.176625468507903	-1.6977571509589917	-1.525683442639985	1.1071852694020445	1.4041924715837242	-0.2967346245197771	-1.7763599380920827	1.7032892043652648	-0.6375306986690499	-0.89393428763739	0.14674767300210273	-0.562678523528943	0.43367062374144594	-1.6850630029106608	0.2603088349182577	3.8947575032642474	0.05850791629270969	-0.7462724589909885	0.9020174506772013	-0.09061436457381555	-0.6820809495151424	0.8840461348660898	0.7325089086361991	-0.5159760753274228	-1.2912527977187709	-1.298491304826877	-1.3788745909846798	-0.7357352382125919	-0.8801606904966505	0.02682167743909408	-0.016362762691287395	0.4756226115278029	-0.5286251908091008	-0.6601141891059212	0.23346232339796902
ABplappa	4.232401071180465	3.7987246819992446	20.670258128064347	2.6491278458418277	-4.476176340076355	1.7109047527297947	-0.6710078562980684	0.785296184074851	3.987660301115074	-2.6605239813507913	4.635747329461684	-3.4406958992272307	23.46636561341731	-4.960143618573508	-3.3909140020778175	5.626840179222618	3.660385668423879	-0.42177514063820337	14.27153292469697	-0.717990680017296	3.3647047500804184	2.784235279590975	2.17070695205576	1.0400786982325363	-1.2342166276010542	-0.5039319331086429	-0.1729247042224303	1.0625418926067782	-0.04445057566651765	-0.15004805108342875	1.180975959229641	0.4572410595117732	0.27678680606698236	1.2625802749542232	0.8414836827235208	-1.7792282255327523	-2.0506980668615915	0.44865408752560226	-0.4304929630182809	-0.0673002833893795	-2.040884000949768	0.1428793590293512	0.29735542525839886	-0.32526776071333297	1.2220368077478299	-2.208601243520441	-2.5843253759497555	0.437980806906317	0.12218515685801418
ABplappp	59.17257976761792	10.05089966898855	-4.028842524946519	9.407849398632322	0.24225701205997568	-1.9870108631528178	-5.334952710246152	-2.5737731154551318	-5.086904025526101	1.5643371730726865	-1.828282474565077	-7.307106419460934	3.3416590524268828	0.7538635448245717	2.1377939611703263	10.067048538323903	2.7752787094957485	-1.6213228323061006	8.464974025017998	-0.44583851980608696	-2.8000917573612907	-0.7329896894235853	-0.10462332008072443	-0.8070567836199772	-0.3787626542911305	-0.803342527064985	-0.8217047188659613	0.5608506096982814	0.6270624099246959	-0.37574115788218704	0.8424153633620786	-0.7376683427505789	0.487342558330407	0.010227120245823382	0.6837494816038715	0.5764961312246134	1.6197790497395939	0.014954748737609576	-0.12268280454039877	-1.5324137430847202	-0.3153685269159851	0.6081531318872112	0.6304459199697341	-0.14172746491861424	0.23817489933740554	0.02962622636171551	-0.2702840114982454	0.5785397160179491	0.1104256109334087
ABplpapa	49.69933768897195	-3.6341716992152997	25.78402442710175	11.986167631473032	-6.784436310177679	1.5351286707122114	-7.525966599637221	1.8864483078658263	-0.12738950498675794	-1.731037513591664	-5.191540074094984	-1.043751594224333	-0.6773953265498481	2.2937657652452845	1.3021416270349757	2.0088192053889675	-1.427939756392378	0.1240526160228639	7.783447285841063	-0.2909967062481857	1.347690760421683	0.864192395696419	0.7094270909406303	-1.3448305819738717	0.8726439438298632	-0.8181718012088015	-0.08692298299006629	1.3742227143479055	0.9800571764979286	2.6172968232383833	0.08956385287277795	1.2727549708966168	0.6339844814173123	0.35148679038591574	0.9434755698664207	0.8298634708963638	-2.7442637739257156	0.6458536614731488	0.1142626859947294	-0.8394314328369129	-0.16843619013308922	0.4779468117261036	-0.4101757793323467	-0.18075893159411702	-1.8757482769317202	-0.2570247396519144	-0.2997840632421214	0.08637008312478005	-0.6858480130854733
ABplpapp	56.90712828772063	-10.468597079150781	50.65919968809632	4.973915319991808	-5.188779043303938	2.846249148715423	-6.0240244845375335	2.864601549533841	-7.136676514742402	5.553354842939682	0.7520677072277856	6.418865206603838	3.0310565284001294	4.684050124999182	0.917587273559671	4.332794960930659	1.6315026182447951	-1.6116635534140518	7.941950788631014	0.6285232966008113	-0.5871331858140612	1.3994471619358508	-1.294864758272661	-1.567143762112938	-0.3703178224004408	0.6932476126905135	-2.3381239502327085	2.931498083926306	-1.270005234496866	-2.4807039917933666	0.48091421979242327	-0.8599220721146037	-0.5032582866686897	0.7309961089143484	0.6859540833882909	-1.4949223148425788	-4.221029851464971	0.7115381039820928	-0.41129778660629024	2.034606713008962	-0.8466874340636945	-0.390058091230682	-0.013949232451413832	-0.209732443706653	0.614648566208693	-0.7562921144957301	-2.1233200530793868	0.08106073822433345	-0.7340935778119189
ABpraapa	37.96154002955308	-2.2879377917404886	30.671652985724368	15.122429557901448	-6.838690415626527	0.03266014464738637	3.259122520781303	1.0867777546503248	-0.47834921460451485	-1.0519358080564023	7.443634248448824	10.8625523207909	4.026772810387877	-1.0354720728504465	-0.12550059881411144	-2.3378945462142844	-2.5216073041731506	0.7227767072034337	3.457506488095588	-0.06740547956745564	-1.5237386491522358	-0.6725497824588866	1.5113707920814543	0.3047925993276103	-1.2575890393042177	0.8143901696974223	-0.6683446037600402	-0.24112206407173165	1.165596649108753	0.3472634148917453	0.46837989894824394	0.1837373936682349	0.9092097268560837	-0.6655388481292456	-0.321219592973053	-0.5292603160899617	-2.025883780183454	0.6408413620143644	0.40977969016001525	-0.4150783077853257	0.7034743524820146	-0.25359046769631904	-0.5488416507390566	0.7190547107061738	-0.07353731775509484	0.23374030878277216	-3.0238468384573607	0.8040493277186201	0.05868515383266148
ABpraapp	-21.846951499228418	0.31776032021616146	30.35862103572211	2.3378844259088183	-4.246905764639412	3.9036852455184277	1.7456087931508617	-5.432777074769199	0.9982242396302108	-1.0758596002744303	2.0297745528032527	1.6103199199699023	16.56692406699088	2.971670683729976	4.420166947748134	-3.154491845075582	-3.5710117560936805	-0.6222733248627882	5.550053565624456	-0.9200554485135861	1.9243906955803651	-2.3019549484294277	-0.6216367585290239	-0.3752224945233621	0.6394577827899367	-3.646458243736027	-1.0259805443717835	-1.0469596726738268	1.5744669490357825	1.1607066554333736	-0.5108444158629224	-0.3430543627188745	1.1203853099518688	-0.012380673659547876	0.610542278183762	-2.010594506194525	-0.9369139173204645	0.5882495018380889	-0.24589591025170404	0.345850920607435	1.5723869606170726	0.8010221467894914	-1.4185939490020016	0.44676949529426147	-0.15577935458906758	0.24451145912102526	-0.9838174963114038	1.4921365586121649	-1.291532236082809
ABalpapa	65.19246972490143	10.345387521245577	-8.072530813659478	-11.734240226830714	7.926489814286832	-0.8064110581557982	-2.892726466955106	1.2761638234811465	3.199648610192803	-6.79386071601866	-1.2352095163714172	-13.161650950549086	5.25623396263151	0.964265556482804	-0.11121637567097487	7.768816399692863	-2.0387193936286097	4.00683154135467	-2.458999666643489	3.9151295368295327	3.7154186189891467	-0.7625487524175701	1.2824606066308006	-0.706756284050758	-1.1839058775584046	-1.2036131143878521	-0.17938346093745056	-1.241346535115599	-1.0759531230465529	-2.384439037626276	0.510498641537096	-0.8443755234941834	0.5844748879342141	-0.82661261949818	1.5293276906655904	-2.7828226220430463	0.29978792723432013	0.7402799578652152	-0.09382679630848056	0.31861976162093614	2.1462562917053827	0.25246617443632935	0.27822478217305824	0.03654922242499931	-0.12012287931369736	0.24835943229899435	-0.1116712629743567	0.5081572095492533	-0.7541358132379575
ABalpapp	-5.321406630879525	1.0230255038726817	5.82311739095295	-9.681949525302473	11.682288135024066	-0.9153113939303519	-1.3580953455544107	-1.0305000215176787	-1.5523002412350342	0.5565918015259662	-4.793831608292856	-6.236462417900688	16.19817553676699	-0.32017195631447054	-1.000863103875071	-0.05226735361123205	0.9635515932274948	2.801235400796471	3.5974907109514067	-0.37613674351082266	1.0111494810399586	0.6696708632511651	0.8197664575295311	-0.776012464591359	-1.4768436121918063	-0.5062376217302467	0.08335502589077037	-1.2945502984466841	0.7460279915680826	1.677982005550311	0.8250697501744895	-1.3344230153369783	1.177442423548504	-0.41274148242996145	-1.9998031266156828	3.407628779034234	0.2448879126901564	-0.7896203274523443	0.11190994323192781	1.5172269424647609	-0.6007283424982531	0.8455749577325108	-0.5803528981547906	0.5254191217255917	1.6292336523298427	-0.13278833129711073	0.00818777193469492	-0.8148752704561029	0.5292710725753115
ABarapaa	1.9352491202182056	0.06305073389455712	-9.087298500013462	-3.147465507927704	2.5837313214781155	-7.653202597795839	-0.7866874712407826	-2.4096536426359743	1.7591731267614223	7.204494685174971	7.855616997446918	11.62037708171728	9.350863854210328	1.2577427099567204	-0.7283367993869577	0.5485511015838057	-3.730924286660582	-4.156097172006347	2.2203855981491065	-3.3268627504558537	-2.2743143538209143	-1.2849203613864806	-1.9407591990566275	-2.0631484150360277	1.5806018095969532	1.5290672253684248	-0.5385726521546808	0.6294484303888358	1.733996966085262	-3.1864616077281016	0.049975634846233845	-1.2226316742007362	-0.09444334900708919	0.7899457058281467	-1.1774748092731915	-3.5042415505875497	-0.37618273566404975	0.0035442804777549345	-0.6393254327969752	0.15863015824496496	0.11706692584557946	0.24477139181137375	0.3656267339260127	0.20900411132456817	-0.32148647131340985	0.04763739267801495	1.6652012321907688	-0.10631918076687251	-0.36610243683099963
ABarapap	-33.571705726281614	4.610892188892044	-15.869880274530939	-3.630611843855018	8.200371808223998	5.808302920492772	3.713995314454306	-1.1837625118466004	-1.743306401851058	2.6865451460715604	-2.822843660918816	0.22139585641921974	10.735775607170668	-1.8666593397341316	0.2999142829630575	7.581234754442781	5.15732044587193	-1.9903795512770055	6.689073846368857	-3.5373105483166722	-1.6660178323472052	1.8686965873957877	0.30465184658254535	0.23403505524346294	-0.7656819795035892	-0.8660462929381968	1.1002842558201584	-0.8189787036252456	1.1028509562993192	0.7177446109109996	-0.8846516790792698	0.6370991150565154	-1.0842983668994395	0.7084629898830103	0.2716454971863552	-0.07020999971711465	1.9023092620698734	0.9553697119058998	0.22202781205178745	0.35280815494149254	-0.8817570508814319	-0.5084012459710531	-0.1192056503998812	0.10077569619192872	0.7864229345030338	0.06565625431973932	0.3561061193880909	0.610837395673869	0.3080378650564493
ABarpaaa	5.7532512786630114	-9.672820293338173	27.15166971438338	-2.2324159720951346	-5.765028655580952	-0.25201616706880686	2.6063928072996356	-0.569841987337696	0.048061605725483	-1.069376356465779	4.524425227180775	-2.4763970164766103	-3.0112858656595822	0.16893313861280715	2.0806063375465924	-0.7133930347837959	2.1622015953883023	0.9923891099628482	2.265717157587442	-0.8119296086260994	-1.0841080142224193	-0.5076728617350198	1.38612856145639	-1.716143408153771	0.7079292207359491	-0.2854450843371487	-1.2353935007764012	-0.2718026898741115	-0.58435540496773	0.26696633749276916	0.09228652120549552	-1.413475215894409	0.09490235298283418	-0.6554833025066723	0.665913692213419	2.24034183592359	-0.1180764722448024	-0.35141773274731064	0.4197585619001356	0.33887108812355415	-0.3332815754736609	0.5342455327866816	-0.44153909224113314	0.4239194025759563	-0.08485308871810537	0.18031360849753877	-0.24349976984164665	0.16404540501255105	-0.7885392141987753
ABarpaap	-78.50297069020623	-2.220727263071292	29.5509128656306	-5.060162596443446	-1.5862602351227486	4.303644406134516	-2.3307248441671113	1.8909066299305521	1.3757221149400196	-3.415151902881902	-2.0032575436216433	-6.806602315111946	9.771281097755729	0.9174616867088692	2.9935125503639224	-0.39059063275024364	4.958618729677482	-1.2568617025746471	0.8269769970626144	1.1835967393161444	0.214725293820626	-2.318292799896858	0.6924629578451319	-2.5507422133869313	-0.2413988391342383	0.46825898435546676	1.4709646254385735	0.9296052315206095	0.03859537288945691	3.1181764513562946	1.0998357021472784	2.019711507074668	-0.04537596492552488	0.2895768642197072	-0.9372106549192006	0.5060171096187386	0.12179538460239897	0.25196621353410714	-0.24418990791931422	-0.6062500397592104	-1.7485799399973478	-0.6607240958092925	-0.4152728788808657	0.4251122032590851	-0.6887365612963711	0.3508161334435518	1.9002072882734846	-0.2509799895778637	0.3723188895583321
ABarpapa	-25.115191365446865	8.633745747928819	20.5124790365912	4.848888408960979	-2.3928120408196993	-3.6478719602002245	-1.6871442173048499	1.587563287082277	-1.2175096179161056	-7.840920612965567	0.16743413913500677	-14.088786874237185	10.491573509895176	2.2989160341067234	1.3247874782159652	3.8598807256070984	-0.7354228363054247	-2.921362522203307	2.7397033490955045	-3.247893223188044	-1.1378900699329322	-1.9507147615933098	-3.4445561166002854	-1.6077005589275253	0.012908210521414207	0.45347483401538435	-0.2523821109394379	-2.792240847747439	1.6838527964787156	1.1675815297947199	1.1436811987660906	-0.12340573513786492	-0.12944870457700983	-1.23110213610876	-0.15668857307961537	1.3650579394310896	-1.130139396441239	0.40053864818690343	0.39701621997337555	-0.3993843109971708	0.3711275637870436	-0.039862706279592396	0.36620522048229465	-0.18808912482192153	-0.45048169880986966	-0.12150695324360251	0.7172815059246176	-0.14376377333913118	-0.1123736543100459
ABarpapp	23.874192722775426	-1.8773352751288732	13.004016604184926	-2.468303103829688	-2.247409026101414	-4.985193669548725	0.2519920079403369	-1.5945997719852179	1.8749126031860626	3.574171574638172	0.03921997124096275	0.7563653120358462	13.035318175596657	1.392096514469425	1.523872319626184	3.4951612843433653	0.1370574345909116	-2.187585147935397	2.74557251362721	-1.527690081417338	-1.3287295737353828	-2.874726438321233	2.900824074686029	-2.0704816429563473	1.431383564493789	1.3142184535139352	-0.3517477161933768	-0.9978625106162466	-0.8771083324701161	-1.8538324804901951	-0.4448521493212079	0.5634907822295957	-0.27551674024030626	-0.40154638802322795	0.13476701921813924	0.5033865954408615	-1.9854920882290248	-0.5365901947952721	-0.40251951973349925	0.1471832590298474	1.573208012714505	1.227314224797942	-0.13714913950947816	-0.11064135587993128	0.8047464381384682	-0.757007683182657	0.3453459177208599	-0.13706053378307595	-0.6200344488657656
ABplpaaa	89.11071597566468	-0.635486985091787	14.478460871226268	9.56160413072815	-4.772608157046255	-0.8544393874163673	0.358856703834534	-3.728123258899594	-3.1753023491846486	3.017337103769486	-0.8843890450790439	2.9027362586469705	-7.575989358599058	-4.488291939244298	-0.4118264214276034	-4.913057431904441	0.9559579593539119	0.00883127268224935	0.8157244815538277	-2.4405655830858257	-1.1254722033624887	1.2773924279092796	-0.9029267912051807	0.6916109518795398	-1.329289148724728	1.5517318423079174	0.2995695833295209	-2.069485960741175	-0.20728431972314015	-0.6679375382155105	1.0791190411779947	-0.13245421677482763	0.3554248250782366	-1.3883895877838952	0.06677681738391317	-2.439784976893237	-1.4417035298986267	0.7924281277992047	-0.391029121616922	-0.06556684765163431	-0.23433399758696716	0.011527680509584696	0.11246900209062058	0.48037886124418233	-2.35069028619834	0.2783300705128364	1.193538994716322	-0.9069396456775463	-0.18397820758962566
ABplpaap	59.394276255012684	16.836216889748727	31.4351596532831	-3.057331546171157	1.2004442874396253	-5.307673301458537	1.562511817939682	1.8878602560456073	3.977545327703351	10.090398789771845	3.798564893010041	27.535307545314122	3.632190856070106	-4.677900756184271	1.236438750399644	5.300190459754586	0.4182116425463947	-4.765687842797463	8.484171188034917	1.6506288360791248	-0.76613195813529	2.052969543442085	-2.7938267531490526	1.6483778941282339	-0.1266136237353422	2.2971800669340183	-0.9384264091792707	1.4769558266719138	0.41904561714557026	0.26877819245761175	-1.7045897554106815	0.15753200798151906	-0.9300001618416857	-0.9386256698193634	-1.6695757039608123	-3.132099627305845	-2.4128502834741865	0.6756913313479757	-1.4150872327043127	0.46584863919426933	-0.33727431457264956	-0.21223415190644157	0.5998925845829343	-0.15272523031637886	-0.07787232293864473	-0.49630860322822246	-0.8171317522616356	-0.49280642775126265	0.1201714154071347
ABplpppa	88.39384710611361	-11.394384749991449	-15.767580064013183	17.09543958804752	4.516615677340687	-1.503633114094951	-4.103627883285768	-0.929760564962606	-7.037506431906951	-2.3117261666507845	-2.5587719447103106	-11.192267775640778	-5.7071254806171074	3.4088164055308403	1.8144398790302316	-0.41574288295790895	0.008632322667678615	-2.684728647198302	8.67478762293632	-3.3880544517564495	0.5298484715258833	-0.6992522498504239	-3.864773068344433	-0.03453331694228467	0.15987003964120874	-0.9115014079064916	-0.06883907257151485	0.5772406876083459	-0.30207637725066805	-0.795957239752931	-1.4510715694993468	-0.03422176873812495	-0.669935137020349	0.41422322248634424	-0.1962057738640337	-0.0687323366882514	0.6582921221056902	-0.8609473529273575	-0.5428635016662164	-0.5676499015668798	-0.8609075185812176	0.43264529165718335	0.03731720189349063	-0.19151989946651615	-0.041442410421024596	-0.05023029858496496	0.054132981689887	-0.24059699582601954	-1.2844901504873263
ABplpppp	77.72446034377924	0.1313651244327658	32.05047584784512	33.98239915725794	-0.4439009051843269	1.4708324085433815	6.290491427696498	-3.1309639261374467	-0.03352941024768253	-0.7642818817070773	3.01906919377225	-6.791328157026688	-5.52302961352022	-2.251435756888371	4.570051123477854	2.8770175562451734	1.275056110048828	-0.9296471828465369	0.9371429229668022	1.90607006924696	0.6891008797899876	1.4655092992764702	-3.65991737924816	3.985979695524665	-1.9760466470106366	0.3231824790902836	0.0012528300514880709	-0.8910630495341171	0.5865699833932323	0.09538158091098481	0.030161936756041337	-1.0388674595896958	0.32257571721977996	-0.26639996985573394	0.6680197265561834	0.3852742771213575	-0.2575218216747397	0.7948594944301243	-0.8113662833912876	-2.0736041237776055	-1.696917191916403	-1.4312646064424668	-0.30611481654760403	-1.0561927661155315	0.5792586521234968	0.31699411184304566	0.895261931130209	0.36963260685050126	0.5129952579484403
ABpraaaa	52.52013851129206	-5.257885213419833	42.311834425060404	-2.5948105242242745	-1.7213111920898059	2.0932074512535825	5.844706160357136	-3.513440340239128	4.781214473101757	0.5718947767272214	1.6072530669772467	9.286063478582898	-5.752061548448545	9.222863702740092	1.8633166665396317	0.32306202780389287	1.6973352798137937	-2.7594568582698797	5.195075654023199	-2.7466983659363082	1.7236624962582634	-0.33922216142904543	3.5164741020334107	0.6675439266371153	-0.5669643956450653	-1.0691871597814337	-0.9584226784737127	-0.34994800912254265	0.7120061743006696	0.9617926149739455	1.1071769105607894	-0.5062784132977991	-0.2109073153819627	-0.4069334917239161	-0.8578225323408352	-0.14374906375602528	1.220680764237179	-0.22885002671494992	-0.5872726727569079	0.4263097633116702	-1.6907393192862186	0.755919674587257	-0.832651415765137	1.2935989694034578	-0.9620610607407372	-0.9211290456841096	-1.6468460431766994	-0.3423912201085496	-0.5540476083978783
ABpraaap	55.68467107120646	-12.557148529367998	28.4092526822996	17.057387057720945	-2.202343669243509	0.6129433577281834	-5.31253453117056	4.3454764791030716	0.5540982387612883	-2.712841749147967	1.8356373654908735	1.788167314244924	5.086894168954778	3.333248870166903	3.8469710021116903	-3.585852099906373	-1.14431971930487	-1.0535027519240092	1.3993594833557164	-3.026999036819734	1.3967938188363263	-2.377692864177153	1.4354999798819321	-1.4038475814277949	0.4974389500284957	0.23590619708028485	0.5005474548740353	2.2284077009955	-0.6552089824365078	-0.5661419481306575	-0.01547366029389789	0.5400600891082018	-0.5958598987555891	0.5366026454475957	-1.41907107853309	-4.398841293991187	-1.3874236947633172	-1.0357156997423669	0.08460387816462098	-1.3635537188794922	0.8366306479566428	0.8954635084113475	0.12649323561798786	0.034399858627416686	0.08526818829123527	-0.3585592203688678	-0.08247802181665057	0.39096274462262165	0.8877430008922862
ABprapaa	-38.70549803381231	-4.416215927787116	52.58065692697071	11.364642169335719	-0.03090732033124796	-1.235233645517891	-1.3662302883851052	1.6016256159706164	-0.5215979722701003	-1.8292373171049274	-0.9226348302374227	3.529065098870012	4.384018979329825	-6.2297896275245765	-8.564211790076778	-6.654398245589646	-3.5730704019964863	-0.6468870871387095	2.5270041324695387	2.0193906104325126	-1.1054021840136543	1.333192993773177	-1.5488173147855127	-1.0367074894654937	-1.063469119643656	-0.170761018885699	-0.5438444774468896	-0.46615448970274587	0.06387532587064533	-0.5007539941636635	1.680263467233469	0.01607169145425504	1.3469178157068695	0.14928461233847312	-0.7182717290739532	-1.1360878610394785	1.13734998857623	-0.4923415735822849	-1.2702166373197674	-0.7169904362049773	-1.0239692111400502	0.28350140175216276	0.2065858155562427	0.20167971809015672	-0.36783392825683686	-0.45077657773900376	-1.6330945989387726	-1.0548480715090833	0.07876072646816834
ABprapap	49.82381527259976	-2.1575111629337775	31.24127708373779	8.584800053449477	3.0063825598580434	4.742112734408228	-4.885075884802158	1.7541547841780678	-2.8339097350847102	0.7782736725416761	4.3204788361483875	0.5358312445960706	7.846637962728534	9.357405683925831	2.3489340065495377	-6.894601665661304	-3.3031854086982664	-2.8072587156273565	-0.44302244247069683	0.8665199893478946	-2.798341925307846	1.3572957342123522	-2.068820948650444	-2.363674527234232	0.032115293534707504	-1.423641679230571	-0.007047178996074197	0.908102546586434	0.00811749393639783	2.1806909106890315	-0.8792719732038927	0.05917984510571029	-0.8667642039344794	1.6769225765816853	-1.311764770763419	-1.938757928491798	-0.6595732357561167	-0.11827518120922903	0.024705254030653417	-0.14216048728994976	2.2432037441227157	0.19638276347480801	-0.5380017802639293	0.6562755672846093	-0.6273444666794563	-0.03380789893299937	-0.20414550321438088	-1.0973839926336626	0.3058002457299608
ABprappa	-44.72130646110166	6.061791675210268	20.335172719753814	21.651647960032694	-1.690938150988447	0.16866176700602029	3.279302491843166	-2.755998803469158	-1.6421963270323385	4.218678674560818	5.794744257613054	6.4175819469550675	8.792122251224892	3.155330628751491	-2.04295204413429	0.0052751332967585565	-2.127955550441022	-1.94964590562957	-0.7465962897242104	1.5800103675062915	-1.9999010643840498	0.207835368521206	-0.23951691568705874	0.9129523650942253	1.9401127753315668	1.3657955904159507	-0.4589439324610975	-0.339612043291311	-1.6262049138462937	-1.586891787077238	0.4270688009163845	-1.6348898027877412	0.8037457057120235	0.8121961538774285	-0.17167426606808153	-1.5039571335571578	0.5081619705823012	-1.073774112391725	0.8085923410597043	-0.44075286255572926	-1.408892083498382	0.132728102209272	0.19080205815685897	-0.18368566958896876	0.04782677829366391	0.30483421956200685	-0.5784984306188261	-0.3612622954029989	0.3866724793033416
ABprappp	-27.82461253706331	-3.4186134179902172	16.328256293732068	11.47942488065739	-6.240163048718682	3.845334427280483	0.4528663480348438	-0.27036579994254073	-0.6032582606535745	-0.006688607409042855	-2.350582412990646	0.5930016231213583	7.908710757256709	-0.07382566054626061	-1.8496092920412577	-1.8385178683122212	-0.8363999705479676	0.007775997786240124	-6.154886955183432	2.444932296071082	-2.3497396108180957	1.458208997649423	0.7975410499214953	-0.27356712623614526	0.39530472411939876	0.675947043862969	0.41786332055298964	0.7835008295998452	1.590843774723716	1.150789656888182	-0.966517683674815	2.246765606484202	0.514085384336782	-0.06964095995664532	0.1676443645609111	-1.6781787764079261	-0.43851197386104757	0.01891095999139541	-0.10753247838354088	-0.6291525693078673	0.686502351510905	-0.037202378371126665	0.47670914650898993	-0.8190528956094209	0.4148522587614632	1.268630425070597	-0.3481910983243923	0.04072245092079551	-0.24442973564467194
ABprpapa	-33.170382958560914	-10.112106071873441	-6.52918513264591	17.40508741160115	-1.0756200335687798	5.304570323932264	-1.7732249437528915	2.1568176044239884	-0.5135901978214387	1.1957988983839531	3.5398678093472675	-6.249721842114389	6.065216414527259	-7.490305727723178	-1.7460071490595432	4.046279750321242	1.8080921343802767	-0.4348476388009586	-0.7955296951418903	1.6784446867307417	1.5627080265376028	-0.678146931168827	-0.5001187613899392	1.1665630354748286	-0.18418939370346096	0.6986620931956002	0.5050212245780796	0.9684497085330757	1.0845075172278034	0.7453565776670229	-2.247393846913802	-0.49874767875545595	0.5676926582229816	0.9883657044069823	0.5374436825249214	-1.0958825365554417	0.2414705528118806	0.8282706251951459	-0.29556154794736417	1.0164743526054054	-0.5685290388595208	0.20926198342065813	-0.23965497944419642	0.23099593707416405	0.8157529275115312	-1.2253138111398316	-0.9239795865085918	0.0014153620872132417	0.27717771231629407
ABprpapp	0.452584134594852	-8.308132781642504	13.237770077046571	1.2647521090518594	1.4546074576270824	6.592421144816454	-2.7133210139239314	2.811716894321396	-0.34730979905307263	6.805314628974243	-1.5014753295665353	8.84056619474	16.046933001348645	-0.36670128581031003	2.255941702450962	2.6342728447518087	2.749238243386213	0.5884296422031755	-2.833550684308158	0.31758166264767274	-1.5180999922281073	0.711817646455677	-0.5015618859456544	0.1904361510688102	-0.9835758032167924	-2.168425141006803	2.0742904304491545	1.8118696101683132	-0.5734750078928251	0.19528653812589483	0.8139854678702984	-0.9861932148328096	0.9696128203401898	0.38152783903662524	0.20584500387893534	-1.715150745986122	-0.11619999106207561	0.4257149180330009	0.0386604697245119	0.41581588002074604	-2.5371583736105343	-0.04741975935821621	-0.1152328912486747	-0.5538144446843524	-1.3125943047209554	0.03464907066935314	-0.28002727314823633	-0.10883458677448721	-0.34920281236270556
Caaa	-161.8793143702531	-1.1404067284642054	11.594084362097803	-1.6041546830308964	-2.451802363069569	1.5914478075754572	-3.557311161679781	-2.1026487972612	3.1742697615004936	-4.832394481790516	3.001837985842365	0.2718958583507475	-6.6312536553354064	0.4874614878819462	2.7305887380335343	9.254457947693995	4.938578004199157	0.8140479434628847	-3.604452159246983	-0.1419177141220128	-0.9527395392640824	-0.09252459381653393	2.7887799431814275	0.3133957243302427	-0.1549263675463107	1.4229171581200841	0.6403869396176245	1.6396033404175328	1.4589971311692242	-1.2805729985812555	2.798165013964654	2.2959843487373757	-1.7557169985630667	-0.999789018358752	0.6353399188561045	-0.4301781903799035	-0.4504223594646789	1.45505475767615	-0.7184672431611894	0.2597281731763188	-8.649493218757117	-0.8213196350012337	-0.7436078717359392	1.418149029069074	-2.594978612653991	1.48291010680786	3.4898414101986988	-0.4868494958484266	0.5578040101162598
Caap	-51.96452811182236	1.8450353811976443	-10.843795999820635	3.631386412224713	-10.933867511175725	0.3076736143892287	8.350071291368756	0.8029964679990519	-2.8032603125380176	4.258761646994614	-3.2290342814091946	-5.136566968456276	12.236343448595925	-2.422200823850381	2.0523996018058224	2.4207982900624554	-0.1886231538813045	1.2464202048639306	1.4706635477783787	-0.09106994036359754	0.46685794428523986	0.48713679686018596	-1.6780797220108692	-0.8988024969821602	-1.0345674803288158	0.8828497465420734	-1.2812507348560611	-1.0398958531303863	0.7985860850838821	0.8174638254218771	-0.4410302241860197	-0.431594414771305	0.2748101974067687	-0.9090503388341993	0.4509193317808138	0.35095343339443297	2.919641964360079	1.5377520511852762	0.2031805905508251	0.2353481623045574	-1.773338474034532	-1.0127064619289587	0.09654224664092795	-0.08681958330196927	0.04363148438465053	0.12140976781833535	-0.7549601650772936	-0.08193080749025013	0.3314214293993607
Cppa	-4.956797453257237	-4.204807002077567	-22.78501535557404	-4.770213189073335	-0.2764233111473826	-2.6562192353993512	0.07372261299017711	-2.7913987697284175	-1.1378349058697577	-0.2993309047766248	0.8685587403061407	-2.546028345298588	6.193363401192972	0.7650899841887603	-0.9717508919604363	-5.541595171249165	-1.2960194222763448	-0.2580706446055716	0.36808028526737213	-2.629076358177703	-4.310183825053418	0.18470418814880052	0.009026713258100012	0.054738752652650324	0.31065251035064706	-0.6999898197356683	0.23872786620179576	-1.2382654163329994	0.6092226591115888	-2.2600037366594883	0.23019771948664028	-0.062430854911714816	0.940901188617942	-1.3870470850065	0.5321114239439172	-0.2108549089511284	2.433344779935196	-0.1995826370284363	-0.3903086281260806	-0.3402557138758162	1.1524726941582706	-0.16769399388121004	0.5062028883939067	0.20721724568912983	0.3407963739238625	0.3621665541355251	0.13617809886109747	0.27412823153215365	0.14882345286190102
Cppp	-6.356323136400611	3.6432575288004814	-4.458660681443142	-2.344350536989678	-0.3957139719173198	7.0769953663533975	-4.294451286684628	-0.5587873477690415	2.4125996117432456	-1.5023370411104637	4.0584301849198665	1.7754892392392636	10.154589152520632	3.839705368330044	4.602380578853409	-3.22309279946492	1.652160215990885	0.7916295311065888	-2.04265823259648	0.3970598513920852	-0.5779475384868085	1.1991923661419843	-2.778618455017136	0.8641405602867716	-1.2180290908948035	0.0032460550496797858	-1.8592734530110162	0.9039572955380217	-1.1830583502621845	0.13272161531980464	-1.3307993126189752	-1.1932474284369636	-1.1997182017234187	0.5552677705370491	-1.0301056105705026	-0.4920871585938382	-0.2772268882420001	0.6282550291520875	0.7964638547730715	-0.36807989856089257	2.5872229957088786	-1.004322110982768	-0.2943070776307908	-0.4189328685251138	0.3251053118318469	0.41292317506325354	0.025245609972403348	-0.05575493484166099	-0.1454098151727621
ABalappa	-29.551346729031458	5.692993437304151	-15.926002949599154	-6.307896416697541	-6.2207174634219315	-0.28440486538772575	5.880070250628646	0.9788741130494342	-1.035581224505467	-7.996603034613544	0.5874470701152862	-5.598690451542443	1.069777504153312	3.3015159502032545	2.3466982312618523	3.0440741693319056	0.2821468305325212	-2.073842086327809	0.4757574613924084	2.762995316404965	1.7138471836820293	-0.515467858716975	0.5910302734798316	-1.8631553259973257	-0.25650132103714623	-1.1835099866065875	-0.6521884947205907	-0.8210224909179383	-1.2899495863080284	2.1766630276379404	0.2987733786162198	-1.1969608551877742	-0.8078622709338129	0.7728959239133062	1.2932817886620023	-0.4899616751069112	0.32367538858995093	-0.46034998962576323	0.19292634996697378	-0.9065110079397437	1.1017080144525675	-0.574267173806628	-0.04404028907838087	-0.7379989781928675	-0.3838540287204278	0.2846738753821459	0.48550390340599525	-0.35072289507442606	-0.1477463770954652
ABalappp	-10.785218526570121	-4.681314729902496	13.758858748400037	-2.7161878583037993	-13.874458005601733	2.8365662065165056	-2.7547711150106484	-4.464700410767265	3.3170329487198487	3.0942832394561357	-1.0945392403159573	6.948135598006346	9.304799867682236	9.020182009337088	5.490519073707453	2.1241541624686815	-1.6208491509715406	1.0044648394304723	3.5398839063435656	-1.2818425200613977	0.7097159265840106	-0.9713846485352884	-1.7456464675974674	-1.1423392336807465	-0.8452480239990974	-2.924883519279913	1.7384030532867445	3.1732512984613814	-2.03026722253461	-1.236319766100234	0.2166526550291314	-0.056313429770569114	0.044070795718029854	0.8450403089001189	0.023245901582622047	-0.5683937877043763	-1.1986714360654884	-0.14189198031565378	0.6071736116999861	-0.08081771134302272	0.7818674913742732	-0.7583376111589246	1.251740489125376	-0.8238531382615707	0.5484082156272403	0.03982922821632023	-0.7315462107591917	-0.13423492857279953	-0.03572110756417697
ABalpppa	4.276603221983106	10.42381995180232	-35.96479774516403	-12.704149305666235	-2.414142304773417	-3.0260634923295546	-3.6344196617271556	2.654545124552113	2.370323149176337	-4.145621020838622	-1.2408756868544153	3.359687081509455	5.260013199736739	5.057247623417218	4.0109982698651265	3.0210279393502995	1.7324239157948083	1.2136175216689513	-4.60640958887193	-0.33324978142733125	-0.8541092352180774	0.1282046594445942	-2.069882418610687	-1.4927821564814394	0.7914760010263814	0.399979886470496	0.43638750028480544	-0.5420922045069863	-1.6198725049301008	-5.8532269182691214	0.8316690835350482	-1.1260920821903633	-0.10100062790244055	0.2872004620165589	0.48395251440516374	-2.015532861865658	0.10674445560922109	0.5523553100447661	0.4105122995370076	0.7912959411284434	1.773394370884198	0.2675083836527285	0.21545695525251068	0.38286124806060146	0.31108895073737736	-0.08163997119452396	0.16158074136521014	-0.20656160064529425	-1.0765371245712236
ABalpppp	-12.525504838552216	9.085346952274861	-11.05085001444828	-5.227701274908698	5.698257536253202	2.4397844779966724	-4.460845837169961	0.9223275856332397	1.5709385051184304	2.076916702568111	-0.2231697528117405	-0.12176550948726994	11.603695132323818	12.527497255246683	7.427779345170241	2.8752705092250737	0.5536141655621587	-0.47316768303998497	-4.312825745465928	0.04521710664059895	-0.8685501008709744	0.4843783304793488	0.5644703524035306	-0.7096418611829103	-0.10440535606450073	-2.3462492755884363	-0.6877973613412335	-0.7998229915955274	0.6736552648304719	1.9378269562892196	-0.9887010033305815	-2.1468010894910208	0.030568859756771	-0.37553202779121475	-0.16669010279803156	-1.5123343207255637	0.035406072182922	0.39285700435442855	-0.8674369226908212	0.1585163193101071	2.069905454144035	0.04471051475719183	-0.7494079543718014	-0.7801571492338892	-1.8062561886615904	-0.013641677916553874	0.06275921765199312	0.9721614791710721	-0.505236774005453
ABaraapa	-96.95175397313999	0.8657966816840069	-9.18027030049643	-3.984879005091789	-6.582084223099564	3.101485504389026	0.40142329614478267	-1.9100065748560202	2.823220398278888	-4.5089887131952455	2.9891710576684036	3.136677669552135	6.179167178179529	3.139760282527799	2.9708087117338775	12.930868974260754	6.746458829679541	-1.3758940053917559	3.3469695934921924	-3.820307820712667	-0.7065825938309325	0.6607191640293526	0.5342002337756171	0.2564512928181239	1.42035275740663	-1.5035439138931217	-0.5124584076328605	0.37720857832819316	0.44447925153972107	-2.0315146344652715	1.3504374533278636	1.342801729409705	-0.17939454990519957	-1.7649022161669763	-0.282172939643845	2.101019330593579	-1.314723690373837	0.6343102237027755	0.8019702666992368	0.5111347019563552	-2.503515579040486	-0.8297094934420083	-0.8744440355161248	0.08727827043979541	-0.9044909157018173	0.13298989060826757	-0.970701475600792	0.15639408533317944	0.2344703479831484
ABaraapp	-65.11677396553473	-9.238473901943825	-8.52906378724694	1.077278275655707	-9.922644929118743	6.137905604904769	-1.515127928555455	4.843616159638793	-1.5176838188161241	9.791151677042828	0.08921189164152701	5.899201798520508	-1.2822275507395575	-4.730684013289968	-2.9134658150093675	-4.167675488924677	-2.358170328024865	0.5141489751931698	2.285306944870586	-0.29099601091317157	-0.4402499402105875	1.12336274696381	0.9298435142052529	0.3084207069616448	2.704854018224318	0.7996897330450374	0.1708509550583143	2.001392456644643	-1.2067434920155184	-2.663686749356714	-2.4926752981951497	-1.1479785967116138	-1.6165021746339057	-0.3756139501388317	-0.34993493677299403	-1.7487880644298537	2.5960192843744423	-0.412387761906572	0.49083113461526057	-0.2697766274584789	-1.742905909874542	-0.5137869239290177	0.028762894622544916	0.9951942690542162	0.23906564135746688	-0.5732834213234741	-0.4993487433378401	0.4872806570333432	-0.6568627566850341
ABarappa	24.37344469283963	1.8793902996546012	-17.286213019864924	-17.47839288804355	1.1166283919557358	3.6555085663817537	-5.18861277867477	-2.8313957071914917	-2.9612999511970237	-5.297923894680643	2.5142534283793974	-9.730559578027467	4.593897253031215	-9.593704705185601	-6.766172496805781	4.055527708720133	6.16957613729836	-1.9159681363671712	0.17504360200218527	2.8656999178568503	-1.5461340793777725	0.8765137772131881	-1.465030924299828	-0.9546676786221289	2.6371991762375306	-0.17330544694675704	-0.0017367844160878743	0.6643254812472348	0.4035042793993322	2.686703658742435	-0.4068502256779909	-1.1928040204828414	-1.3118252200746172	0.011789437885754438	0.2364144483920088	1.2671381451506831	-1.3170492042508277	-0.19626099431465846	0.40396492913628557	0.8294394269787673	1.0196325539775732	0.31723536201647495	-0.5355268244887245	1.0182321001310002	-0.6063695482724055	-0.06304488055649915	-0.1249468405839424	0.1464122826753742	-0.1349932523296028
ABarappp	73.5692835085376	-2.944906788948974	32.73798278460971	7.819294970901317	0.8715740833216515	0.5446875645088615	0.28528726309901375	-0.7818878176765393	-0.461464447305539	3.4496982497005155	-2.397988878965966	1.5606175462482883	-2.2927196716409615	3.992880242470483	5.625813448681653	-0.35058464535510225	-2.1404422808261927	-2.7354171786353274	6.073451326933002	-2.751670454915605	-0.7011456098891484	-1.117486896416601	0.122853202004184	-2.6592325472091485	1.505036451813392	0.7944083278895769	-0.005914177472115345	0.01621062672995061	1.4068349352538885	-0.43958120834688724	0.738269536882521	0.7578868457938178	1.333260372394113	1.3352642471136158	0.6023281816253235	-0.47225458631670536	-1.0497282733017397	-0.9945642648189109	0.7981011724968046	0.6786666397455068	-1.340623772270287	-0.1430719136971969	-0.030318626788645275	-0.22768054359189235	-1.0342930428386732	0.0884763133643555	-1.1568492439533526	-0.989832473544065	-0.2770139044507348
ABarppaa	-44.640550024161975	1.038103547824681	-11.129520456138195	0.472878135308377	-9.25428010065516	4.6280335836623845	2.985293356419428	-0.13564810629151852	-0.7568041146979725	2.4525405801189484	-1.7764653999265918	-0.19278542899801512	13.23424263117474	-3.2017611193480477	-1.8457609793746674	5.619799653138672	0.6190582175131366	2.763160274082329	1.2889690318268214	0.062459412482914166	0.851413597930765	-0.2327985906603518	1.1466072161468166	1.0861670999368973	0.36963192084530844	-0.06718587014276538	0.20029373583218046	1.4672326575061898	-1.1669456234549838	1.4435069941786374	0.1449638449647671	1.1059932765175422	-0.9435618100735094	-0.5791401405033793	-0.293625288097326	0.6351442852476772	1.9552876039016254	0.255318503983424	-1.165949062472146	0.9815856309021623	-4.090218151419399	-0.1426941129730217	0.5055052859679183	-0.24944126089138835	0.35062681465360646	0.07547452562808254	-1.225088469177691	0.06957693384193335	-0.06799806937341527
ABarppap	-16.232403671065075	-5.019316091740635	-9.971705363372886	-3.3617675953932213	-1.1825874769916225	-0.7950639339167024	0.6663047418065071	-0.1037293597070932	-0.21704471032562628	0.27067609806356474	-0.21018813548490828	-11.53066810410205	16.386146737165742	-0.3695207059870674	-0.09485610611327795	-1.2654849406579611	-1.243299674428092	-1.0941348563653936	1.5667242250400413	-1.2921750014385776	-0.08076216127532543	-1.3757882148154565	0.6969346972819788	-1.403250261415128	0.8132967438231914	-0.8009095615363505	0.8387038220178137	0.31168542298535334	1.5424486499036862	4.087221161445672	-0.5740114667223615	-0.008648377960686893	-1.835864780057247	-0.8665791749763007	-0.06423596195427074	3.5580675064452802	1.4585561765127617	-0.06765754317988136	0.15510373833912866	-0.371212059476496	-0.3899206308971447	0.10172656605402583	-0.09380341641550195	0.24237483925825198	0.3816440209813665	-0.09201193339964017	-0.8617645775035161	-0.02918858419704004	0.033675540703404915
ABarpppa	39.69186626894066	-2.4387915148292656	3.2012053269345206	0.5697872168746348	5.3161793726487305	9.634127071407182	1.026457098584638	3.6081980603946477	-2.8142728031382	4.34369597421228	6.30851203193451	1.3546517593912355	10.46911490906198	1.7759488470403055	3.3008180532939653	6.516826521145985	4.350795285452185	-3.4916841891624926	-0.0500328675870824	1.1622976532028162	-0.7360592966701875	1.7166527142342178	-0.17014853970650884	-0.9280962157157986	-1.448328800950085	-0.7105705743767041	0.04223891958586652	0.32399158185475074	-1.2282717453557674	-2.2171058865474165	2.1570058636507676	0.1209103261404761	-1.137816938459253	-0.17267918259694662	0.22965034082878721	0.7317360572372555	-0.6424633167712229	0.21157424280660492	-0.37844860660063206	-0.9584186372338863	0.9233823374467492	0.9320754955558858	-0.504466111572904	-0.31766365322798806	-0.32617183916233267	-0.5998881283700497	0.3873271436317897	0.10854621041689602	-0.9184573213308693
ABarpppp	43.33802989497794	-0.8208293109252928	9.270792777969818	2.2917687736962895	2.784660304436492	-6.120069940253232	6.24107240708794	1.0808986136155472	-2.744624774517456	0.5629019161286543	-2.644166311950407	0.41135662157955943	4.698622829965724	3.039750476541923	5.550467609855001	-2.4604420848524478	1.2709580013991713	-1.6853389053368137	4.8830097414525735	-0.13982701063346253	-0.837638927066976	-2.427598591279626	-0.5849314382376039	-0.9338718643007156	-0.5319589108143782	-3.101293662235679	-2.3427416377874284	-1.6461541048514392	0.10966361435479982	0.03210830738089852	-1.1428391161354614	-0.8653388001967053	-0.22118786625374925	-0.7296072586090716	-0.0547613684993489	0.896877994462092	-2.3700797952481625	-0.9665432699848222	-0.36492405501973374	-0.49261355610031854	1.2370340915199594	0.44987218313212435	0.4964812012857632	0.6206821129302595	0.7660353929802823	0.21938270018873443	-1.2554480787508355	0.4207758705239719	-0.8454528955524651
ABplppaa	59.48762217150823	-1.9486291760561196	17.502782170894644	4.854849078036116	5.8363597503852835	2.4523479993017516	4.330800286001309	-1.5578630019061475	0.16318558069695802	6.329393369263825	-1.0712661643765027	7.417425597282477	4.144468349242345	-3.40548239576924	-3.003996218596807	4.950840020641048	3.3387583560701066	1.5725321927779088	8.055491424020778	-2.693155398387026	1.565284114826002	-0.2511963159616807	-1.443405946250528	2.672719363517309	-1.1648021045851602	0.09176352932012254	0.5224239657381922	-0.905395847838318	0.9297867327371352	1.132344520169789	-1.0965228037855546	0.2575800670244363	-0.25604243719565695	0.1613403236774076	0.44542190254467406	-0.5855222068103783	-3.285782880988487	0.6359955458420192	-0.34065228679648146	-0.37545533411227827	1.247964031110736	-0.13683241703999313	0.2834824747502651	-0.3919714061557962	0.35318685470817685	-0.5562350070744991	-0.9217799732091057	0.12290822329984567	-0.27324077486141385
ABplppap	39.257257981279785	-0.8920049150717739	-1.3833460207266166	6.492017262422841	5.940533772672535	4.7535598447405345	0.20960827412345104	-0.33311143376511626	6.005096588076483	0.6712706285290603	2.25779699529125	-1.5572184994119969	2.8891286605211084	-3.356038796763687	-4.320864028133665	0.44764944689968944	-1.3446750300587516	-0.6492735972920484	9.754684404407518	-5.085958038818012	1.1822254230531415	2.3070162472187556	-0.6380024434217708	1.982660236029287	-2.162959434908609	-1.3005436535559731	-0.7801967676836697	-0.870194445613497	-0.39680707609266547	0.9804533221652036	-0.3653053216292248	0.41552016076440473	-0.8004262941576195	-1.7257229773357812	1.2885156905882922	-0.8069425136034217	-1.6582855615558405	0.25501281939672626	-1.0414968642326672	-0.40462569126678	1.3519982314952006	0.4284787467893718	0.28694765828544544	-0.21336062151771792	0.6506512898855097	-0.5563497749876477	-0.5113914459503632	-0.10851116706510941	0.004310426952097621
ABprpaaa	32.32844035897505	2.799879253523417	54.62821232007812	7.387220678831751	-0.6320259552281209	5.018589817616358	-1.5021790053417035	2.428611677325776	-0.7343933402963981	-0.8370051144031884	1.0294150880324577	0.015475254257820481	6.498768902339865	-2.213687884094283	-3.9468953380885834	-0.9533602603685418	-2.121598688151976	-1.4516682372544916	3.1328409469158376	-1.1929245885662643	1.7024300417718354	-0.7364113313051743	0.5168036731250478	-0.6400394708264118	-1.3391993422303579	1.3709342225013994	1.3538851653516324	0.39474649754641744	-1.3772154396697913	0.875592447996596	-0.5499040448586172	0.7657067478450371	0.8291562032906072	-0.631908262652897	0.771748493459093	-0.014781798091545163	-1.120406430513572	1.0912905930370391	-0.0005307936055761677	1.0868199303159811	0.21068262644916802	1.0308320546358725	0.09228205849552153	-0.09121244868982638	0.3662714431461871	-0.5607436621093909	-0.547298974644229	0.1517502748438437	0.77450656613711
ABprpaap	-1.3116873723156948	8.689198237831057	-5.677536925518108	16.604547797933687	-4.070612277246823	4.057285600793264	0.6051090093388851	3.460610659759177	-0.363349872109659	-1.5277689701521457	-3.826681884645614	4.181343238525037	9.217815258753093	1.3822416283192167	0.8135648063110752	5.0836830381480596	1.8493409347529617	-0.27193737943579854	6.03128484602456	-0.8537335443318004	0.07328332007301219	-0.6552373233688428	-0.04122668624663759	-0.9880835973731398	0.3851755214308988	-0.5465044395567197	0.8707832529889213	0.4032105579010575	-1.622780578676328	-0.28087877411374473	-0.11837865286415727	-0.10233494851919812	0.4366019311439576	-0.10728009873799535	-0.6078867039940316	-0.596260230099639	-1.1991870582808224	0.6862546197296366	-0.7628247275633961	-0.1713781767745165	0.9604143471288316	0.7204290391130569	-0.4566948561916664	0.31480594736100886	-0.6011638493056406	-0.5615492104777443	-0.7868025268893285	-0.4639181044956586	0.42618180795375293
ABprpppa	47.69031104970005	2.203644197711843	22.108161247000126	17.431113865648218	-3.145158209147088	5.08599305880326	-4.474594340683261	-4.207923282432205	1.5853916902799439	0.44302863282025	-0.6022592603337857	-15.551315833368339	2.925163020911941	-5.015997484160218	-2.854854437197288	5.369805011957439	4.253086889430344	1.2037075171814862	3.5504355334378697	-1.9987152137771511	1.095599514591576	-0.24783457366070655	-0.4893538927761848	-1.4974003862028264	-1.0727925422267954	0.7476877465891341	0.5978209345514524	1.2457845829510334	0.6573485634680758	-1.4757133786869094	-0.2929513559488671	-0.6695592850810679	-0.40770558459559875	0.16687455249970917	0.3909525922207636	-1.797158788995032	-1.7628118537368687	0.13247912549117846	1.4010756626946306	-1.190493389076222	1.220034528965612	0.36415467370000204	-1.7142198000909015	0.6124680793524208	-1.0386974856108524	-0.42017043106653923	-0.4190842345286958	-0.5656025405958405	0.21495158864394193
ABprpppp	26.91017413754894	-6.905963339155434	69.1871457851758	12.093631261178354	1.3669812436471878	-5.213470348064646	0.48133136504659957	-1.8467114786857324	2.1449684041135706	-2.4680162184190673	-4.381853760278403	-4.931889517810046	5.601171230579651	-5.102089190838081	-4.822576098552837	-4.780583758966839	1.486210054383735	0.5375565875672057	-1.885785240598598	-0.8441191930958638	-1.5158881256519015	0.28621912211355194	-1.2213084895699726	-0.933621117962496	-0.07072424739220431	-1.2709560109966294	-0.5165686906840415	0.5198450480967401	0.6198267511564811	2.8356530057087665	-0.4875789933841698	-0.601979144424056	-0.4274382899331151	-1.167908452261146	-0.8840893630818555	-2.165710019713631	-2.6895939024034567	0.7519210983046543	-0.06964158058010529	0.18073720612883393	-1.5339454187784092	-0.1123798260929189	-0.29922916641454206	0.5891953990426989	-0.15092056640753032	-0.006844149903393078	0.26733128915192206	-0.40005113210687726	0.25148515667076715
Capa	-3.423935244978397	-2.587129203999205	19.11400858693394	7.275405467058814	-5.960353364551516	-0.10245214900277798	-5.6184556039441915	-1.4105073127372647	1.9558579595560137	0.738209559694635	0.4101105239532674	2.0424844192889253	-3.045046313157608	-5.913614559074706	-2.513102901855066	-0.8105624702756605	1.456347949784107	-0.06748800125451755	3.903612192406004	2.3446513962806996	-2.533043565513821	-0.5296740787043234	0.5565668222902362	4.644570654281718	-1.5322468779714402	0.9084875306954775	1.6508909358565689	0.39859375170142547	0.15984821086769455	-1.021243318297423	1.4970250747235305	-0.3789412671445233	-0.5220227494747106	0.45494188609428393	-0.5385544460513039	-0.20462628423647078	0.08603975366273986	-0.1787915352684785	-0.06746349042357978	0.26082606640569317	-3.4339804803403036	-0.436966729727748	-0.2770035071578997	0.9442295559545926	-1.3853369327802334	0.38052883959472455	0.40102278142028913	-0.6864196846255832	0.2682762697356212
Capp	10.283360450373829	6.368642925765349	5.5494216380110775	-4.954757922222434	0.4496627963537149	-2.253271675046083	-5.381384882483732	2.441716560114302	-1.2960120408711957	3.0500908577150043	1.4029798589666471	-6.763215423024631	5.254235278974826	-0.4453883439577002	-0.03861723846410353	-4.102362810631731	-2.5251022641619842	0.5023591257586837	-4.082678780977654	0.9274249349080596	0.9865014887190197	1.0969059232205893	0.0408738814500288	-0.013943711295701815	0.2644514074932558	-0.7903234989456325	-0.7473993313822421	0.19747033548320325	-1.5358791861004641	-1.9416365990716233	1.047565786608815	0.5215668082940045	1.2738970167557506	-0.1357712076985306	-0.2950711977041215	-0.5759969325198288	0.4541228647257222	-0.616755318999822	-0.06142503862774563	-0.5726407507294446	1.7004098398904937	0.8864479902250608	0.6171469402419992	-0.017663386098664514	-0.22172071969872043	-0.11767054789801806	0.18571297492044442	0.39588224841201736	0.38429724174422697
ABalaaaa	49.75287687461203	3.947207079067357	-28.399179669525054	-3.2638082561971524	2.514950373983092	0.5392668058389088	-1.7637294695050594	4.964769998900959	2.734333771407357	4.475854022702286	-2.166615028698526	6.215548989508792	-2.0911343420289548	-2.188409009567569	-0.9092551977701948	1.579222363191597	2.107353269655431	3.479746843805035	2.428780864679465	2.235475706116262	0.0012832966698613061	1.3679108967484983	0.3371563880167752	0.7615572207969047	0.21431441763847503	-0.31074949042866157	-1.4292033411856855	-0.3534743283721198	1.9870092805220219	-0.916029848009201	0.5492324103494175	1.0229482481677024	-0.531457515780711	0.3252074834443701	1.135692078896556	1.091933116991124	0.9909247072190533	-0.4191497448353405	0.18070185825790702	-0.13501914173466267	-0.19450927198331305	1.4728188684057615	-0.2309574578263751	-0.4952137004113349	-0.2263760558871154	0.38596515447233143	0.17908405046070378	-0.1281871131084684	-0.07030232552147733
ABalaaap	-21.976863667457543	8.109670417229964	-8.793278787563938	-3.515810179781015	-8.50815942642761	2.895486877758995	2.834507298564986	3.1317986383915954	-3.496011177426949	-2.538119821593396	-1.5864380304488868	-0.9562729490728321	6.9005950168736865	3.9310098389461503	6.349625362161174	1.4016802808296875	0.14319225477632463	-0.5284242114601727	-0.12587621104365526	-1.4779419796160986	-2.0654912818969744	2.308205115872712	-0.5236616675077722	0.8659117046412258	1.4430893757490306	-0.08318613760176978	0.24373373759037384	2.169538391772531	-0.1355002398759772	-3.3677974793457714	0.052473819297278165	-0.13430484592604078	-1.1057862197622352	-0.6875564304612559	0.7544984064800576	0.34358268979763046	1.1461588779297311	0.851523073088356	-0.8674812903305892	0.36006073540044337	1.7250707627686201	0.45302365146689616	-0.02720319186108025	-0.7580038964667599	-0.10492232857962128	0.5884584752724669	0.13639356059479668	0.8770791381742787	0.14258772290140354
ABalapaa	22.801618435884183	5.053585353060064	-36.1398614521837	5.274052489215747	12.986424355547172	-4.880331438150088	2.223817744133408	3.823389431714088	-0.11089264603082093	0.034345071940303874	-5.999802349317819	-4.069275249293185	6.008936696335218	-0.23752190908949236	1.9111438008575685	-0.7606101952861699	0.952117554438738	3.739842577925943	4.007065259011583	1.8665569462660705	-1.6041325830173554	0.17403030582521287	0.18533836308515253	-0.36753122117510584	-1.3673461484041125	0.9739768355561563	0.35874486141758366	-1.474995079220377	0.0069746710605585165	-1.1589613999482868	1.456272588147965	-0.6610941397141159	-0.0071242915604497435	0.9025909122703237	-0.1585703830995015	-2.4209927615553153	0.812023413448959	0.08221712779380548	-1.0161716480072729	-0.4739717490325939	1.2814268300730418	0.12412105717078298	-0.9925876684096224	0.11591730395427398	-0.8007520005862806	-0.6991696068358102	1.8587081103891137	-0.04044335886493683	-0.7004757220534563
ABalapap	24.884499375412663	3.739415617514957	-11.08343243840402	3.7763170317965433	2.724777693312288	1.7920097759099334	0.16038238866473536	4.838690040634718	1.340206472366767	1.1243632720777204	1.0763259625683173	0.7918860075822458	12.421560910177547	7.427226784699468	2.757061245916476	-1.1189600152888408	0.06958055050211139	-1.906156923816972	-4.080690773090345	0.3480432876138269	0.3305893574512254	0.09466572067084862	-0.16871029625685754	-1.8922326310917617	-0.1483610073406886	0.31439213248329284	-0.08122299529664054	-0.03007215206394441	1.589091004611979	0.7555498658079786	-1.3878769078496511	-1.1975822362811188	1.4059353742290222	-0.01784184196000891	0.45911757406871956	-1.5065580123652507	0.23585783596803875	-0.5092815344399187	-0.44149431033571473	-1.4485898829304829	2.0103156682717875	0.4448818184169255	0.18602790140607328	-1.044570424089871	-0.7489223056750908	-0.48873808745280994	0.04058400250818078	-0.2891883281429168	-0.1852039751947909
ABalpaaa	79.51420034275505	10.968900814862382	-13.738600660832176	-12.602666839249885	3.3459796499317225	2.8976499003502005	0.7703142466638591	-1.4717259420453357	-4.488467558212343	-6.248629294770702	2.1914982709316955	-6.883362115192945	-3.952673012996905	-0.7325151477335163	0.3697007359234088	-4.239535063243236	-0.7037869722399746	1.2743777929895965	3.174939108998816	1.0565802524135948	0.12154754762606974	1.7560068192354925	-0.8773474233012246	-0.6967509808613246	-0.5695593572776831	1.3374079989175185	1.710213408727459	0.2986627646730753	-0.2718435637976053	-1.6780652336250839	-0.005926766502246785	-1.0067130130086237	0.21229558927337738	1.1436550462036272	-1.1947716553364232	0.725440387044152	1.1946365838136208	0.1978426531510007	-1.1460480632686387	0.49661528391850956	0.17239445796865283	0.564200840897026	-0.012332359065748406	-0.08540936243806518	-0.1804188068176628	0.12968396337099067	-0.10842686924945819	-0.023248419622584414	0.21456742698956385
ABalpaap	27.94119179657894	-4.10124110001669	29.799215937514216	0.44824712042834763	-0.5111052760530245	3.2956929239561616	1.9119479193119475	-2.335888580200586	-2.2776905010750035	0.8054502345880372	3.1231031358901724	0.5818652086769684	6.666238764036067	9.652999222602535	7.86158178548139	-0.1633073023153255	-0.33036376776440113	0.8401367612633962	7.146519177722936	-0.4629008587817413	-0.2716108992200712	0.09885170260282398	-0.38309196535507817	-0.08672693353329208	0.6323915698626206	1.0477625608927945	-0.9834087862462446	-0.10991929498756157	-0.6244030937058795	-1.9932320905990049	2.261175604920222	-0.5529097328749669	-1.3514697853486677	0.5473090332221795	-0.9088085706802952	0.12929896219948692	-1.9262423743103436	0.17218992495341706	-0.47921320763632347	-0.06144776736004657	-0.23782847361649728	-0.11104976220330065	-0.5823547593142274	0.023801464754259156	-0.5759271050406047	-0.6089931708312993	0.8958973742819514	0.484101730357132	-0.3538327732847428
ABalppaa	81.3111120531885	4.329759716836048	-13.291299194067928	2.3138502151052336	2.9824817948235705	-1.7639164222264292	1.0033874130129836	4.799064598877648	3.4617533759205337	4.396758925499638	5.296307846877807	9.9252937688612	-5.279741066606676	-5.472595353123455	-3.9312783112285254	-1.1580198753594377	0.6505376018910285	0.5607183023128355	5.735021628972677	-2.368690493727699	-0.053185804353599264	0.5699462860896307	-0.8564094074595424	-0.8924856872060858	0.13353007255634008	1.0683733557719004	0.7640318447806727	-1.6199477067822314	1.9647494597539221	-1.4770306598663385	0.05854647216003956	0.21216376706690637	0.8853014885638121	-0.15765457914520947	0.5367787370451066	-1.0058996519784678	0.6335505005966237	-0.21097191296538007	0.08363099012628397	-0.05072966620491302	1.0404754532204505	-0.3000968042888793	-0.8022807203897303	-0.18351434708051612	-1.1830988801792361	0.1758848358192168	0.5839580463536098	0.12965413180089508	-0.8577628726705039
ABalppap	55.91461162703138	6.716673956435632	-25.316301789046207	-14.269235019705084	-3.456176368131065	4.029899152596846	0.4765264105128226	2.3037249248173257	2.4406288832405347	-3.7797757184700678	-3.3997704374045514	-4.02172135609919	4.0311531128416185	0.985453754249888	0.5141611734150436	-0.9384081058898955	-0.766113005925009	-0.2010546367607879	-2.5660546384556895	2.4455471249130736	-1.1305343067297848	-0.2389547603771491	0.612804363945645	0.9097326599250758	0.68497294061769	-1.5300294732612052	-0.4303676306005765	1.791806860904764	2.180026293990197	3.8373152543085713	-0.3385002607557834	1.3370811482191622	1.6403776009923001	-0.13969720904281177	-0.5757309755959583	0.1723920284706664	0.5157715477792649	-0.29849206259815003	-0.941251069588301	0.3717357085095059	0.8590746487836631	-0.10465825955694986	-0.08826578019380589	0.38298284652578507	0.4009636837299268	-0.00012145974654301717	0.17170921225687943	0.6668125873386738	0.03496828895257713
ABaraaaa	4.5831460004911975	-7.366964856300787	-16.94854322559407	-20.476189456790653	-4.22188777158146	-3.686690084832576	3.1098402587890424	-3.147172112371196	7.829177051891366	6.525427811593073	-1.1959800534177303	19.349719432971213	7.833010590071344	1.3148923376784818	1.6187451630995024	-6.390669435294849	-5.022152485894183	-2.266436386605372	-3.9485486418352083	2.3110431171210597	-2.234646154553402	-0.1358443137519874	0.12256164365937823	0.8431204170941516	0.4498764535271386	1.5808319949876315	-0.04476868425175815	-1.4099584158669642	-1.4489081375777213	0.29568577865481577	0.596722266490095	-0.5128090755942963	0.32338963622461586	-0.17185859131528777	-0.3919852608415282	0.3469669502133712	0.470819288429078	-0.4283030416392278	-0.08744129277499953	0.5915839210686775	1.1089277031993856	-0.10472604379523684	-0.10974967946329359	-0.8571153016266301	-0.2030675868611932	-0.07040788403599736	0.4178329069008091	0.44985641541582	0.07956383163250935
ABaraaap	-0.6334149734586753	-0.28419447506234286	34.094140891345035	2.5288953816239705	-7.185829347523867	6.034410911137882	4.572957068255248	0.5062990913837185	-1.1738926819488125	-4.243001269199644	-5.151791015151167	-7.877030944250974	3.3181967978941977	9.115629585538253	9.501402726882153	-0.40182504286874465	-0.9375590377246286	-2.672379962462136	-2.6300569975760193	2.409562638448235	-0.1464395390096893	1.170852568704493	1.1759585557357513	-1.0970438440422092	-1.456334934235655	0.867267955370635	-0.1385298577418359	0.1747571659225449	-1.5488006635538494	5.610058089654392	0.6594971482707204	-0.45803415912492734	0.0036955696010177288	1.5075573307595114	-0.28421429774739626	3.3247947950918593	-0.6206085667330278	0.337729639975845	-0.012715465404608436	-0.5262519904781532	1.8581984286184694	0.4196497885137984	0.005134190119735926	-0.1656330862443893	-2.1307228236450086	0.6300746235559491	0.08969344681106403	-0.2261143120817262	-0.7675483063019404
ABprppaa	16.935997577836446	4.032827250851764	15.410721356248205	9.688565276548898	1.8648878311227672	-2.3200510246852626	5.610552618976333	-1.5824276056053317	-0.9964115858029035	-7.543729039522082	3.9911074584498927	-14.790393392051627	4.16014582135071	1.36039918700539	2.2191579838223667	2.1818632712719146	0.976530575379338	-1.3375471512739425	1.6646861301552245	0.10439253793280324	0.17630059028924863	0.3726989625942288	-0.10429382398912894	0.6005160523694704	-0.4727398862610436	0.7414337378125566	-1.064598815437176	-0.6942142746878394	-0.8198284046849895	-0.4040856034452261	0.5774788669373859	0.26450570955737	-0.7038017179527687	-0.05865801268676911	-0.8368998314239402	2.966729206793202	-0.24276820142236644	0.5994297562953786	0.29037579793404716	-0.30192821972716904	0.5688873675616192	0.1268164601962385	0.03950673089851285	-0.40246629702945264	-0.2988211037233508	0.6074765088258189	-0.17530366323717128	0.16640769613926545	0.6609075039324143
ABprppap	13.250009211639496	-4.087855714570527	-8.273343879696881	15.079939917522765	3.2415003921989176	-0.9218382858469972	5.912181809517493	2.343783756023969	-1.1949624451155303	-2.789569323118143	-3.880275392140092	0.066068381666923	7.205133423852935	4.8978757305818945	4.80577824336539	1.6683786531956832	0.17012873928447977	-2.432527250421708	-0.018537583217317095	-0.4526630674120778	1.1317375731689734	0.7638172982671809	0.20310791068518916	-4.044143606789608	0.7517666452344971	-2.0014916137035654	-0.22434457997191753	0.13966114478003194	-0.35596811782606824	-1.5213603627393422	0.49119716939924857	-0.4134980621633271	-1.5661061141636912	-0.9603606363014175	0.0848389010737954	0.07996749622900629	-0.29920061095384864	0.06381366115619048	0.6404221912199822	-0.46125611745935924	0.5266729679390533	-0.023754005936434588	-0.2529284698535093	-0.27783946175048463	-0.7211573427660443	0.27879690234561466	0.2603807575998984	-0.19145291550154844	-0.2583287099489606
ABalaapa	-0.6569072161166492	1.5830773661443711	-6.45446509677077	-5.62096176330299	-5.486071618811218	6.476773518482737	-0.6779247952267189	-3.5009972099967515	-0.46188418402786613	3.568280145800959	1.2171544834118844	2.0299239361889736	3.2698692690383697	5.397207633120795	5.3075319381446935	1.2373089931578696	1.2239957082015112	0.823834517671219	2.232501970416842	-1.5288916882145376	-0.040757349710261376	0.8568107227990208	-0.3361712229759629	-0.9429715641624836	1.6746015854581695	0.6113799306867955	0.3384124645908681	0.005402488459684281	0.4311863306600003	-0.9225817913390574	-0.8450835875350031	0.12636951798970564	0.683500456925014	0.41215935996201153	0.2538009693996635	-0.7923009559797523	-0.054527102270661806	0.8015237071536214	-0.38310884251807487	-0.013712602699841354	0.387297710836262	-0.48738754131128725	-0.22268775970379429	-0.45409637098381067	-0.7446354990065531	0.29592326915189093	0.025455278873471418	-0.07692859629736665	-0.2734501714757448
ABalaapp	-43.51331315219954	-1.4451176625200222	16.398930239346175	3.158957083880491	1.7978626465294105	-0.9470489864029706	-2.721102444530174	6.120509244745239	2.030330771432748	4.7999852509844265	4.0167789616086775	6.358277443794046	0.6946145545235731	7.614353479815584	7.325884222513799	0.6824031554429503	-0.9432606682592858	0.23511025076205264	0.6330365284162646	0.35365132440820174	2.086135098673111	0.7830550633411135	1.3458135966949965	-1.3145104677759405	0.9344020773834095	0.7509425004984014	-0.2936368336186962	-0.43814232531239095	-4.054692424386282	-0.936939049885107	0.11446247480778095	-0.18555617116832704	-0.07616228861740637	-0.32345229042714446	-0.18685778199039127	0.009381345059951115	-0.5430322112321084	-0.2763481206538812	-2.1742210251009926	-1.1022379784580831	2.1691527160082518	0.6012138795527378	0.6107939786377882	-1.1979162493942912	0.698120055749293	-0.13662186668098647	0.9285086196540453	-0.20811183959364135	-0.5376206048046285
MSaaaa	40.5420915993707	5.136549665323435	17.02616755874741	-3.2908835831554466	-3.5806168932918334	-1.9534700081944176	-0.0730974239863817	3.7498608778340516	2.019164874633783	-2.178196434479247	2.955701108965247	0.2505779416315414	9.636008010330032	9.64008312008047	5.23895974619375	5.766709216614604	3.6692407476527116	-1.9994725647403764	3.051866099085526	-1.797799515103144	-1.231430177548184	0.7605586202519093	2.3328495793120503	-0.11469360293065106	-1.6697648406123644	-0.15611335427514342	0.4309363232759411	0.6396534457332886	-1.8560175794490084	-0.6245805956647229	0.18571569488164535	-0.24807670489955141	-0.8126361566288898	-0.032485073434028226	0.4899150559633308	-0.8080290782117474	-2.177939288877875	-0.16535521614689064	0.7705681673615773	-0.36587177899192486	0.6232729386468335	-0.5414621342083412	-0.750628346512914	0.1396837079541902	-0.5543942097862371	-0.9741729519381382	-0.20766466632512437	0.3478611222467632	-0.22899490704256262
MSaaap	47.2540503451373	-0.9506209303668999	21.34874806194761	10.03810386425567	-0.8339228078648375	0.10865778157834641	-2.7245480602605983	-3.10054883136951	-1.3486282391350009	-2.062719340407213	2.845584779430128	4.918995661042027	8.847771759985775	0.8501996978684314	-0.3577084940095695	1.9024855519543555	-0.21683580615243023	-2.7209971079878796	0.6732198753183541	0.24817966000040026	-2.683384144408208	0.7159085141152041	-0.8880848717198729	0.9945478586736627	0.07219330975090002	-0.41642974441184183	-1.3394286880716062	1.1522983187400107	0.37378929110397646	1.6212723041075197	0.6499633454978055	-0.23565820116346725	0.7248079128522846	0.09380767714576835	-0.14926324238325986	0.9208134883106289	-0.21533868594149924	-0.5705452635581476	0.312177444741369	-1.5375238843280812	2.93004821400126	0.6838266896636611	-0.3026848790378113	-0.6611808908594965	-0.4103749064680228	0.10518675829354557	-0.7551867371012345	0.41754238186505954	-0.45372291466349995
MSaapa	-74.36773436613942	0.4247087668589225	10.160349759805547	2.9398265856645596	2.596469745690608	1.5606728161800043	3.127734500464708	2.4685942707110557	-0.13771831931894607	-4.651177080148422	1.3130347422617221	-9.64889972345824	8.90799484002274	2.925494721001202	1.3145073768571418	4.122833507629971	1.563219503196023	-2.4653550130051185	6.219668090653687	-2.101302315466946	-1.460625818396734	1.714530407945056	-0.4360426609989059	-0.665902409926259	0.8598103525840406	-1.5774139527319297	-1.4857708836177765	1.117355514170953	-0.06405130435147874	4.246951202755194	0.6682996759378587	1.084140442184355	-0.08018301323477561	-0.32707094414636867	-0.23408201623282307	-0.6604041901067231	-0.05440914985973172	0.6481848706308222	-0.6456635847433002	1.0241295415875276	-3.840804735652963	-1.3878643017713264	0.01588177246820981	0.24917375018729573	0.49106284899095687	-0.5971825312594975	-0.13362808648497632	-0.7922000917822939	0.30512221564750536
MSaapp	-118.10346440343719	6.048035309757888	26.5143413876348	-2.277274886613741	2.305693833722042	4.497372174051164	7.683362720656095	0.7165545087350113	-0.18640371968005928	2.3603284048212987	3.6757204804118966	6.966749816209944	-3.6998993425572206	0.6027462573062823	-0.5121351899355536	-7.77478677600806	-0.7375855990666365	-1.2231231590341987	8.109684177307182	-3.159763275030566	-0.13796042154000454	0.2839095214589154	1.8778715168242646	-0.024291493049911222	1.721378253693932	0.8375337967218461	-1.9061766030389486	0.19797673005564545	-0.1372573142544968	-0.09991637179779153	-0.9790775254539807	-0.49764393443590577	0.6854636830340513	0.6980466146510461	1.022506974923566	-0.553889386169741	2.855014442439569	0.43762691195898795	-0.434960644370792	-0.08730706160218615	-2.1498702623585175	0.08492367631363325	0.22506608197268632	0.5284640778496432	-0.009618659163433478	-1.1664679336084443	-0.9783465381557926	-0.14352706814996188	-0.309385935710167
MSpaaa	-62.576957295209866	-5.7920821684688715	12.992142688423982	6.525018683035117	0.7001221786121757	-3.882133306198891	-2.9576827049142245	-2.8116719410402116	-1.6874546159680084	-3.7770327159569606	1.2602114447850337	-9.447066829562196	4.040928442037962	6.286716944227365	5.230702967612406	-0.6977716035835195	-1.3076562882177871	2.3015186596490826	-1.4417231934304544	-2.2316040938718196	0.6133751643983312	-1.3560856465244369	-1.0102430515915581	0.42008688377740516	-0.09401164579171917	1.377232724419011	0.5009413129718231	-0.07837468364445771	1.6700892457916947	0.061443810275977534	1.3874946073719983	1.3474724523946608	1.0145758519656145	0.302215616195502	-0.1430712168241481	-1.1588265299953584	0.934407582479331	-1.2234882332353039	-1.1679704755760791	-0.6609864407466041	2.023932262675524	0.09521574039528495	0.24831747944179786	-0.500123982802702	-0.2347661142603369	-0.03210853890521071	0.5952771750176853	-0.059948576699797085	-0.2533482428840529
MSpaap	-64.89889846375118	-8.15867788283321	3.125417415539289	7.738229088571327	2.624453699592191	2.5950809572963043	2.2406139030225964	1.0136762858772046	-0.3240173999599816	1.2915175642082084	-3.739175286992276	3.522434818996107	2.75710781254474	4.862271460721262	4.418297303354956	-5.522723449938525	-2.3026138907141385	-2.2510764421647855	-3.7090541833707347	-1.0794987214944618	-1.6232395614492805	1.6353708594223337	1.3844923683609112	-2.136153772777277	-0.482586864697164	0.8073024345839827	0.00337998093822096	-1.1439613345093658	-0.2746006550906999	2.251972647649611	-0.5757205220554182	-0.19939701606950802	0.2708776272431744	-0.23492259245465502	-0.6122748846510957	0.38542591243290686	1.0442453929451985	-1.1785551700133314	-0.562149996429965	-1.5297043458499588	2.450882677591235	-0.07232863265170139	-0.6998043463965591	-0.5473508569311185	-1.1576835456101422	-0.5847402947126441	-0.2938333151763533	-0.12191034715693914	-0.3587484747408972
MSpapa	-144.74494261937986	2.6862089363825135	17.039841858600777	6.184141218691275	4.212626114668951	3.9251092142839537	1.3144330622691143	-5.853225947181305	3.753548914356532	3.248418453698176	4.295179515676969	0.448109723446658	-10.417361679887886	6.4990442403508375	5.263506386188447	-1.4860652593520334	-1.8022186795840394	-3.439356266203132	5.292089732696191	-4.8517535678524055	-2.4052606159357546	-0.5588656469997315	0.026995350506976396	-1.3818829682189866	-0.8226843692887906	0.6693159910880178	0.9664979803294415	1.3107493317662258	1.440455326620577	-1.1919285084641131	-0.4091252858589485	1.8419806958853564	-0.7297387099952942	0.06416595501200989	-0.11472846845211197	-1.2297233778832533	2.223271143306197	1.4363605519294924	1.4177576590845387	0.5456938962919007	-2.1421359250423397	-1.611957994717516	-0.7311661746064332	0.11747787414883369	0.07523114672625496	-0.19895988436849155	-1.442320547051629	0.23088940014268666	-0.20568101875121647
MSpapp	-131.7908204203394	0.6058057897177368	3.1485822818841376	-1.7955312783388766	1.042817586902524	5.367475913830187	2.699000637257283	-1.394632990803036	-2.1907497557771682	-2.3031425524795837	-0.2885366316871807	0.4202469044075284	-12.735055190246555	4.876427516900483	2.4111296732143006	3.721441098687054	4.728709040891801	-2.4790346692769605	7.676203967819383	-4.09264388376219	0.11022983661404215	-1.7011510507790122	-0.8606882438905104	-0.855461968108114	0.8171291849427441	1.948834241325126	0.007655685283532567	0.4175071936857297	0.1798044439403735	-0.6169313701729733	1.035948548448482	0.5188801940759062	-0.11822148908460349	0.6001091286013335	-0.3059179368078695	1.1178372691405478	-1.195588354071926	-0.18536336764244526	0.6111337372428646	-1.086485854289901	-1.5444995554052832	-0.6294726626831352	-0.20000995265157193	0.5046594583693159	1.399914614292269	-0.4327433244569964	0.17525515775375752	-0.6584762523455253	-0.048466886947169725
Z2	1.0307673248865479	3.7854311343875726	-10.22536541428436	-1.8563647225239952	2.699375324273605	0.10476659095151786	-7.661383937453885	1.7205116122955977	-0.4016670701685999	-0.7278421383362641	-0.8542635659907558	-9.74738524675302	13.008671394155359	11.894302192371715	4.753120571340934	3.078263139069628	0.08203313114842109	-0.1302241120043251	-2.971216611157518	-0.22419636914845675	-0.40683397192935	0.734916734832629	-1.128154809040239	-1.5132709615545594	0.5832258547528755	-0.6237075135293144	0.12157317444598299	-0.1062716506700149	0.6471610843882268	2.7150559155516967	0.2182561570586042	0.8872618520204552	0.5368529850851361	0.7621190305392794	-0.7345968053587546	0.2582528895627612	-0.9881352292270622	-0.38256041079570857	0.25477347724310484	0.4271161120078735	1.6429338751803106	-0.07227201332237433	0.1289504561573414	-0.3232701721058677	-0.5618267149658605	0.20338849679949758	0.27351251741812643	0.3707676651003043	0.4187930757341863
Z3	-27.470271538442027	9.16985704727155	2.0508582961137423	2.897161410912222	0.4885417323903811	-1.0863146366770176	3.6163178309319686	0.1784822137377764	2.2354339509503403	0.004082874278164894	0.11988582829836278	8.071575463249033	9.856135194930147	9.631663178010697	5.302504480389422	1.7322336178945728	-2.475762898276423	-0.6570821063063763	-8.082755842583094	1.2426182193785862	-0.1170737302413993	-0.9531040264511572	-0.2418350858491493	-0.7724504749686921	-0.04757333054022186	0.24523255523950951	-0.5397366439973602	1.5739199106762363	-1.2911033953210402	-2.8615213445648324	0.36017141084433246	0.4872266530562307	-0.2457296233270314	-0.7079273546206631	0.5021757366137041	-2.559142333284537	-0.10813647434938699	0.5214491681647139	0.5016047176462998	0.3179969333402459	2.203477400111853	0.34735688500425344	-0.605648838265592	-0.5432147892638578	0.01945163501368076	-0.11203474864309461	-0.9481762777703759	-0.23597369028317103	-0.4096214073665037
MSapaa	-31.537842716112223	1.3467210534112386	26.264853821373375	0.3747422558715128	-5.234782851420056	-5.065114989237682	2.124485530174845	1.8032703428348005	-1.349392022974439	1.9854822070717006	0.2466133028942077	-1.2458832072507202	6.053445026457679	-0.9421477839482284	1.8586050242579968	-3.2217638260617325	0.9618263329785366	1.8972556868103914	3.6790405622007576	-0.4929002906864741	-0.35280863849047994	1.2393911011920549	-2.165578673733694	-0.7955452945151428	-0.5801168518335196	-0.3053110408349875	-0.8934494862347184	1.166038408332837	0.0862708176649703	-1.6172090794388638	0.14156134856902408	-0.4248343592323219	-0.9827954339349648	-0.548482115943594	0.08230328022067983	-2.115037512679277	0.16672436457410383	0.862389490089741	0.2138706867387133	-0.4108073891884509	1.7106651936694353	-0.46272539623590064	1.1870469485853394	-0.12412355352648625	1.0280824641530604	-0.01197227854168661	-0.28012139662933677	-0.34946878322428987	0.051655844827351256
MSapap	13.358335602468587	-1.5992600453984296	-13.865445979607511	-1.6415852606159138	3.964344822401044	-2.634870644148838	-4.30467851526064	-2.6872889754228226	3.0607494489037275	7.495754217141051	-1.3606620482914187	11.863744942459748	4.506407973357561	4.8197068293024765	3.897573737382366	10.387303675373834	3.9836777382919273	-2.473385519071722	5.988451133850866	-5.375505191157026	-2.067194900654876	1.2555256067805145	-1.0831777740943895	-1.2055629916062598	-0.347005241236516	-0.9651766015011961	1.4184798588094443	-0.524317276810826	0.8139919239451634	-1.2054845514462755	0.3487554684714279	-0.40187368042177074	0.9079831969348684	0.9215727410140044	-2.2624949560334304	0.9554471452267634	-0.9997773972299882	-0.40066235199081074	0.5620178549304885	-0.40566649547821476	0.8037578565350307	-1.4109136207198651	0.6300142871156889	-0.6785884196746521	-0.9529589598532285	-0.6605155578724178	-0.08596224391080193	-0.4951881477783414	-0.28005063578663963
MSappa	-18.032693405952415	8.596580334671401	-16.380451295393254	-1.5933258010793472	4.1796902793153246	-0.4973068872337399	-8.20127567014707	1.23946804052863	3.945732696927122	6.5251446566169085	1.7439957170254379	9.533523239671402	-1.6620693513120457	4.903165446658683	1.1985143290014697	4.36121749012926	0.3625958679703037	-0.09523405834189191	1.2497764056527028	1.6700090044525555	-1.198358750103315	2.9670773308947602	1.2237566446648487	-0.8200817417582629	0.04592681515007591	-1.5155429513460295	0.7532428313500589	0.05174098026490806	-0.24646374029671905	-3.1795787438206173	-0.3133196377125868	1.551278998464659	-0.19218284323570362	-0.03155489065930343	0.5561585421006324	1.179291801550765	-0.5972194682764309	-0.5288901471749182	0.01934270001538009	-0.0438711958364884	0.955557691075029	-0.3356531807586412	1.4833394626391576	0.13971722749679333	-0.533265032336936	-0.6459095329793132	0.001994694561944167	0.3609850628526857	1.0367305737999768
MSappp	68.22646377326265	-9.826998449414049	27.628507479165208	-1.110198349477253	3.168634313534914	0.016966607149084406	-1.1281684249607573	-2.942067804523527	2.126642653736926	4.196510260468019	-3.851693798521989	4.064395969684464	-7.749467180673797	7.105821798030021	5.846018320485103	6.7563518908805555	6.309466318609439	-1.7911378398951991	-0.5735596568145968	-2.485477037511907	1.9586247223107704	-0.4160911778978732	-0.07746973738926327	0.6908259316277809	1.71354276553001	-0.4672787838746988	-0.6159906129111707	-0.4653489453358105	0.5409942431419786	-1.4832951879242862	0.3718117585226754	-0.2752463391665798	-0.7913785220019838	0.002731918946110265	-0.021507300581734203	-1.2298995352774165	0.11245132309446795	-0.11159568825470428	0.638234605205844	-0.31496562906285164	-1.9211293635759887	-0.21098223900959776	-0.3141962988812382	0.4823303682508624	0.6489669649501385	0.10872121953672052	-0.021524798524381866	0.7813791456378842	-0.058623531309377024
MSppaa	11.017926495386062	1.193613214366934	40.84946205217278	10.545895414140238	-0.35654246565597886	4.712004492442397	4.452178596397509	1.0322666326919678	1.0199472226457174	-3.464273455592477	0.7485165370955454	1.1216521187189237	5.790118746628249	-2.5296718939156224	-3.024143219837107	1.7029217234881278	-2.6524782318798263	-0.7686820826240767	0.7313306662771794	-0.536065407875499	-0.706755435506341	-0.43404588503033814	1.3649090574946765	1.3901066163768045	-1.1857569596899495	-0.2009247820099023	-0.577960276439615	-0.7896162568721445	0.23344271389477356	-0.8366086936443066	-0.507917054842261	0.8679164010438908	0.19534119659172183	0.7408894972250503	-0.353059546237442	0.719631539891192	-0.8250052799165618	0.255091493973154	0.0889741323913283	0.9060959511077208	-0.16767335321834456	-0.7001576331346784	0.07697415094855084	0.6418396457588168	-0.11492554136106271	0.08748283624396053	-0.3991890495320399	-0.08044692236103519	0.1870258321304108
MSppap	0.7876256173281444	-3.9290441961505915	-13.882353731650241	1.7563884295207524	8.920816132453789	5.110268655568145	4.3401200722651945	4.996359557333464	-1.4345468832324848	1.4633477104526709	7.040855794532418	-0.4692328179738918	3.7195715596435766	-0.1180025595396304	0.09258444784839809	4.425179053083582	0.028504978890113327	1.1614771202034464	-0.5706620939095868	-1.5487300602797958	-1.961137556445134	-0.1508846231391585	-1.647948312399267	0.7029770418356981	1.1372486918359854	1.3038496382522828	-1.7724108592900738	0.006599844669902606	0.308349933094841	0.7988910059071361	-1.788652004465408	1.3605187229650797	0.7872542991098903	0.6171564606463709	1.360888670881889	-2.5777645191855485	-0.9830925787642805	-2.0770608269701234	0.6084607870732679	0.04860980805177526	0.6093309365581066	0.6901462375998402	-0.5544505931758746	-0.7062388315675633	1.0039036859729453	-0.5663485091974555	0.4067294398844588	-0.8071494099615388	0.08258934898853894
MSpppa	-35.77033568165512	9.23189363313928	-16.582268343106048	-0.8515404964184119	10.128996615399998	0.03185364917020571	4.481520835709004	-1.7789277999351323	2.899218170432076	-1.4291698684767085	-4.079129809271877	-10.587351723898438	-3.1713134606176254	-1.4866552903419457	0.5460268932434866	4.6058836340603735	0.061097431820398285	1.1787921121158844	-1.9038594001994407	2.3276370040522996	0.7996514073366354	-0.8043835891963131	0.9219681125249437	0.44130302967173995	1.4239558734080007	1.6502034930270244	-0.33080420617856354	-0.4495760264175821	-0.027890312107446563	2.087984727013156	0.15885917738974667	-0.12486441504066317	-0.004133805358451426	-1.1459213607796777	-0.9316030082872895	-0.7672551368314844	0.004771996738150933	0.07995748321986805	0.5410468341791734	0.13122029321194195	0.29499279243565407	0.6495136559789881	1.1009369376663392	0.20177375659723798	-0.6631521394688294	-0.1710612023143158	0.34601916214269074	-0.4741216816734951	0.9119470650301289
MSpppp	-43.50496304505275	4.314812434294281	-8.135149127333674	2.8806503238088133	6.767581943542116	3.3684889319172804	1.1772803784351529	2.1540145402311714	3.1840053188171953	-5.405115523879337	-1.675251268943113	-5.2802733925356495	3.43496930602567	0.04908166054832871	1.7625569008971713	2.252367236204529	-0.05152971397355984	-0.9049190884510298	0.7548601907162725	0.39931474274636897	-0.9644659236955497	1.943687013187809	-0.5467323893443345	0.9889054655157308	-0.45463323728665717	-0.04484907768435929	-1.1613593824953208	-0.1642703654149738	0.16904651321248992	3.1102985391608966	1.241350563591332	1.022576700350847	0.30592442193458225	-0.4151996250602887	0.9147350258421207	0.319246219776829	0.7474884330439847	0.02563018439002478	0.37330246307914194	-0.109974913446013	1.163526490631375	-0.21280685772351793	0.36473384984890167	-0.6540750569467962	0.8234622020594029	0.45596652444808144	0.6091267742527733	-0.2271686405267317	0.17240483867307116
Eara	-84.51237401895493	-6.517298708628975	-2.1044647644658436	-2.056363292369403	-6.253521151500213	-4.446700642667804	-6.90662982704792	-3.5295396509695784	2.7444584974575243	5.566838945985023	-7.53478794046214	-5.551476160649004	5.99474478167549	0.33905033403694884	1.0603481968944117	-0.5097543810013411	-3.336774928581659	1.2072762398622734	13.868060050843226	-2.0772653778886156	2.7169979986209505	1.105521612923812	0.4220323856172708	-1.5389350820557923	-0.626386116405202	0.7527642823093241	1.7475700121317868	-0.6296429218755242	-0.6112065845042087	-1.7915635271552244	-0.29443827724184646	0.3861090767290212	-0.9231530918748075	0.23114469052954031	-0.85033057992234	0.2166890576456855	2.7695162352044567	0.8535345133053674	0.5902942957009131	2.049669638134955	-1.1037671385143268	-0.30818136261548124	0.637981693350871	0.27941661090944503	1.7373069163106754	1.0144653528181558	-1.259207060028955	1.303327082444954	0.028898150170043067
Earp	-21.158695391243615	3.9492326732866196	-48.62014285279219	-3.6890541989106915	-6.09689168001774	9.281966401916305	-2.7807756301865636	-2.156432726523791	-0.7391928234069445	-1.3497906019173684	7.352761651559218	6.728731623724795	12.662349140943256	0.8436139571588837	-0.7738252363513968	6.940652544604957	1.3848934202050873	-0.9156472514790922	0.9981452240377041	1.9543851444589384	-0.5672715725069831	-0.33035260151035656	0.13228636061543275	-0.49258173089367907	2.0184745035748968	-0.46182834628590236	2.0057593491247734	0.8992662207865929	0.9040510047184767	3.169250791006327	-0.5444488018446056	1.2206732611445865	-1.4314345055921842	1.0228283779214726	-0.43549474214486367	1.4600524804930168	3.703948570313602	-0.6413765166701293	0.2994788117851819	0.037379883929975107	1.7334663158724515	-0.36669037390336573	0.9001705897283355	-1.2043811286215735	0.5022405029259408	-0.11143326611322446	0.1626030078365221	0.16490754562563592	0.022703105011642542
Epra	-94.67512186944043	-6.855479599355508	8.507786319358836	6.536600277388449	1.3545161842062599	1.042417420117547	1.7616890884399785	-8.134077137674902	0.45243509675671295	-0.1733432401743658	2.4775843825703996	1.7752939304695734	4.552791420151395	-3.769306822771509	0.03622466446243307	3.6695224806487663	-0.47429756264772166	1.3476576530680044	9.45804628490504	-6.143694088791877	1.5150271129112913	-0.2378059119135519	0.6102833859664369	-2.6892455588150055	-0.4855280346201976	0.7612744768515107	2.824481084103394	2.1182334564137277	2.5318520790067627	-0.23827988028816502	1.6706086954854231	2.4760621674338985	3.1686160431895747	-0.5596911515679436	0.8723217596506965	1.4612739194510116	0.5740048496046735	0.24125613606864552	-0.7159229220212652	0.4906059466379626	-1.1705590420737488	0.3517574542913391	-0.08719079243974004	-0.29319831312712547	1.611225831246758	-1.4213157020449276	-0.9335629244983474	0.11492280205928253	-0.7756761140292537
Eprp	-25.07586576444838	-4.818470232058999	22.70123510360108	9.921363294593943	-4.067415604626383	-0.8865625676863985	-8.66537697150513	3.745189803017653	-2.7148381451867807	6.279836875483979	2.478405564696773	-2.0744841637714844	16.349452294609428	-5.063403274371444	-1.275893645216909	-4.046431804980568	-2.3552207185166387	-1.2822065574267414	2.335651790531468	-0.9694982582283975	1.1133536081674063	-2.372322000053449	-1.438334672444148	0.20220753893730709	0.6372318955573268	1.6108959812951285	1.9488254637418525	-1.2461375740310263	-0.016124868308588926	1.1919168340096027	-2.16946875038981	-0.9616365612249932	0.14656080112298767	0.19506920158798607	1.7330979076758322	0.6479440840305021	-1.1432844670511786	-0.18933079606574302	1.5817709721468853	-0.5922619395887165	0.02493415829465575	-0.2713626440447676	0.13700363779158312	-0.422185359513728	-0.15061898367538878	-0.386503586859589	-0.8397535550787538	1.2344148132482735	0.2686027097814375
Eala	-62.88449534601326	-3.072256463762836	29.534336320172706	0.9008265844155334	-7.119020824521719	4.420748732019735	3.5413375064464163	-4.0932323879232815	3.047920226807915	-1.1149022698978266	-1.1998457042929775	10.956245029263915	4.438867868014656	2.4313735273799684	-0.6153343696688514	-2.326314298248043	-4.675076787484503	0.45891506265044624	6.600907232765273	1.3699313554360413	-2.1655408880230116	-0.9124206746226264	2.2214114014132194	-0.5836179727613063	-3.64017968180303	-0.23125755302209275	-0.924301344767823	-0.2562071204914897	-0.669710190159271	-1.3892732901415523	1.0429812942996293	1.9451108318761123	0.5318509280536137	0.022895751879937087	0.4078358860546695	-1.3830177225637068	0.774705351210145	-0.5146803329716354	-0.4747681961190723	-0.1788361184809652	0.06009222101896407	0.025255741266058132	-0.7142971619902739	0.1544673672724283	-0.08172584609000945	0.4419842405937672	-0.6319033424940891	-0.1601641375973342	0.9762741707206227
Ealp	-1.8654178353585276	1.6051839792190403	-35.53260627360095	-3.4977759239263335	4.102064840698394	4.7015343004209695	-2.622383597770724	5.210576711598422	-0.588803613805572	-3.7824410955457752	-5.058549304437109	-15.387599121605774	15.588164361951272	-2.6164165025544617	-3.098087502150697	0.9051060631827729	1.2301429732544775	1.6032054145763706	3.1492354058822363	0.2371011428333541	3.845832141003576	1.3423504991790804	0.6813839915767087	0.5185113048218637	-0.5403153086861014	-1.8049014174584257	1.35169388258708	0.9804640055798539	-0.4342369812389715	-2.329907542785458	0.33827613180816174	0.7289076686580496	-0.8152601431467851	-1.220309800673739	0.14858190808372934	-3.7386268804259437	2.628985886624982	-0.545475044970113	0.4281897315398157	-1.5311451531738323	0.3694456472869414	-0.08352604692638368	1.5836127721801416	-0.4483947058643952	0.48291417862861025	0.7437268547051463	0.34260351288155155	-0.8053592223323011	-0.304087213534101
Epla	-74.36985785525349	12.369393092583122	-34.03296788039801	-6.365196610297401	5.857912605240554	-2.149830764772487	2.0706057932028243	3.675422207920345	-2.053727124603924	0.9950629536982706	-4.864759089056361	-3.127848862135004	7.482005379900706	-5.986053119460859	-4.652017339734661	7.169051558192347	3.2397984277728744	-4.55574989117494	9.193529797356126	-3.143876926703433	0.7184963244529132	1.2384285598501075	0.1701905925154244	1.272389102417227	-0.06560304114986212	0.9493542859482522	-2.2799661533967024	-0.40801933456581496	0.4580386257395177	2.02098751633357	-0.8953137481071366	-0.28455661915034075	-0.058610373062969	0.9696024736744486	-0.7450246363069212	-0.9390675391486963	1.2845130236798024	0.5351563307639721	0.5540989038233614	-0.6381912848035951	-2.168994373264906	-0.8106369293178365	-0.5038257193757434	-0.2103107503690732	1.0965927521000105	-1.0661118048479021	-0.2631146861506744	0.47066163905204933	0.3756509261001021
Eplp	-3.131795464009981	1.4576625847339795	39.23906367612083	4.763165622965518	11.075082617499357	4.894015385449099	4.998219819609532	4.181741780175272	1.1530445943042154	-8.95916749266003	5.52090785312874	-8.187415229185596	9.650328855865824	-4.495516355553334	-1.4463319868207762	-0.22584924847387935	-1.0124975127244153	0.6725006725814807	2.382520985066163	1.2225750702290437	0.9294040286312393	-0.43910087639277884	-3.7268592670665504	2.449206183790119	-1.9627113167801553	0.0515954967962671	-1.1789688806815497	-1.3362385781399941	-1.9448197820481246	0.15841088422630262	0.4582036584058501	-0.055380504636490135	0.06039759584692937	-2.5590203622041483	1.0558472328459352	1.38645298257243	-3.6201320690151526	-0.056532630273968924	-0.9253731431612942	0.8174352125885038	0.32153362714723555	-0.8983127700756189	0.010766326348263015	0.008574225380674854	-0.14617830947471266	-0.9891653025972661	0.1100994315019002	0.6458931568372962	-0.08918188598285448
Dpa	-27.7254981581104	1.6514801189014505	31.57161757491421	-1.7569449838829325	2.3265833759270507	3.742563640214824	4.0883284039138745	-1.67814154097365	-2.6938188795810505	-0.28432570753203473	-3.1193690882992695	-8.103916356008858	7.776833245221674	-5.312434083504328	-2.7611181213830296	-6.515920746821372	-0.9847320980716594	1.740305133373411	-4.531181459476867	0.7706589551388334	-0.8385836852687261	-1.264897613427469	-1.4316507802925644	1.2468744330501313	1.3602978980793883	0.2911522742833929	1.125869189416243	-0.2863324336440168	1.4574304119861756	0.1808973437571178	0.36749308596960345	2.1066565789732907	0.309313591817098	0.05483545038320945	-0.8794584099595534	2.640026845916064	0.7346697251488638	0.44946401838129374	-0.8237565853156056	-0.15566696767096916	-0.18125873491108216	0.09337900912556997	-1.009453938010407	-0.3662964073084131	-0.6699428870488201	0.6215066880092773	1.0520025362593242	-0.7132832620664831	0.2781234636017479
Dpp	-30.19904981887919	-0.9259904097077166	-3.317477532415782	7.340298790095581	4.45268287587025	-0.4568329865094718	-1.6151307557626613	-1.4207404056263597	2.6170256966006944	1.6340737716701403	-2.0157302820836893	7.041618962359017	18.600297025828095	3.48840246141276	2.709873919384729	-5.792720360491734	-2.10148046156207	-0.716992650028075	-3.3658847535052665	0.1311499675257205	-1.443412492427022	1.3208610779340186	-0.787427948284456	-0.34250387926496484	0.8753992655955658	0.45978113360186956	-0.11138660866982775	-0.5930892666767853	-0.38593002280037475	-2.9957843737464267	0.41568739492138806	-1.051835527105034	-0.08225416291437797	-1.0346877732253148	-0.8253088875950501	-1.3047356023316226	2.4757755661903404	-0.12517092993233356	-0.5814347554211358	-0.07020521621840518	-0.11179717870426917	-1.3892636245738772	0.06635751159091596	-1.0065012372684732	-0.5126339987170496	0.1355112756677068	-0.5562170309958842	-0.16557803581568475	-0.08232577628789038
ABplapapa	19.3669377460729	-0.29207752414935334	42.585283594268	8.569822061819044	-5.289387752145617	3.4313903898799207	7.714173953101243	2.236911976251041	-0.5774604391091136	3.5646403760900465	-2.6346506522321915	-14.924884430725475	10.22021453717499	-5.511116535535379	-2.9949133744647183	1.8990132338074002	-1.5317961751482436	1.2345133962938235	-3.6242424969532685	0.5460145865047977	-0.78012017720223	0.11304300694600505	0.3537357438642923	2.2901192989509536	-0.0024999923862160166	-0.11942375251250195	1.1908856773231544	-0.06915593020639153	-0.869180927267616	2.8927429653672787	-0.4548278149512225	-1.2909224351312822	0.3941538605830215	-0.33652729944990806	1.3643781831530344	1.2173752591232512	-4.007155828744231	-0.09589860085648017	1.1801696247747644	0.07517406354971166	-0.4654416953702017	-0.9515269674324609	-0.3314379571343876	-0.47114565517282114	-0.2664565396854179	0.28203696204632317	1.2872143543302987	-0.2548400444692624	0.5211556495956152
ABplapapp	37.51226056956685	-13.445375375032988	34.023200169175894	13.430218965184165	0.2738494226501612	4.223610491527178	-5.5447129576096845	4.5879902393978185	1.3933560067970052	-5.827188206091501	2.0293573663281035	-11.142641217407512	3.4765843908013587	1.1473739044005222	2.5875944679319396	0.4706401812299022	0.6736181359587964	-1.1413958536103668	-3.8945070510472712	-1.0773094160573669	-2.572662576744729	0.16229075518235134	-0.18657262565035898	-1.9999647688258402	1.290288735182653	-1.3504280944646216	-0.49928283002815355	0.08656381143390297	-0.15268172442508424	1.0800581343971833	0.07901497087161588	1.204183868004052	0.15859457663124085	-0.5612843221127762	0.9904933266097471	0.04852657791018059	-0.7068350486529977	-0.09149925207786194	-0.3227281487372616	-1.2594617239880308	-0.23720991527440494	0.9744928232583611	-0.24480268252746845	0.8209624339431999	-1.1083353756430028	0.17235319516348047	0.5329118537434273	-0.3454758316809964	0.030619246146759958
Daa	1.0303715493665866	-3.5370222386276833	26.80755800526365	0.31744154225607984	10.46627436621701	-3.788425360425389	-8.35733158154686	-5.3515569288877565	-0.9348657375014774	5.817389891917598	-5.14605200328492	8.149391348711063	6.831891957091519	-5.607411454168637	-2.3079986509625914	-4.880227532674343	-0.31727944295397004	1.2307832782716055	3.7180444154673533	-1.8075615165063228	-0.31067627185530733	-0.02485945906529122	-1.0476523829149451	1.3583397621521671	-0.762553383357864	0.8074964955817372	-1.4837120228098806	0.3016005416212765	0.11819536606463925	1.7463328169149872	0.378360684662431	-0.8365083195142156	0.6260473902894481	0.4188037249110053	0.4577871532259871	-0.8003171084251202	-0.33193994442483815	-0.23254912383016943	-1.2073409520179255	-0.681093291531177	-0.12406664567558157	-0.5833003754780376	-0.7392693298200317	-0.567989675369021	-0.14476694339429705	-0.05118565608974898	-0.7590749329925807	0.44667062411291303	0.38942524217294405
Dap	-3.616786513172624	0.515107840525918	22.59240177284425	4.877045228571133	3.8623952375989763	0.45066510732912546	3.3603519092085956	5.55632767127507	-1.5071355035345257	-5.081592918513553	3.3962326356981496	-7.091397849098236	16.27914752120239	1.4215347811188224	2.4842065008555103	-9.189151464144048	-4.597083644147314	-3.8207858001858557	-0.003126586621942723	0.5901229998535702	0.4180036881735155	-1.4119983392458804	-1.626309833502406	0.7808166386348229	-0.08785040533790459	-0.07710793689122548	0.021855919960079993	-0.41322364382069177	0.36086653083101367	2.0988472830106826	0.5601023275560655	0.38930077560900256	1.4936540730849666	-0.3444684741582646	0.5240942435509869	0.4068334923463964	1.1323765840612772	-0.2852814230674938	-0.02865625485266629	-1.250679254676597	0.28001231357300616	0.327899549251991	0.11127216010833403	0.17306418848973512	-2.8846368533782885	-0.11999712531132471	-0.14105989984906658	1.3271692954193504	0.11550562452405334
ABplaappa	25.37083767307521	-4.455564740806438	-22.95472840087819	-1.4049623293216902	-3.5248577133571737	-3.475310203520774	-1.5803772681221755	-3.527774978488795	4.561301093806054	1.9652058196755444	3.798847719774193	11.264271021071222	-1.1504400846594616	2.1542438301566325	0.2468387422929957	2.4306766551209464	-0.5037431154747025	0.052824578340491674	3.4736187296614753	-1.5786250361710175	-1.1300953415407837	-1.8723493175396009	0.7206949941555798	0.00876750708152005	-2.9559313188125746	2.043649743221959	0.8264763131391476	2.1896203158556524	1.2234804534612542	0.02813690635506511	0.3511906425689182	-1.057497466527525	1.72569128600375	0.5078085781104429	-0.3983765586093533	1.37320526935084	1.6285918334528962	-0.30907529008097656	-0.05898910869922443	-0.5782297604154609	-0.3380865282038652	0.3076253988477009	-0.09213540085435498	-0.21395913761025503	1.1678165186474347	0.4335036503897347	0.33293184227622025	0.06801456899312486	-0.07955359078798538
ABplaappp	65.72272347791404	-0.6049994882957177	-28.431771572540516	-0.3876998758488007	-12.399109862694326	0.1176027485227932	-3.324098472517209	4.158990536601043	0.46979583159909755	0.7059591065656003	1.010462290988304	-3.326633977586436	4.003130634111182	9.898956940880183	5.888124144331603	12.948036069941189	2.172158794517511	-3.06281577820451	14.70106895305085	-2.589096528884262	-2.289617428878793	2.053476400067269	-1.2744262624806004	-1.0979750823264176	-0.5402857213674901	0.17227627276007795	0.4353558589894025	0.4768545699696368	1.149567976287375	-0.5152287702990429	-0.22761464368114795	-0.364663637628185	0.5528016075315444	0.7322094620396552	0.7090569888859024	1.7017518585900768	-0.27109815446687346	-0.44349240607109763	0.18031878388455158	0.25180983652758615	0.9576997446003086	-0.8245905899206789	-0.47815164608076927	0.8007259117347392	0.31309155000787214	0.8461471821667382	-0.5733855856341575	0.02324422609009793	0.5153945678244862
ABplpappa	-82.89808426086441	2.8148343824624202	10.961358610377719	9.118283621848496	2.837345814170562	5.9420857948765216	0.23324298550003922	0.5106195378064159	-0.5789725941444044	-0.654240565493383	-1.5244469496241195	3.4869677489854314	-0.4286380460908769	-0.668519626199718	1.4118471106040837	3.773380126965059	1.2737331469031952	-2.1661059678112986	7.996467715683986	-3.096723292684765	-0.47160052545881503	-0.962831408606598	-0.6200812975758555	1.9423814131020098	0.3495987825508184	1.6261368128497888	1.5818636770546486	-0.8634828049074523	-0.018619436353763116	3.3809793824298646	1.0682182616877716	0.9897759043883279	0.4405928276202129	-0.32283318847677966	0.1932300227755171	-0.9444822569512359	0.9406585193389553	0.9531429012867247	-0.5093324706371491	0.6798420985571009	-2.5047388614807278	-0.29708635689503643	0.2206553470036284	0.4475019273490552	0.2255955580885738	-0.7675821466327558	-0.6998936520222272	-0.21392820259258372	-0.2581707088700935
ABplpappp	-57.695065587437036	-0.9732685278877301	-27.99123678612703	-7.306865861064488	-3.2981963723122534	0.7818323145712862	-0.36447891806320826	3.0725903301163977	-1.798712998446099	0.8800614509183123	-0.37077214070342257	-3.504804739261065	-6.302776322086527	-2.940029684587626	0.03284949323940952	4.4112845458494325	2.7323719417796024	0.7930272066565927	7.223918456389368	-3.371696782423608	-1.0200967427953438	-0.9148643021745257	-0.6208346772813872	0.8370919693065231	-0.19240961527495437	1.9107314766052785	-1.0161116546049918	1.001386368029765	-0.11339086243861703	-0.7546031513509063	0.16183343088481672	-0.08563742874100302	0.35324363608132076	-0.2945313489991424	0.5180190840955061	0.7902407716299142	1.5850180119264785	0.6057854925041263	-0.2192243598280611	0.0967875073488512	-0.14821822815570893	-0.6303543026114933	-0.0013446618719130013	0.3227992121301437	0.4685767639854367	0.6529245947381876	0.5426244716180005	-0.31786083833291295	0.24390980920182426
ABpraappa	-2.063288171127102	-7.5500650728084455	3.55438581394885	12.19444858937789	1.2599111624761594	3.1980287474417923	1.9700328145182724	-0.5447718681670319	7.407323426610942	-4.398036259400251	4.936588548108098	2.1618550412347957	4.019187070545958	3.639147669095231	-1.034215501450752	2.505339616559209	-1.9209131982637064	0.5706700358075674	6.880124199155846	-2.6092665845538967	0.9031403136154542	-0.06211395581766416	-0.879868249501668	1.3916701183635967	0.650537110622377	-0.8819810407693268	0.3835891219004406	0.4906911157210079	-0.4011119463734951	0.9576020372651581	-0.23023055969689707	0.20421166228161816	0.8013740934165562	-0.005078731937676959	0.3308007669992231	0.8594429482767227	-1.0414127945153768	-0.5504282541061025	0.32445370238981486	-0.2648831157811207	0.7472958967714476	0.5072410029695965	-0.35083808167916986	0.006504671893522048	-0.03917277091301766	-0.15865087081956525	-0.6683587226738482	0.5054030571467227	0.04481382326885287
ABpraappp	35.37976365221996	-0.6182245886682677	5.1123625823717305	5.421089874570063	0.520254814784221	-2.0645038254470727	3.594192544765564	-3.2629947603977056	2.8064681443931763	1.7240867658048067	-3.5288186339704053	0.2169697794930526	11.177260291829365	8.589134843621762	5.863711614696671	0.6315773042062018	0.5133222812570987	-1.4358584750637329	12.634304760863541	-3.410202691535126	-0.31980959753144167	-0.3973336899658992	0.9506568151322656	-0.6438618249590631	-1.112621847078817	0.7065753884600107	-0.785583799045105	-0.1867626845233079	-0.9003421820344177	4.591080425861964	1.2074649001717912	-0.37064027505108255	-0.3882573213865292	0.04778080304610239	-0.5194084915745095	-2.0264520546326916	-1.1058141351683854	0.012512279196125591	0.7508158089992836	-0.6624612153615078	1.6459731189985962	0.4532946547879011	1.0070144384739041	0.033287295401057515	0.720968247673228	-0.8241422583478627	-1.8319432605984094	0.681476683190904	-0.46574848149298426
Cpaaa	-205.34350004330105	-5.473391980259435	49.478869275326815	3.508467655010858	-7.149410096511614	0.4733446629524862	-1.4256144419470578	-1.5594020691726747	1.4964110039518086	4.478123651760875	-0.12849057555151724	4.877890555030646	-34.75555245265082	-4.358634505587877	-1.668924800204125	-17.623933546931685	-9.127578393147289	3.6325096276407827	7.054625319531304	-1.5370356536502776	0.2913394088734429	0.6728821866012119	0.4029321732584911	2.9667244296535937	-0.20682111816734916	-0.1514531793761602	0.35255094856314123	0.41473255477149973	-1.3354026586391063	0.2146814718849113	-0.8864486240992724	0.20430633128794382	-1.9757711805504352	2.410183282604733	-0.5875978503185014	0.12608159386416212	8.398870820752352	-1.132500650396751	-1.4889125390767775	-1.6815161514769716	3.8221067187275217	1.4288941905035097	0.34236120110437684	0.9889129576319879	-1.5452015221035094	-0.06910722997533987	-1.974215133688414	0.3237585080981962	-0.18674940428614106
Cpaap	-66.17281662410177	-1.071754909324588	-39.87039456845043	-6.9374350961750935	4.865253781177375	3.643709210656458	0.5399059113552491	0.15220160776278768	0.8331427519853027	-6.353275725572351	0.6527859194176193	5.139148957578331	7.580625639177811	-3.6190760915354967	-1.0041770935061474	1.460783271414212	-1.8471367548536104	0.759302746027575	1.1080811841434155	0.24034053817680517	1.137684819169085	0.9110936674986347	0.23663055541336117	-0.1436981923441369	5.370439182853461	0.13327323686350712	1.5266289269950963	0.0668591254492187	-0.2498479177569409	0.8552440655196643	0.9597788552023223	-0.658516660190714	-0.23723883241560303	0.6108072401161682	0.10258025939973979	0.8736788775706112	3.6703914304103678	0.7219021683329413	-0.8470510809650444	1.2106104047754167	0.47039527611453025	0.8244250818751361	0.4852538872857766	0.3007682968635255	-0.16095492408974443	-0.08300177355739186	0.7009539114470028	-0.15916634536862273	-1.2434697266798094
ABalpappa	-41.71416206310261	9.73760886025341	-25.697054219749628	-1.831380194272612	-0.4028636617428991	0.07023794841068189	-2.685382586684582	0.5716599604406798	0.4058509372789785	-5.051055237210488	1.9612223923918155	-3.135439269227921	1.886934317008511	-2.5464865576775564	-6.182951552615108	1.8352750616515574	1.4128000955197908	0.02655746470247485	6.369059078722129	-1.8510022055482251	-0.5244067018429979	1.4602179577475223	-0.9585788833600573	0.4119884129332237	1.4638742736837695	-0.23091034453300524	1.0904948838246202	1.9357528668334099	2.076939551465113	1.5217137532693548	0.6571505567978342	0.32970263634922903	-0.20720122899783416	-0.19241872038540872	-0.3746296756646248	0.9656817219658836	0.9442063355085156	0.3158641507637757	-0.776862759162424	0.2765441018472392	-3.4854989708195774	-0.18408246895340075	-0.07619597719095848	0.5135513992465597	0.6167186567425709	0.44995995814290746	1.1313667016196303	0.7487342690819738	0.38501202205131146
ABalpappp	-91.7193322060967	-2.7648781403882565	-13.616074867064263	-0.035465942359215484	-3.500701825084957	6.531846592358198	-3.1808437760688015	1.0531108683097283	1.9637815447341178	2.433907109600259	-2.760279175841748	0.27773566342092165	0.8788279448485153	-1.0484539788142238	-1.8106107001576335	5.819697572977576	6.806991721860707	-0.215557822659848	1.5104604144705633	0.14674940746150875	0.8458528345525317	1.655046144533651	-0.8646741373192979	3.066990003018092	-2.4155347309195947	-0.18251003716942266	0.47294532787160576	-0.48405651129770566	0.43377160259355607	0.2276747082111969	0.009791605399998219	-1.1367934461234033	-0.7455316619567687	-1.071392269616991	-0.6040719012859507	0.2643870320245078	0.9209734259703775	1.0104311571979496	-0.7037751322899662	-0.6365535029444179	-4.665245175765486	-0.06179952988050323	1.1036405865429486	0.05492320703273264	-1.0480537638339877	-0.07357647232753779	1.3965266284427722	-0.06622910837609929	0.09154949031295259
ABalppppa	44.23219224282093	5.578223791808703	-36.44710594214923	-12.169450756494319	-0.34381079264453723	0.2255661496485865	-4.212630679494406	-3.2899913772680014	0.05475636958949228	-0.7983113616887024	-4.946803694275164	-5.9861541744489255	-0.7720751894422735	-5.159044375619334	-1.3738794675159052	0.0861679005818246	0.0018672029023166063	0.834432846902443	-1.7211576322941278	1.1488541720548657	2.138369962650131	0.26098123514148547	1.2997399948375183	0.9638042862533214	-0.3700993378875337	0.6020055183966962	-0.2765276081392422	-0.13874391192705693	-0.9849215124338596	1.276920918558116	-0.5655130005389332	1.2410934950505093	-0.5081217237161681	-1.5633100460774272	-0.010951701771774246	0.5544931954172081	0.11881749291672848	0.19277249151512682	0.4206952525843145	-1.1699908294793275	0.8183422615826919	0.7398779855173713	1.0447225526242092	-0.1596757261974776	-0.35138115134124	0.13103459121043542	-0.0243463599937384	0.3294836680450212	-0.2539668293380113
ABalppppp	-20.801831220021572	1.8898617112083806	-17.281123033273495	-5.496443932860407	6.844087099266623	-1.6111330344833716	-3.595317662328598	1.2134173584758952	-4.275416969785079	-4.256278020469942	0.8841424428515192	-10.62153408746629	9.48383284969113	7.163226325241686	6.729198683272564	5.23535242369646	6.0866108460379245	1.489299602116758	4.601662640454952	-2.0224162189538037	1.4897531288428003	-0.4974390114439307	0.7462091347426506	-0.45557612158344335	-1.1040255158383345	-0.8285044455948158	0.12515407807925072	-0.5834996497647652	-0.843326442136976	2.7784944083656598	-0.7721164175025644	-1.0399716952579272	0.21220045418113384	1.0153009664367454	-0.023945124102434323	0.3908360452645942	-0.961514441408404	-0.49855492054873557	-0.0869921057800552	-0.8939453030270615	0.015573044159188431	0.24185754947988555	0.12499607403764111	0.34490659161005194	0.20065630406856622	0.31859065322992236	0.6247337955169151	-1.0149715077948975	-0.4978005610874835
ABarpaapa	-55.95957878997617	-7.406179985546636	1.8813143503080219	5.2368726307130515	1.4841681992182871	-6.49970245184828	1.5701473462824027	3.405288664825836	-1.9204082937135392	-3.8776728939921505	0.5076617666951176	3.7848918648630208	14.869278347088954	-4.7870707454587205	-1.523324149647688	6.218853557409283	4.848826310193267	-0.2980090073148077	5.618012849106381	-3.339815737700491	0.14618342685122748	0.8700955253835791	-1.001707117520439	-0.0098625794981494	0.1926010284804574	-0.6904353890513906	0.3601033471949661	0.24584980748029175	0.041075545412221415	1.5783140949493035	1.827631829953012	0.11151381733919219	-0.39590184413368407	-1.596683403903106	-0.21539066824879985	-0.3466565350543208	0.239212992390024	0.10609142344665973	-0.11513487717667084	1.3215335976935145	-6.012735768559288	-0.33242064362879586	0.13717817500150833	-0.3498046400831609	0.5864762073074692	0.7034992517107819	-0.028876522695118957	-0.7575495711776441	-0.02776803540193571
ABarpaapp	-127.72694564393984	-8.241093353073673	59.078377149067705	-2.0948906001635588	3.467664862429682	2.299387100596386	7.153659141298864	1.0283161386556088	-0.08367560293739326	4.486049885232245	-4.317720428141903	-0.7225476225878202	1.5590633232436721	-3.6176043985027952	-3.9930927525919495	-13.705838569925488	-4.446581386260242	-2.534397511876788	5.565764319590267	0.2399105551032843	3.253069909832458	-2.5069050005556233	-0.6209021729250004	0.02568711285306359	0.4461942229637345	1.1713894838152967	1.3791200500049081	-0.5929920826396962	0.7029558098155604	0.6971762762162372	-3.11117668375955	-1.6734481003182768	0.7746957619396853	-0.45325398440142284	0.28212618813632395	-0.32436134153766455	5.229805299795969	0.6788902853167944	-0.4733426025202866	0.7706848404758148	-4.904101448894791	-0.37423274268408013	0.4160108642075699	1.0974252583976958	-1.7230091779421697	-0.7604197238894146	-1.5195784152943876	0.7722509921498142	0.18434569747992424
ABplaapaa	-39.89907482975751	3.5309779779496475	34.294847960273806	-2.7155376546690726	-0.6058474598918845	-6.511241780744178	-0.8692419611476668	-5.07498814905562	-3.010637206747626	2.813586194808077	-0.8542268666620818	8.974206486474872	6.763207259115653	-1.6371167402988736	-2.7386035921180003	1.3280338388762019	3.213195266935626	-1.7118790871188405	3.5406769674268666	-0.2648950115731831	-0.31384233475167816	-0.38817288885393	-0.5513193526983828	1.5982388784952024	0.39422878843183906	0.8396161805147502	0.1921688447691367	0.2844981891125156	0.8841835816684086	-1.984785865193442	0.160833420568891	0.30610746707481246	0.4279880413410038	-0.2917213414147825	0.18643190364392231	-1.7010770021417525	-0.6674929579095109	-0.4738528853678282	0.012373058395616003	-0.12706573004418178	0.3148462617591563	-0.4449104452229967	0.18147141249936094	0.5169234984743521	0.6633564728465361	0.07709643913989542	-0.889709613866486	-0.46716615361937375	0.05005063731244999
ABplaapap	-41.28337060402878	13.153136585170795	27.233132977168626	3.474462221189828	-3.3660071600815322	-7.346678623899353	5.9110451671667175	3.560521056213374	0.3209483530282483	3.2561752187018453	2.4063840781454844	5.31945139305595	13.365416499823937	-2.8356084301877784	-3.620728454681378	-2.1233790708544182	-0.36353030789720714	0.7207824840581925	-0.8501759475291464	-0.10677151714964449	0.08434231936671391	-0.7925959872826814	0.14562746858673686	0.4353828946765739	-0.07771130444593866	-0.0740210317542448	-0.49067543609791947	1.452440785959626	-0.32662875662572466	-2.74058064760028	-0.5352385368507818	0.036572582947673765	-1.6181236448168381	-0.29783230527772064	0.7086541981078874	-2.564104412592699	-0.11652554283631124	0.34740315519666565	-0.19566837716116553	0.6354305632662649	-1.6668222038786862	-0.3341727834653097	-0.18286952355465533	0.8504317716508648	0.5672022220027377	0.5553766087198811	-0.012995514021213343	0.04334518792389278	0.05448308605638366
ABprapapa	5.700286702182118	0.34632370626330955	45.831245729679665	10.610322422181454	-7.546483111035186	5.304962414123013	-9.33543987795565	4.021782340124502	1.4152834527122462	5.318551671601748	3.964295809367824	11.890657403979638	1.0233836992239884	-0.7903185137136018	0.8619413512932693	-2.775184773512141	-3.628013763849725	-2.096193083873755	3.2159398403530393	0.048645904605044754	-2.586897255147452	0.10038111947886297	-1.2501170266756692	0.17807768955070974	1.537867926833348	-2.2559775192120455	-0.35146210202170686	-1.4000651320205422	-1.4222040591394178	0.4231259931422006	0.8065573598410666	0.4079107034652424	-1.6286215029604265	-1.2748797355655586	-0.23914132221811316	-3.56424495723776	-1.8115279381881206	-0.500351485287193	0.43241338335737606	0.4603754068136412	0.48596431333815554	0.19906107622332386	-0.33805341559556673	1.0307232744865928	0.5243333118470055	0.45532689869160525	0.31402183772281084	-0.015862552996737875	0.31534974616316847
ABprapapp	41.52070419628264	-5.035471855091892	26.47151026161722	4.1452946365211165	-2.332929140717386	8.168332221997858	-3.9242757920489764	-0.1089909633906798	-0.20941464361768508	0.920731021345057	-4.319722779624341	6.936564338934917	4.336300038374746	1.5711405558814466	-0.5989364213710645	0.40265360885537355	0.6128682866067637	-0.5606035422974849	-5.961687322969134	0.4609908424763333	-0.4041299961314998	2.0221673374320104	0.8748551718297419	-1.8249768309616978	0.3469001937760554	-1.1088555618947833	0.35371105944252734	0.656014036707048	0.6842475910417027	1.011400792121138	-0.8486887806134003	0.6194285554909497	0.9559618110856986	1.038787621233204	-0.07663206938585505	1.41135928934223	-1.4576297865462529	0.5611433218401297	0.07603246838203125	-0.24629085111447252	1.1357219272211734	-0.24405608712435073	-0.6462406871057785	-0.06656348470365503	0.11864264692977654	0.21210102906749287	1.6799246419093	0.07849120366551576	-0.7262726563820996
Cpapa	5.676914661347733	7.101371898467014	-47.91859196513719	-1.5083840622517115	-1.569414065872885	-2.418909080416687	0.45909566344496033	-0.665168106324977	3.45127062263112	6.608092291648045	2.704938549338442	3.639396614180726	4.133601585997339	1.2306456750755954	1.2618523248233042	-2.8851261699439483	-3.716379419335393	-0.38874923250664906	2.7004047678002836	0.3250355366204043	2.896837391155247	-1.8087255975943135	1.0568365839047444	-0.6047125940641519	-0.34533539431863974	0.11544752517643335	-0.41964134592163754	0.005889539700518492	1.8512450973535235	1.2867803717722295	-0.30774736079978765	-0.5558829501450376	1.550733693545401	0.5639664368367175	0.3742005819706925	1.5058697737806084	1.2802369258604838	1.1744353688570381	-0.3748331300123349	0.05824767385841193	1.0529268784870225	0.3690914663851872	-0.3926095391618744	-0.6217634670459153	1.2776964956731327	0.6947145588295908	1.8063521222328398	-0.8954239770375044	0.36337843696677735
Cpapp	40.45555268307885	-0.40072079975464886	-47.20432882217952	-11.204283450131017	8.37695780062929	0.057693097148308975	-10.591223041185282	1.8382346719305298	-0.48318503524234346	-4.644134256356515	0.8484149156161093	5.884999743002546	-4.348995605306975	-5.12133142076799	-3.910848659630124	-3.118897185319476	1.0341051208433192	0.3907028565337063	-0.9691580186278895	3.7778810390396247	1.0673071889801076	-0.989804478113723	0.8542652327906044	-0.28050674603871095	-0.07529004134327894	-0.7508599056780759	0.42675750783620836	0.038356584895791794	0.5475704327893842	-0.7129603567079714	-1.2358960533405137	-2.766871683220232	-1.4475175311715744	-0.3392080002461877	1.1383122611881344	-0.25173110406367766	0.6183477381756192	-0.37861869256164155	0.3875747028206145	-0.02921387258164019	0.5798315178168068	0.12388744766473019	-0.22534277393103974	-0.22386514153775466	-0.7941394614648044	-0.35850261771530184	0.23372391125898842	-0.051434180968092436	-0.07886399011084791
ABalpapaa	7.602375637380466	4.6610487208545885	-16.700119966022594	-0.44258634545423386	3.973344275145873	-0.6514302602536775	-4.523897593377932	2.3382261090054004	-1.215899593138434	-3.686865761120383	7.497631955855367	-4.790277584473452	1.7247263126824723	-3.976386219432149	0.7793041502639602	-3.362944776849762	-2.4540272836271764	1.1761538599053485	-0.2784783721174687	-0.016610216309812395	-1.4056637116300694	0.7036751348794387	-0.9483443970972142	-0.2250019014152863	-1.5426549626258017	0.3764816779417464	0.7843642083116777	0.48485377426376935	-0.5597421253990374	-0.6109363260015397	0.27577208429156785	0.1554249385187077	-0.12498114741042562	0.5425957994986628	-0.5681019059209552	1.8450933984457925	0.641414431500885	0.6230922344162091	-0.3786691791740528	-0.4258768392614109	-0.1871853018560736	-0.05958993201856112	-0.08011706429493863	0.5101548830193712	-0.43282483890282475	0.20571003540298993	0.6792739423240969	0.3111439453256879	0.8612537414592428
ABalpapap	10.102514828897109	1.9221752373273058	5.720744441543824	0.9324194310575044	1.9449169783328197	-0.8209325804733605	5.062229817067137	1.9346083804375482	-0.9393406561320545	0.8024902375394805	-4.816144357988103	-10.429827213946663	8.371523336017493	-6.216804692144968	-5.41443767955861	1.1979407014063015	-0.98343354155072	1.6930855103375682	0.47732522068893873	-0.39142920429376454	-1.0635639471599716	0.02390075087984739	0.34497545438845695	0.1322524033530269	-0.9731624095693497	0.27276600129057643	-0.1536429161520667	1.410458801435846	0.22544389205191495	1.9626553324444789	-0.014817007980938506	-0.7635804404028964	0.6217212642491259	0.14177945347666687	-0.039055586129520314	-1.8721764515388641	-0.2360013486611211	0.3251700287659368	0.013688563123346638	-0.5265331011147002	-1.375697101664853	-0.415570280585468	0.18002604377924053	0.34697551244459507	-0.34915342606027605	0.8076807075968483	-0.13990453862410043	-0.696934672649671	0.45860671653249224
ABalpppaa	6.167414296245248	-5.4344761554478325	-14.418196311638708	-1.6859400681800574	-10.828380264495351	1.826859257958782	-5.623359036545486	2.7722686206841063	0.416573394748021	2.9389223528559265	5.963806424395538	7.245704619142639	1.0136082962491753	4.143917868687685	3.7359583267559544	-3.9244186343113654	-1.0670992024876413	0.4718356488485517	-6.256065381099934	0.2460766687493844	-0.8723910583760492	0.2665170736295168	-0.5842568014537961	-1.1056119156538955	0.8308717384666032	0.09828938321208218	0.4769603224904734	-0.6912700106182443	0.12369274312049179	-0.9340305926719191	0.670764812313079	-0.040328612488536086	-0.15799708846252106	-0.31879561964158176	-1.3578265641296838	-0.768006533122488	-0.2817830894295209	0.144052897491433	-0.08949848703803702	-0.21360422409486923	0.6517272779661818	0.11332620501993775	-0.46546646416159276	-0.08660351836147354	-0.021440232957579977	0.14752935426278496	-0.8083490079327617	0.6173621313520924	0.6629392646455995
ABalpppap	6.999656983978784	-0.8622182052470836	-6.223726914661927	-5.926711480918631	4.738656229864684	2.916941225161858	-1.1476965488168185	4.753970986690308	-1.3997494645951531	3.3682923534919227	-4.032535745737741	4.369899811746577	2.5454644272210465	-0.7719834172438381	1.8480623274844468	-1.6377348484390168	0.4552750835281794	0.09799817170816272	-2.62488729318918	-0.12874461216415772	0.9407281669730903	1.0313066232531294	-0.29912301514983847	-0.6625080595604157	-0.6916877665024854	0.5034432444021033	0.1108639286729984	0.9907290575902127	-0.07324327875322444	2.279919326540101	0.1494906634158545	-1.6681832696255996	-1.0255313127109575	-0.4460365820162848	1.2695997094308593	-1.0660500347435864	-0.4577024591833413	-0.11121549156741609	-0.0811789918352243	-0.13744361463595273	-0.33088689339148886	0.3002452336917256	0.7062175598462256	-0.2593303332845114	-0.4017160517273387	0.6446030471929789	0.9877477669292147	-0.551155263786389	-0.6647897001422264
ABaraappa	-0.060189835567560926	-9.576007678923833	-9.229825736204136	2.539521777329987	1.9342511160530744	-0.258696081581875	1.2297882703512089	2.198493011111619	1.7049001169867959	2.827319921861954	0.3327722794619753	3.8080351685801457	9.36555966283783	-7.149222274818085	-3.7975798412993074	-0.014460279388204893	-2.072976665414283	-0.44581380638822926	4.547839772799438	0.0765838721365441	1.525145385492799	0.14142773946008677	-1.5094252416774818	-1.3498686927545054	-0.4970092205100008	-0.31396265101888127	-0.03674862425858915	0.615721759083412	0.32969574596502094	-0.3402152864610185	0.2559565842261179	-0.34441441495304803	0.2566131688422558	-0.6815408136767563	0.22237072007716746	-1.265835185142667	1.6469491179692526	-0.5846310444928577	-0.7285268431481108	-0.12631533349317714	-0.41070029740574304	-0.2312993710612315	0.37002989167665057	-0.33511526482048093	0.2056642986657956	-0.08839300587725049	-0.019301141356945637	-0.4145834365126029	0.051720040687947756
ABaraappp	-57.6616083029723	-4.608860379487144	-23.98538288182804	-2.493456475910706	-3.7723804508827072	-3.1392410891535487	-2.3602786526883404	-7.018203579535379	-2.305161490230116	1.8065376698535773	0.10497264986422794	-2.8349662590087563	10.620806301899062	-6.323144570357676	-1.7128390509503175	3.1300575725113466	0.34247277522438396	0.5874473118067683	2.6911322811522207	-1.9899052192664746	0.36394059583709554	-0.005485524176220469	-0.1367729288451406	1.1038495681161262	-1.6657490499207925	0.47771496942671243	-0.24198483591909561	1.1008267345092608	0.6805792230956251	0.9328436640685367	0.661911571383981	0.166667486689206	0.029310848376189802	0.6268247015603593	-0.4650371539059503	0.22713209200681567	2.56127691053461	0.692624656389107	-0.1256690395991933	1.0016354491090607	-1.5321304991513502	0.3913935588872083	0.31251673486540954	0.18617230900488724	-0.15589477574179023	-0.6183254935176161	0.48824008081955084	0.13696488093881645	-0.29995802218004075
ABarapapa	-40.61037935482411	1.5074533734294286	-2.7548609676815943	2.658649224690662	-0.44921062122602395	10.387240542108389	0.04679541260256106	2.329904335245576	-1.5724071390233572	-1.1022388342139113	-1.3200160720448182	3.8788575607468423	1.6629370733883246	-2.4483322280754756	0.27080807869276163	4.493662059185563	0.26727826634402163	-0.06249567090444813	3.489051592379059	-2.568800696363488	-0.14815295271487947	0.6069874126123758	2.2081357074314822	0.6835297988992777	1.8562072633485587	1.7320972586836483	0.29542405024805635	-0.22659348666705317	0.25567600475665986	0.5820473294443941	1.6483553459160714	-0.14743669602592013	1.7282578750414046	0.4537558891573505	-0.08620979962348542	-0.5057978187244313	0.8814854903155536	-0.18839809545627015	-0.599634988858297	0.4928263222985989	-2.3800802392552463	0.4559439389238604	-0.05745290775521933	0.12706916275761274	0.01781442963517402	0.4920229837140172	0.7676321351724992	0.3546977616184433	0.2508321258683043
ABarapapp	-38.12328729540667	-2.6004960865143047	27.02439967240768	-5.678480277793471	2.0157573526143677	7.162807076855713	0.15336485699542868	1.231683582123327	1.5270271461339417	4.446462855720407	1.2351236773498575	-3.3571272182719407	12.820535019373681	-1.0462451808821795	-1.699622361166697	-3.908636589321238	-3.9530387906419833	3.3571608848117886	0.2678981551233933	0.35521825608674873	-0.19935461403684177	-0.3755179928474918	2.5910614065450908	-1.355765488553988	0.7378975176078306	0.40872090553051743	-0.9905549160210846	1.417281434923154	1.4540693767078052	0.815098349411934	0.13770456661309946	-0.9435333834695089	-0.6266743174738469	0.24818059690162741	-0.14109759736620187	-0.15187124690179213	2.9781677823283346	0.34106801772024986	-0.6969081170231844	0.6992028407020225	-2.7097891960463896	0.5957442542381441	0.30352973094183633	-0.48603522557340084	-2.0997990656162733	-0.5308876227334419	0.2387418224723749	0.3338170009019632	-0.5174987526682233
ABplapaaa	-28.19575193183272	0.5027771460253622	32.57786808061624	4.5427381218642	-12.808639207177041	0.6063254681110204	-3.4266401246393765	-0.7436687393817377	0.16671120276815643	-2.9685023850047068	-2.2423244066931374	-3.0550303851911784	8.397413343068346	1.1857900519364863	-2.3074270186639763	5.307404707722413	2.169502326815055	0.7682780975126118	-1.1975959056400762	-1.9556734637572788	-1.205972148969369	-0.30359380337998493	1.6916011847542967	-0.5250674964079033	0.9735458822120947	-0.5542236114129456	-0.393126683289608	0.9905788162165834	0.5647366148334299	0.7956034004073218	0.5872898478815418	0.3641726820871729	1.1623528302307373	0.32436947951608125	0.5275457047051412	0.04309983608977633	-0.5924779039928327	0.03280601549549916	-0.21991166497159212	0.9772725209441143	-4.1197878589375065	-0.5318897099522246	-0.1273472318209467	0.4759542056116563	0.5919196841988175	-0.700509044974007	1.0923591858064146	-0.21984016796853817	-0.1608864352010623
ABplapaap	2.7619023379637144	-2.524545226630016	-1.2908302511990417	-5.361869595130501	-3.607958803428943	-5.44716942242825	1.6068342414848416	1.8999601910778272	-0.5936657417143628	5.700694911913113	-5.784692898416641	-6.987049599899726	7.53123545597886	-0.3940784214836411	2.3828479218805687	12.586435660686947	2.958515387206957	-0.6140997953490533	3.1242875129804446	-2.1306397500165066	0.3295692074264368	0.11957702995499474	-1.5407117272012474	0.8331248065703654	1.078971560277929	0.8764227552009989	1.1851579034413042	0.5444164329040405	-0.2477446653700499	3.596002093322205	-0.10855444938355968	-0.5074661856196936	0.7323777765806375	-0.5650755089893491	0.5719201692968713	-0.4991413391986093	0.10981137707777935	0.6840507742005766	0.10050436382854458	1.2473331514846262	-0.8474333892564173	0.1620625099622916	-0.47766776400119715	0.2726969231395697	-0.07492720853264141	-0.5689174586933466	-0.022686386105507883	-0.1947150985697648	-0.021225751150645785
ABplappaa	43.04757568025522	14.092636697841803	-51.208131869382484	-4.35000396885815	0.4494034663734029	7.983657358241313	-2.8709821033788656	-0.053452832704616635	-0.6443570607652146	5.540200805941243	-4.099328407533722	1.9635944972761645	5.102937812476722	-3.259108562968181	1.009975338074854	3.6256012324148883	1.7576575936144039	-0.888252220598295	11.081688050339013	-2.192028435813772	-0.44078746730990437	-1.6290201083199878	-0.40171457062124905	0.05223095548784073	-1.26652483889102	0.3602771090253897	-0.47680237930987146	0.43555521311571843	0.7330883842466261	-0.2881002010825315	0.06128320872298212	1.232554434925263	-0.16226638566343413	0.7129669276665549	-0.3081415761263983	0.25638055313797664	1.3268079242270763	0.2759885119039073	-0.191585078567396	0.006135291432105766	1.7011832150973842	0.07269705756189328	0.4693512338741355	-0.1187164176726745	-1.0265506511733093	0.8558666865602826	0.7593996579819438	0.9234834944092472	-0.10061050312377327
ABplappap	39.5943296105791	8.045888726287714	-16.089804855351055	4.154224228293169	4.250965724073588	8.237481050897555	-0.10884940425265492	0.6456629261987449	2.6292378209035006	0.42553262241905493	-1.1787790851372615	-10.428847541888109	4.695670328034216	1.8775661929556398	1.5963296552021122	1.4171764698505758	2.278209118723179	-1.0461773960879863	2.2786804872077697	-1.6010668736083156	0.1090623204412785	-1.3144979921321625	-0.6242931283496735	0.8195101374745593	-1.3494521737358358	-1.632769743925868	0.08530980255159143	-3.1899038054693296	-0.11675496238971614	-1.2231894285663447	1.7208271518064346	0.6120026059557984	-0.0009426991911178514	-0.31130338681079306	0.3440876257426661	-0.6323392708061126	0.32136627510856186	0.7636834180644252	-0.1631980528570735	-0.417498864585667	1.2853014272023555	-0.256395922877807	0.25788427874936226	-0.3828297395089426	-0.5355293238025388	0.1904436520503141	1.500695102511273	-0.4627257670222299	1.0375991167376062
ABplpaaaa	35.11082724385565	2.3765266672182475	39.28349284863517	-5.156967945572112	2.029537586712539	-1.5771941723530216	-5.759511794930151	-1.6487662740178457	4.154098256467724	-3.053771705051703	2.8370334883491095	-3.685049510717398	-0.02441342561927687	2.651842568881742	3.4588297873616356	1.16693466195164	1.3402202966956773	2.797831891316294	-1.8307881225138332	0.9858843393881412	0.9305791943064957	0.20564449476910654	-1.450505618385023	-0.1744849990450025	-0.06244970592466365	0.00764391771718561	-0.7325256280296383	-0.2687118683076828	0.8848103184696047	-1.0947429537509117	1.4029666505310165	1.6800432190844203	-1.0693926179315894	-1.4286342643785215	0.00762516900464068	1.7739255166767294	0.9375467584097695	0.30540057775479557	-0.31388697401540044	0.149833357765169	-0.03845411880987279	0.55573950781748	-0.19039795302152868	-0.1638118938966	-0.539372461927363	0.6181006413041842	1.520073257994552	-0.37785180515977934	0.5003694299315011
ABplpaaap	28.307358528917543	1.281121215307399	52.64734639519992	-6.075045832285348	0.08807133712312959	-2.6430955572830688	0.4999677503521615	6.642122326064394	-5.499058159265225	0.7521165037489768	-2.256640078919822	-5.691721395956173	-2.267044335461874	-0.5066634599050337	0.7082859326105924	1.9020224946590665	0.6485325982426405	-0.21545580463694797	-0.045173273158076364	4.051901343594856	-0.9586032803388984	0.8270100793889043	2.2708800190293177	-1.4952506900664644	-1.8168941560441845	0.749861615897424	-0.8567715408689442	1.0602996738681882	-0.48221866047333134	0.023184834646346235	-1.7759700840958066	0.32665742540854825	0.4918486593370113	1.6899387469859728	-0.19336736347625627	3.486730565359253	0.11601721373264372	-0.7122743204479602	-0.3318374645343476	0.2988464177281318	0.03500081415315168	0.4967120196036377	0.3100436952106198	-0.6139884303952586	0.004191790253160038	-0.644370652779795	-0.05988855841374434	-0.28163745409404034	-0.18738641156942137
ABplpaapa	9.744524282973297	-0.2503667001160805	54.12987336155183	-2.102948983319976	7.366463580436016	5.903081285462483	-3.3185284344667023	2.293906073922677	7.741097764346658	1.7985239534983806	1.7935944075171986	8.239161064623303	-3.777855487326373	-3.0197270628413113	-3.062923225982336	0.3854330287044487	-0.45612333789749876	0.24285589261425986	2.7650935806629406	-2.821049834669238	0.5678895643150973	-3.0180249700902895	-0.7822289735324964	0.9615192118359019	-0.11130572158785433	-0.4597174126304663	-0.6154594407578744	-2.7507068979244877	-0.6935578124231043	0.0009518194901129412	0.6115919032858509	1.3887195903858167	1.0538492566034547	0.17617826068073383	-0.6733823321220351	-1.116910029063261	0.12209959135707367	0.18549109044379372	-0.833960744413999	0.02205719160482967	-0.11059655740465786	-0.013728082362928022	-0.6190451445053691	-0.2414019008316065	0.1699897310968768	0.030116981322609516	-0.6651807137225682	0.4828240821022661	-0.5056088352332447
ABplpaapp	22.344902431767483	-5.012450278803201	12.71842573488318	-3.792438386387493	8.553971076791727	8.042847675981834	-9.029864054251622	6.173421271661749	4.27056158300097	0.2921237621321904	-2.9512732762915275	-1.872594020676872	2.8366162774248	6.543396087348339	5.673499358753263	-1.234678822894258	-3.0282365386172945	-1.5459551843629113	8.765280789800462	-5.723782321921392	-1.1711425860241231	-3.6154488636758844	-1.067734062729755	-2.15760756808203	-0.13187527206225796	-1.0281509310449324	-1.3410984016728027	-1.0458197850248803	0.015557226358423774	-1.345408458827662	1.66303982711808	2.4504246594406465	-0.5280597704874248	1.2163591780128742	-1.0023166958296574	1.1265619148230752	-0.7844262951397409	-0.5371442794715747	0.18021763868508509	-0.7368379107221859	0.7682402676316767	-0.38092836675608377	-0.1596899724952496	0.5233892502735729	-0.6732216919157955	-0.5532751252561303	-2.042651071352188	0.21283147510684597	-0.6601249204281414
ABplpapaa	1.6882319146189297	-1.7674075017506772	-7.529073420086808	2.0467183906969777	-0.6145497366384167	-2.5147592458630017	-3.774138615721806	-0.27131860830337284	-3.439224483899143	2.5035917407340955	-2.089842259545743	-5.593091413822475	-0.6142126582124834	-4.99063791291804	-0.08841179849381146	1.445042556810625	-3.12982529793271	0.15550545960883133	1.2219467232936678	-2.372929675932776	-0.03078623047565768	0.7104083718597319	0.26964014652318014	1.6229359061724935	1.1950675234650054	0.1560071906566413	-0.07909224266931716	-1.3716116890932668	-0.5989245720970977	1.2425379795106894	0.5625970134070151	0.04395611157804461	-0.18569881032261085	0.8277474722660674	0.40379732750516917	1.0442554123595054	-0.1763834476184688	0.13924624763320884	-0.5337060268618967	-0.37706457816064226	0.048474705685245534	0.07724866567678146	0.10869612540148292	0.44903877249097485	-0.9319306442214725	-0.03505993250411973	0.23370393379517082	-0.10358053040542153	-0.39997454330205134
ABplpapap	22.862994332427455	7.278619173803462	-11.673776050917423	10.565961390965795	3.1513123740212277	-2.887665606990494	-1.4425628615263015	1.9151955382617507	-0.7233205002517312	-1.5377692265669987	0.3886866759136267	-9.514051002629017	2.855732222203091	0.9007651059500171	-0.7550498583343273	6.0861982485498185	0.7942660458553589	-0.6580101143924104	1.5073875039206925	-0.3242109548149769	-0.9869239175510414	-0.4581602364641872	-0.2973690486241681	-0.7641605912353362	0.30745620858491546	-0.35841736061184976	0.022725720270787706	-0.24634652730745157	0.26446494383813124	-0.9149898555947532	-0.5520889730301183	-1.035000468242801	0.5403671388084007	-0.000552649989378938	0.6756212088274012	0.09261719200099475	-0.7773131914412156	-0.6414387442850339	0.4874275041952125	-0.584019892922562	-0.32393653217697427	0.46481662088810277	0.46227262154909426	-0.19947641870349186	0.6418123544692973	-0.9124975973617886	0.10585996997130856	-0.43123962418059886	0.01790942655363242
ABplppapa	-3.9985630062585735	7.1278692306010445	-14.725222544432977	-12.841872989745829	7.222037212208419	-1.1321353238020622	-4.532546348262506	-3.4110150203047818	2.1715285652473724	1.5224172231038846	-7.197943411131326	-0.6579357494216612	5.813667520555352	2.6942293525749044	3.4506040914949523	-7.087327085879488	-1.386088785019257	-0.363116527929101	4.073858371668967	-0.661259316811158	1.0430855994536887	-0.6017298917029245	0.36844029264337785	-0.6043172243356442	-0.4421274122364194	-0.44074423618217323	-0.7476092448309305	0.5082128627814959	-0.2730202052426664	0.7991201153568541	0.9262329146159999	0.38541222210342996	-0.8274892848566868	-1.4787239383466315	0.13302933010806964	-0.6497045360005607	-0.049763145526830005	0.26879804513928696	0.3818857811839648	-0.26220102561177155	0.25129549096525855	0.14762399961958433	0.9218420718733847	0.45745345923796416	0.29131389716465594	0.2357727863246388	0.24180533881389946	-0.4062319674005551	0.41939225216513965
ABplppapp	-32.7946566927862	3.554859682691427	-4.043818399858441	3.8153801556617815	2.052474442223152	-5.299274685444917	2.829525153777245	2.7799235510025313	-1.2884515303418944	1.9940263527541362	0.7656932626017451	4.57323090724807	2.141950153813778	2.3101400049990812	3.160427460625355	2.1221025890721377	1.0227352330706763	0.7824213962539346	2.393571030695467	-1.5442170674352498	0.18685821690451512	-0.6672127937546383	1.4815205222098184	0.03174655338894693	-0.609643766737048	-1.0110469557827824	-0.37973232916383565	0.5018364906257202	-0.8656053278059672	-0.6963394696363145	0.2296109766215996	-0.5116448034633851	0.6224155537822839	-0.9880573255556641	0.3562350851613911	0.15083052633955565	-1.5884264730466031	0.21351094388933484	-0.2710588743892001	0.30931833585757273	0.4123330480403484	0.4442964796142961	-0.40390510685260705	0.13106721205206479	-0.22580452566112025	-0.15203355728286982	-0.2760947378461344	-0.0003336368681574723	-0.36384186003362673
ABplpppap	1.2238904171334968	7.9962268170774395	8.583308883998697	0.8814419669110478	-7.09741728967071	4.519538911558865	-5.889220253512869	-1.8954543589814767	-0.8320312881160586	2.3912284366074372	5.482090224321487	9.155846257631671	1.972957691921808	3.9852146359433873	4.802098744074937	0.5941840171300095	2.532046319631625	-1.4080470427018676	-2.6882390360775448	1.1394808247877688	-0.4740313242196471	-0.13843626343892268	0.3926257598042355	0.5742917716271222	-1.943570974100081	-0.6991188553294672	-0.46112437817407764	0.21196812955846642	-0.8123282651058851	-3.4460796264575793	1.2174128412757823	-0.018789750796272733	-0.022644172254865397	1.4061334788188988	-0.7791019559731107	-1.3918795149076653	0.27419499166923805	-0.2330716720939327	0.40982226067142374	-0.4172628933728693	0.7594289925824106	0.04091841306957564	0.34780260807204705	0.17398931742535728	-0.3372905626934856	-0.18263085383248862	0.6671503758864076	-0.12285230185552673	-0.43737681142869644
ABplppppa	-10.276813836572293	-0.6767781780089877	35.403855777970875	-9.262302920901597	-5.415364296478753	-2.962471175176586	1.6221490203299458	-0.3975205594878139	-0.2754344106918873	2.4550051760709053	-0.8096968488145371	1.3968654960231508	3.9709625555983346	3.135848533773522	2.9145925334501444	4.431062963454348	4.959829942539615	-0.16339280543487955	3.6735133911678277	-1.9434802196487269	-1.855598492700546	3.1650562149520205	1.328223269601132	-0.28485994826635325	-0.7012334140851513	1.6907077264332804	-0.9031316198633154	-0.2953890216703665	-0.024343224627686122	0.11590429236570919	-0.9847690965502778	0.13110641389549113	0.14820850764266955	0.40779895976351443	-0.7097862513066159	0.4176067473037797	-1.686555940068278	-0.055938170836689	-0.18493479005405183	0.5985014849424501	1.0912945892428791	-1.144004422959283	0.05205500116898182	0.10223889884035792	0.8592673531916271	0.27562559902863865	-0.19576896947071784	-0.8974314615430959	0.6083173164081891
ABplppppp	-17.898459127235636	-7.988868256372564	26.70089709738325	0.8118319888141756	-12.081122442657263	0.2376200289795299	10.262788087726527	-2.595116675332423	1.7199496288077507	7.210388421020921	2.4260987892615105	8.877556136812698	-2.9737436128256087	0.9145613907853637	-0.1337928956928876	0.4824473525202623	1.8670127038534883	0.7305883917372796	1.2425484736220964	-0.23826168132307768	1.4645558063954243	1.525198940543108	1.5994257602491673	-0.2890517598640933	0.15144962262356626	0.411860188708445	-0.2054408575446952	-0.7130514527220283	0.5594998223556713	0.35869811448520433	0.9094958309289187	0.31186566238497104	-0.8200454990464346	-1.512979638242977	0.17623443808831163	-1.9959248166969616	0.14520077058107117	0.8528803089632888	-0.015593258744472809	-0.40160456378694226	-0.9050062969926803	-0.25074622978884425	0.0885331836178622	0.21497988377345867	0.11913879142403667	-0.8214407067489802	-0.17459839810693023	0.17461284571571084	-0.136489299156595
ABpraapaa	-11.860994401340474	0.03195484107878537	45.48300370134605	0.6063201142701553	-5.476166063301566	3.7019156634705115	-0.7077291666307146	-2.313533833841977	-0.48007099224279476	-3.7792106568254145	-3.0905814058955987	-7.080099519768606	0.8072643587328884	-3.878763810190185	-3.1217171437867304	-3.984658238520181	-0.5509693787366974	0.9830391207041683	-0.2721467096003351	-0.5605206107703262	0.9013838867791643	0.7836267574730675	0.3909246473229306	0.034223061139931336	-0.5863375961234921	-0.007617311479255275	-1.1818392412772485	-0.15383144966173865	0.946261969300532	0.28532746858886837	0.4912592324528681	0.2634112116368588	0.5397402830623658	0.8769187297098471	0.7803570429612093	2.1286861138267916	0.062132094859814906	0.07860413466188632	-0.10895655985838316	-0.016995081705248962	1.093643050760494	0.17945379425126967	-0.0809408128255007	-0.06977034594237379	-0.46691044774933027	0.2966902243821523	0.9201010721430495	0.1658098210796044	0.09672901567622852
ABpraapap	17.51762481000122	-6.707229483784149	34.19947684921399	2.0157303407401135	3.3574490499094627	1.4464146111663854	-5.767989411193832	4.98818378787081	-1.0209091320214814	1.455737202125225	-0.9418665740856923	-7.289890611209995	1.5801948970102029	-0.769455423005467	-0.92513058577853	-2.5241323324685867	-2.6920676122537714	-0.3184579166733288	3.1415544467844043	-0.8070813401010488	3.2932575960091546	-0.795841646217308	0.963308179391837	-2.4612989037515973	1.0307885518241269	1.579987687448036	-0.3702398717304295	0.1336587568851925	0.19202898259873985	0.10431337702352358	-0.5665151470583074	0.6503118418816826	0.6190181070826227	0.4427803893226494	0.605936831115344	1.7060866571130102	-1.6440715211198547	-0.2642425268680775	0.09950986909644158	0.3387294683362699	1.1157949355210572	0.7315160486737241	-0.5816578936641806	0.7335850108752114	-0.12417114523552343	-0.5037145630695834	-0.38665463641587294	0.0009408620114130468	-0.08575946356015979
ABprpapaa	6.607915880261898	0.5727119664301732	-20.859667047061407	10.460560567970704	4.681988675255762	-1.8222108539548487	0.7088276274415939	-1.9829488771476416	0.16734342676825822	-0.6952574821533697	1.1492831466588225	1.2749105444323834	-0.5752277202728707	-0.5746672516123015	-0.07996627994141428	-3.586445703474448	-2.621936013150772	0.40254445370728925	0.8142095814119357	-0.07786896362610667	0.3811962150098387	-1.1072821673328757	0.4381712520048228	-0.2063796430765046	0.4417952857291436	0.6877953062427502	0.2853877710637706	0.003184632891403465	-0.4807665199569189	-0.16954736151209251	-0.4205255922326774	-0.9723192720327982	0.1324185176578812	-0.26873999945205984	-0.10561310949225483	0.4097611943927119	0.2816423596577484	0.5291478736250217	-0.27428881657229165	0.7527192806886998	0.005021142656447117	-0.07561843433856613	0.41891752143815897	0.43434073745603163	0.3430222296675969	0.13587230112725324	-0.3013855910878097	0.40752166897383973	0.168353897347028
ABprpapap	25.67395127063751	7.366144001190107	-13.820147537663626	3.9743219561317478	1.9795825100648816	-0.9385982623548313	-2.7925307875838317	-1.8294919307078055	-1.6700347109581068	5.405387914258535	2.5899123804164432	9.181962714753565	2.241804396801549	-1.8345822713751538	-1.3435220423790335	1.0163989334408772	-1.0008051622032257	-0.06725423651387462	0.10585266022845186	-0.9235457378490366	1.1220649399287619	0.3841369927341187	-0.7853969554246899	-0.21623596641472898	0.48272588521305043	0.12279853441243238	-0.7675408304375234	0.3226972786033189	-0.7297329833126406	-2.5985057663143296	1.0692140163383195	0.2750660679678042	0.29434187250431315	-1.0810475680102116	-0.7689290867647909	-0.8060335436852241	0.5925163098507323	-0.17133073975945912	0.4377945924734088	0.376418703649227	-0.07239392423530357	-0.7580398236310345	0.8085618821356177	0.5110604110995476	0.15383566960129058	0.15202096406729476	0.06540496907988302	-0.16094624484095432	0.38358655196860647
ABprpappa	-41.45033489004917	-2.753495461840504	-7.220076077999407	-0.3952627347793777	-5.38684021068118	1.1371345920756069	2.7538643188004386	2.854654971308044	1.7475301742040288	-6.258212192185567	-3.7737885958581026	-3.485788717453148	7.720766950238594	-4.88088049651087	-2.0218821056301066	5.912643123850751	3.856862590970775	2.293738849664203	0.420044400073556	-1.3852479740945645	1.5389932969118896	-0.0534031330165422	1.353024943855098	1.5480797050988457	0.6916251744817112	-1.26422879566609	0.5430487512886093	2.1188040362014506	0.21496629620196192	-2.0825089055963235	1.4478131654582953	-0.5685026477960873	0.4948726046414957	1.1650156389661044	0.5912032637480839	0.9565369853478529	0.5056724191887915	0.43961658300807194	0.267157331444838	0.246117689200491	-3.969056893772891	-0.8933583788243218	-0.28368387081810115	0.6286154737971824	-0.11386589636638203	-0.3503196137107502	0.8067341213964511	0.5939675153680015	-0.12917593040481434
ABprpappp	-75.53049733405776	-0.02594406826380822	-14.647164342350473	-9.700075677958264	-5.7760402689273045	10.283218885324168	1.7041480359368986	2.2370658488545865	-0.30732936643598746	0.9003411076923384	1.2059214976412005	-2.600143529479322	2.4369146133947344	0.8891014916280795	1.9657757093667498	6.621407523548739	3.248931520815758	2.290165809303443	3.320017907075846	-1.9070940111911006	0.12309177699610169	0.28172517691139376	0.9812487206697356	-1.3865343973834754	0.5413953027501774	1.370934538473109	0.937170187646917	1.3883861421899317	-1.12272661782937	1.0753620647874362	-0.5239847324973591	-0.5252479881877801	-0.27119378180366405	-0.28004141956323875	-0.5525730178714219	0.6007498193639096	0.16026443313433955	0.34323145656760057	0.22592074697392095	-0.06516523203532405	-1.8060752632859	0.1391836903257793	0.05075533389615797	0.46122205090761376	-0.0636495726182666	-0.36453170314973643	0.7841035282048261	0.07184595052116118	0.23593279838360573
Caaaa	-144.61991265553993	6.394690301877158	21.940151454006177	-1.9104842530916362	-5.195859077807168	3.4152745332225147	-1.4373200020130363	-2.587393476183839	1.7067610731693346	-2.2816525502840035	-1.7604121643190513	-5.839876297345268	-9.31395074296507	0.027513798930323234	-1.9461637281124458	-8.745628056762044	-2.969169725066907	1.6245889530228501	6.857521701536467	-1.0367542097706766	0.038691470509328155	-0.27970627609473425	-0.016538339573451116	3.9015632066987593	0.45965119210061695	-1.985015676722942	0.41670212630673786	1.720850645443319	0.2115692032561464	-0.4492203140286784	1.0984212545753067	0.659548946859161	0.09280976028807869	-0.2592524913109789	1.0915810054670088	-0.8867683297575665	5.474987172165201	-0.9726411111530294	-1.0819184157801074	-0.6227403372493401	-3.2093426669543446	-0.5564285951508536	-0.7918573487643361	-0.6797083759675602	-1.356715185473628	-0.16691291520611634	-1.5860561022048403	-0.22038048414183872	-0.46951965697564346
Caaap	-14.557934997324923	3.4312433392681743	-39.32045172438649	-4.19790112534064	-6.504752263991995	-6.349293542062395	2.6627921481144154	-0.5593452314963627	-1.9547366158274784	0.4100180951854386	-1.4355931328367015	3.0858204834126295	13.060519123261225	1.0659493305336545	0.17299700797891038	-1.4894390926633545	-2.812277866532424	2.2775649993350786	5.122115808794492	-3.0037397866218734	-0.2645075428588516	-2.2019083623466953	0.192312424923774	0.563281867495787	-0.40247149560660356	0.47934993719554214	-1.2117316325003067	-1.6420493509009222	-0.6729774039073294	-1.5920418358075354	-0.37842630424757406	-0.28226827722003595	-0.06511817448325825	0.7170448702496848	-1.5205382736831379	1.1085333637310895	3.807230904074771	1.1628672225238934	-0.176336736101917	-1.0483422523610688	-0.5358811819460327	0.8038740184305632	0.6860239102799011	0.7825441981665978	-1.2704360537300836	0.08702134064238776	2.0289783289597807	-0.4232561328827199	0.42170773846321913
ABalapppa	-29.570396307101966	1.1706878486915966	-26.240812080591805	-6.015159242843802	5.682878694116539	2.847781004104677	-2.073580001627271	0.11852718796973657	2.3400355778233948	1.9574688897406172	1.0508938478585357	7.443928540051288	3.3383946514846734	0.5509825639264522	0.6762356668323528	6.431718577303147	3.284115028032552	-0.3895217385471112	2.9077458552824877	-1.3238007172266086	0.12007461715085785	-1.054430185045771	-2.231344440823041	-0.27227584773882574	-1.3607060761885592	-0.4059511120407211	-0.6483064255408034	-0.7496609161737147	-0.5404438239292189	-0.8381577983760129	0.6986748960253779	1.2181171631658003	-0.5590793096475406	-0.1971544739965811	-0.06944623578422912	1.8798273193385981	-1.0277124137949245	-0.37374453252460166	-0.07402328197277781	0.049368354008407674	-0.23176643854218526	0.2083560476404302	-0.2666222332818519	-0.2880300870349577	-0.10777087339519108	0.7421308843182034	0.7228316293810649	-0.9177097035404214	0.1836810948952031
ABalapppp	-40.823695582892924	-4.486472719956833	-12.93496964192345	0.7373358798074371	-1.9586048983133162	-5.204300397430871	1.8746805004093512	-1.0573604626735629	4.771801981598299	1.5731172412733816	4.12616560996741	5.3504152229445845	-3.232377084575979	7.397876638083353	5.733819296396692	-1.2454112286039625	-1.1493053926094285	-1.3384499193593808	0.7181512460134888	-2.1930906846285008	-0.057075662491382795	-2.881513516805379	-1.6595787218610947	-0.9225766705852829	-0.690944244369125	-0.6450673649845424	-0.11835174153277667	0.3972339510358444	-1.4215205675246072	-1.965831624028372	0.3903321860360827	-0.3119006345940597	0.036306797713038054	-0.37240512329952047	1.5728965213310522	0.1555575233580011	0.38587318160915024	-0.44176537803976546	0.08112092795569133	-0.6342474117768762	1.2166622344559423	0.08430574488558314	0.5240530130413612	-1.1666350147133988	0.8322778533964814	0.4841553175636237	0.08386578659667886	-0.5576352797287845	0.045213338152424704
ABalpaapa	26.930501742617427	-1.9486952662752879	-10.794398348754264	9.432591292530843	5.110606423013265	3.6630839529001644	-3.316440769109379	-0.8692372421378779	0.7403572017063649	-1.7695272591708306	4.745750861504763	3.447253387235586	9.091760056477009	8.546264509620995	4.615057172584486	-2.203057845471383	1.954114322522121	0.22583936295622262	-3.747880957357034	0.5990122828555577	0.03651060137589761	-0.247574147857283	1.043722802770952	-0.9684703682244892	-0.28831582813713297	-0.5363487170768481	0.07228189496935833	1.323367388993437	-0.866605744343934	0.8227427421554301	-0.9938418690703275	-0.18020613324211776	0.6110557142339375	0.26472275869673456	1.1482979261077684	-2.0377484035961206	-0.2766784335060189	0.19850974474933566	-0.5567203562491287	0.004104004209987531	0.8199538563567477	0.5847526917648848	0.2262901475719494	0.20833764749503253	-0.4123940675997229	0.39271997884235943	-0.6958842635710026	0.20391597799690137	-0.37618508535382406
ABalpaapp	11.788972035137444	-4.865736779178392	22.1562465913967	-1.7333483207636629	3.0263496593294974	0.9610555986848517	2.181990033524148	-4.256150958559425	1.6445693318234715	2.6757523010388446	0.7239187314455172	-2.1010348376872363	2.6301003368347424	0.7418927899920827	0.06001083304696703	-3.191707535866669	-0.45415924516701134	1.5942558109168525	-2.909031141752446	0.09628267495037768	-1.9685459457604784	-0.7316421668436582	1.1551105077240436	0.6581796226639975	0.3430690626851684	-0.5178739873318621	0.006531002552827047	-1.5308341691733236	-0.5286116086859005	1.174138806605976	1.0887571593089092	-0.27502326241161146	-0.12307875851563195	-0.38895584269813854	-0.10294560574422384	0.6368954450694865	0.6309277623310592	-0.393801126657472	-0.29247924357196975	-0.13733864754898914	1.8120784699999641	0.30306704879203583	-0.3273480531982892	0.20039817579754915	-0.29780739647793986	0.42484173142223736	0.8137134033537151	-0.3889467869940719	-0.27110287980199366
ABaraaapa	2.2918877951524705	-2.095061780111913	3.9625396837203044	-4.652462615703421	-0.07274819767311957	3.2124112518915995	-1.338713650485727	-1.5669810256474022	-3.6138569723008023	6.737042538011224	-0.7996420739650778	11.615963789844217	10.415446269454188	4.091436312603586	0.15902677748981575	-3.2423542779625976	-3.0419993029756864	-0.7225140774910414	0.5342382384683307	-0.2888858656407853	-2.582034686480879	-0.2505228738171301	-2.3437691801248937	-1.8992234681691011	2.2841048539610886	-0.5029801878688067	-0.44599573611025667	-0.06718753868227675	-1.4391183528311127	-2.098963302094556	1.1182390682621242	-0.8392657026423568	-0.3690000375233416	-0.19299005851561285	0.7566459891010187	-1.3485560511668735	1.6192859566443043	0.3501936367938363	-0.537151668189803	0.6510348498082338	1.261203947858174	-0.1109934964969381	0.055130556217061685	0.7484166226697896	-1.271002214053934	-0.11351444938235564	1.0772859729709066	-0.02087438697407823	0.2896056792728415
ABaraaapp	30.016058395132195	-2.5464912450622967	11.957634058398993	-0.12181715548084447	-0.029230368429915474	1.9074546721402001	1.8286633158501266	3.67016984952096	-0.11407286543625386	1.3325929662500868	1.282013917542173	8.226362538997915	4.753663813649853	-4.381610684544297	-2.393843198736597	1.6391334855516257	1.1953212522056216	-1.8836422853304118	-3.6646864449336407	-1.1856116386354973	-0.8907579743734836	0.636054902676061	-1.4469571647781923	0.003486754647806776	-1.6383501228789716	0.8054933509474647	-0.037891178204438304	1.308519793438139	0.29990867425006296	0.03067907921203436	0.21128352428060337	-0.1271545878536156	-0.39081006977509	0.1762336341444845	-0.001986372813267464	-1.5333498401672174	-0.661032253938199	-0.017589636710708418	-0.4106662207409242	0.6753180058348962	0.37990759865564216	0.4131771285960336	0.20193275417919368	0.171636794451323	-0.4976248813018176	0.7618736688489498	0.13332577263644965	0.3144097346647814	0.06786380139210568
ABaraapaa	31.83434546071306	-6.655560639773236	-14.857018069773318	11.031727896669809	6.987956906807868	-3.139676789678412	3.4343707554595198	2.8910710939726805	-1.3999614014030843	-1.4654995258749588	-3.8874770463253734	-5.363906905006866	5.5585769086189805	0.12269075167689578	-2.0880822439827598	2.067406651488832	0.3292369591938282	-1.2345741844866214	0.5034661548774898	-1.1583911377364438	-1.662010505977662	1.0209954189319461	0.317039429554763	-1.754484193110669	-1.1470456767435173	0.7329230864758866	-0.5130662852074529	0.06364023950684003	0.3949311061070116	0.06289001543817087	-0.22972021227146275	-0.9358885841249412	-0.26946021076295534	0.34544713599742694	0.31678407815470827	-0.06888241104760573	0.6826233171518901	0.05595643151500697	-0.014925078096359352	-0.6026300434679781	0.9004017304553004	-0.2772332696161995	-0.6460177386759363	-0.34498580678230917	0.10307082703920431	-0.07994263064947561	0.16041679832422062	0.40229049160996183	-0.2962810419811254
ABaraapap	-6.521689369693707	5.813409392387538	-16.052797246509595	2.299066077812293	4.6201580038214525	1.4269126255619184	5.815403543794087	2.4990860294959676	3.6104318989839195	0.5930099029235762	-1.4871770613194857	-2.1104866703348573	10.43004270710447	-2.053725348138151	1.10611961063985	1.1604926237747915	-1.9059831837309469	-0.5791673625835652	1.4299278418919636	0.4452241471164519	-0.3086504315400168	0.33599385976347035	-0.18837490399578385	0.12141710270289746	-0.7223221968417448	-0.014525295824069187	-0.9556787552242244	0.7409231940741255	-1.2287521655444043	-0.8285261954540752	-0.054068401417336785	-1.2302336950657817	0.5616885256050344	0.710391693223254	0.5159366883161889	0.7447583757937339	0.31098560552716825	1.1135807501670614	0.2501383072036514	0.360360932822069	0.15939391811423398	-0.5038477498720513	-0.25112363415175276	-0.4809592677653568	-0.3536452986851046	-0.878893525122415	0.5403988239225705	0.0308760421347883	0.4248056493432742
ABarapppa	27.005098964846265	4.942357302395812	18.152154748383023	-4.119878058652411	10.872433832133723	3.1712939750062654	-4.398451317068625	-8.293394413861975	3.59724754067563	0.21127573973476052	-0.06122120110149359	2.45044956585	0.637778077110185	-0.46104761866277444	-0.9940495669871976	3.308945427461909	2.657658121005817	0.463061987863092	0.4862431632538319	-2.406649129166528	0.7689344964362868	-1.748425790614541	-1.5528088448579025	0.8788335545282533	1.2896468319745558	-0.41849627111016724	0.3719867486932389	0.5468912311968834	1.5952915216057135	-0.2919319817688153	0.36057832365694514	-0.7216326970366851	-0.10580823360988606	1.4741577371310903	-0.5986198444550715	0.03416763468591507	-0.6731389686243372	-0.45656922224588	-0.29410081308959446	0.13189403700573152	0.47269851319973194	0.4579022597365163	-0.049449188044769034	-1.0003423460650658	-0.29580207907252903	-0.21648875590274522	0.29896358895781	0.8010224419191687	0.33686023502172624
ABarapppp	20.928958449213866	5.55856184275519	-3.4455167786261867	8.230080858000685	8.359859453933755	-0.30728235134458176	-3.6543682214029682	4.323050742202207	-3.517068141487038	-2.044992359007747	0.06586594998952175	-3.584757106634848	2.921449555757298	3.2859864942848716	1.2440348171416091	2.51661422540404	-0.5269456007248915	-0.544144343802099	3.1171092947355943	-1.6924444291714347	1.4573356312002028	-3.26435216329967	-0.31205448302418093	-0.7397252214088121	0.33602778297867497	-0.727589647951973	0.43086779399358727	-0.9391367118832372	-1.1102592791084755	-0.2875820448039435	-0.7354886996380576	-1.4983302805192797	0.3665002806937031	-0.3457196343041281	-2.070868066981951	0.0018009671972387415	-0.1583070270351246	-0.3645811528635655	0.13585162347282034	-0.11557498949426115	0.8751376916837953	-0.44477848875858883	-0.120372434049269	-0.24260971680352347	0.22513329106545202	0.1930146741922627	0.30083762813653525	0.00489084120723157	0.08833274407354033
ABarpappa	10.87102914172803	6.113501725323448	-25.86112667573517	1.0092226464309997	-0.6440574169155093	-2.3879207542632326	-1.627654704061369	1.3952785080055634	4.097033112233505	-4.016956480228234	2.8208282601223105	-4.725558408419149	-1.8759703605767237	-3.7943498157563442	-3.5294058266331234	-2.6446448672711247	-0.1310891111054333	-0.4219470858482324	4.757435848765137	-0.3667334728196194	-1.7546540425211377	-1.6894330523551677	-2.2004019171090876	-1.4466911624758638	0.17546609546384573	-0.30501252307806037	-0.4089874243778599	-0.4189216061783353	1.0262765194873102	-2.379374200695518	0.10466224526005159	0.21540471489160382	-1.203745043602703	0.43216325319276977	0.06099825605906804	-0.5235766987738529	0.6832090734796987	0.08189523721448373	-0.07456793759090921	0.11315571417373223	-1.540976049766454	0.2889474574288707	-0.35897204521449605	0.2675389505445068	0.15812770326389106	-0.4287362026910707	-0.16211692688448634	0.2680856783226324	0.3791643223970001
ABarpappp	30.413836329930852	-8.718348811536172	0.5295000348266392	-8.53179051719202	-4.147688510454458	2.0169232570134645	-1.2227187876338288	2.3757500562949065	-7.768279971160418	5.327487572729635	-1.2041444583007375	0.40643393691457463	13.106007280603993	-6.353283629904432	-4.594584567813364	6.0781613035134265	4.064699758596619	1.3482534003289965	4.520397203520632	1.4671656533203958	0.3546394889943859	-1.3506601530134572	2.2762789920369206	0.4570360870061595	0.053073863247463944	1.2820241634857819	-0.9847889795412965	-1.6130249564806292	0.7810154557842411	0.25639387129538244	-0.8895389914564616	0.08007883935463163	1.1323335479011303	-0.4957273314723949	-0.4539660681950128	-1.0084349164874802	-1.6937302078972434	0.019591381849461992	0.3206757429110956	0.7268570033164817	0.2666835563597589	0.25948535232949294	-1.1396949975643926	-0.21080133500153753	0.9080735088951916	-0.5653513018507321	0.0751835563482162	-0.5642629319001983	-0.03722497899955302
ABplaaapa	19.429730456642226	4.039743127718588	-20.55599959752969	-6.635851919462167	0.8758785169474326	0.1424956588216513	-2.102968444301906	-0.8249563454138813	0.10073044781651957	0.5122674694790582	0.6504130948577502	1.3052627335179483	2.1970140200789308	-7.147770702270452	-5.316754689195383	-1.3772114322327151	-3.949343808415042	0.6460386206926385	5.933938604775008	-2.2426319776324926	-0.9074549558762529	0.23980250481178114	0.11455726363534356	1.1121177565574767	1.2120229239368185	-1.5289457991021351	-0.8886575424880178	-0.05742099422969951	0.9671132783499923	0.7209614572351741	0.9551900923379464	-0.9291175484636112	0.414238205724799	0.8295839226485133	1.5254143562985394	0.0435315736742102	1.6330027422740228	-0.018311941668836287	-0.005361854683905891	0.5896888723574805	-0.9366856215655799	-0.1752499193758677	0.2678623092996839	0.49116403441194784	-0.35262342213425046	0.4669094549408212	0.3372449723447853	0.3273130002408795	0.470968138788161
ABplaaapp	-35.44336755847869	-5.455622804787593	23.22257648664494	5.737154768172978	-5.992320283600283	7.8987869616385	0.0970229021289095	3.3924341285466197	-0.9268156020645657	-0.44480256595504597	-0.16621693840814467	-3.067092067807934	20.83890037576506	-6.632679570127674	-4.117732408248263	-1.4173462575639044	-1.25123314480619	-0.22866256936630827	-1.8111667317946436	3.2440696068471544	-1.59474370647257	2.3779759228779804	-0.012841535807921741	1.550348602526536	-0.024191656297518595	-1.1818968884071797	0.2099550224002483	-2.011149897577369	-1.3837949187728134	0.9513333403408607	-0.5842058340900292	0.4226516992479698	0.11966592124780755	-1.767735139090286	-0.727225201541322	0.6546918504357762	0.3652487325801025	0.3874104746256768	0.6416621736657772	0.6928071642383554	-2.924068000562536	-1.1905551493047088	-0.9857022824186776	0.7606131579615472	-2.392957937930347	0.6762296342767977	0.7121854970056587	-0.052119331396688104	0.3837100209632976
ABplpppaa	11.976866200974086	-2.3337678551045493	53.140482923940965	5.736039026636306	6.682881184086762	-4.254086190499153	-2.352309668465503	-0.08899066582487733	0.2531201687504212	2.373319905523554	-1.5527845438319294	-1.7598219996435622	-2.396189752430763	-1.2294204687049566	0.6468430133230832	3.4886046275858895	0.9883597231798561	0.547820680693188	0.1644219295388299	-1.4914597861134349	-0.07350150157682146	2.0830574835577655	0.6601578978563383	-0.14969681635331866	0.46964912417996996	1.0636646751744943	0.41427394837346343	0.45003001799177833	1.2471307658828068	2.447583512686162	-0.8953380860952525	-0.9249460036285144	-0.6158037871377202	1.0686844227776413	-0.3661056329217824	-0.3107702422083259	-1.0113234509568427	0.5495390361983026	-0.08667580144292145	0.042124032574526515	0.39760867980231174	0.07458882625320157	0.34951163767418186	-0.4839285852993813	-0.24787178223013556	-0.01938598231995048	-0.38352764123226474	-0.07125265067537363	0.1919083041220387
ABprpaapa	-10.938155700583497	-4.339729054812215	30.665346955828856	4.553679712071048	-0.1228759058522944	-1.1968739023689947	5.218097418048004	7.047241737411919	-2.8729235616941327	1.5829763199017282	-0.008872952593281646	-1.5759352200943129	-3.1307465069763207	1.6083845694669368	-0.5895630039754983	-4.503914776816307	-5.5345862364043175	0.20809382405165802	5.640144431386675	-0.3505919858377844	0.039826222174961394	-0.13171830969178036	-0.28522035473956275	0.6656287340910082	-0.24981741778987326	0.12629396905769164	0.12463664274750309	-0.6885894819239147	-0.21633137376376144	-0.9243120871991602	-0.06803169913609333	0.41445702378593546	-0.6396775441430963	-1.0810676895517997	0.6714783846561666	-0.6581740500373578	0.08800119232904687	-0.116670122513621	-0.9072038257251834	-0.3567464361116623	1.4300507229604043	0.23546513963329144	0.3746582086852566	-0.06762466250713729	-0.3333722359080311	0.18300835353976924	-1.1784090473848614	0.7709703840475006	0.18455202914761018
ABprpaapp	-18.664593481059494	2.702044107450459	0.8438205799483048	1.8210030351041164	1.635854272466563	3.362770034467079	2.097469013227762	-3.780550329740879	3.927093052121515	-0.9645538597475778	-0.7982071207300723	2.1281879021217716	6.466564692065951	5.772628544563734	2.615987617014385	-5.63802241325858	-2.9367380439826674	-2.270061632692207	8.1762279040272	-2.586515957456144	-1.130613074812201	-2.331151304756819	-0.25821935427296105	-0.05130688474633221	-0.15932502523391762	-1.5571127866626355	0.012757971707857496	-1.8263984507270745	0.4146518932023036	1.284393315092613	0.027691161563676597	-1.0400134508107644	-0.24882760177851915	-0.7904874776817494	-1.837463514277568	0.06562643030588733	-0.10120433602169972	-0.3871443635296128	-0.409823022304403	-0.44136673965259743	0.7677549140301737	0.24148504015174765	-0.07993877341637984	0.023617099922648807	-0.8074865212462219	0.34506895889711137	-1.0712722857466792	0.2544274594985303	0.12145973810071636
ABprppppa	-26.218916611724744	-1.6537087541952988	54.70473014619979	18.700222730826244	-4.221384936154108	2.4148579481716235	-3.2697046832870846	-2.2607275934671414	2.0827471619095412	2.143917508778945	0.4768438646224403	13.606506237037257	3.9356060398633077	-0.34370583620156187	-0.03545472608907422	-1.1299243871523579	-1.5188050341209882	2.5547806095642365	-2.626787332776524	1.0426571294797105	-1.3538292582371179	0.1622322978235826	3.2393042527688554	-1.5622673969813428	1.9126273942508456	0.9811471366364091	-0.2702369750376043	0.29768645110276587	0.9197108596740206	-3.182567850856818	0.970407647731478	-0.05072386940081262	-0.186064671384939	-0.8461573431101461	-0.8657973339371692	-2.4126617338225964	-0.3653013784200915	-0.0403966337184555	-0.6362289947699074	0.38414804113096407	-0.8143768338636782	-1.1501608092980982	-1.0131039113050102	-0.06259179094482484	-0.3881256509416019	-0.4743275819248656	0.6156283282997382	0.06847886735951084	-0.23781936929184577
ABprppppp	-42.39960211385504	-4.3182451636308254	39.22230539911839	13.150210428637866	-0.580498903956955	2.6489955549868007	-0.5483032834297153	-1.1560276820438329	0.600525329071723	2.599297199272826	1.5293403824510636	-5.2464223170429225	-5.007723535844862	0.038032489902039356	1.552007550276568	-1.1796023709122632	-2.2187430967594857	2.433082710007917	-2.8302767044203834	0.18270228225961868	0.08315005025190582	0.7226176322050325	1.067275521733993	0.8287795611341325	-0.9258695471365616	2.287770964058315	-0.6956506732314461	-0.46457040646662184	0.8685476821814742	0.9565791352197498	0.7833219075744179	0.04413996561268929	-0.4991856246982427	0.5034510146837189	1.4596816540323556	0.47505058191615246	0.9969336235482951	-0.04637983857619338	-0.7654893042015116	-0.5009299228543235	-0.3112691929470267	-0.052858947392442554	0.046689817993221076	-0.24364649972176824	-0.17265648524498686	0.14126331298938133	0.6586459982910056	-0.668712934378112	0.5310486932326761
ABarappaa	22.84317058100683	-1.0185638164503246	33.511617139085466	-2.7150941664791843	5.1404676226178445	-0.05862994143720582	2.4366973929176643	-0.09348351139282123	-1.6601198402946258	3.787508851055453	-0.09830301163893808	6.5352315023989505	0.48045351235558714	-2.780753979364161	-3.5054216524127164	4.540258486813379	1.1072389346280418	0.20618204528216874	-1.699445725606893	-1.1467432849416859	-0.2678236561598244	0.037837106209042834	1.1615289810502991	0.6382565305008558	-0.35290559641068875	0.005049091084179156	-0.3564933074659062	-0.5214033928581613	0.3322664027323224	0.6137711393421765	0.5771448232490284	0.4771021924882357	0.29560606845316634	0.06866172151977253	0.11166091029004288	-0.04446176403925662	-0.4585899790554837	-0.22208215464822678	-0.22931863794843355	0.2304460666565766	-0.28473736558397666	0.25150456049646125	0.09244565887285033	-0.31526497935005293	-0.5774301267410535	-0.19108388578467017	0.0896525342594705	0.5685189075611049	-0.7390599043232737
ABarappap	-9.626218455810703	-3.3337193403407888	26.390966313840494	7.8062483540355005	6.166640110812188	-0.6421517330939934	-3.811674043334147	0.24094941404387119	0.555310275117046	-0.481049796799368	2.926769917983036	-5.508093445775224	5.290443386734699	-4.980859193907112	-4.89931183162277	0.48776928091838784	0.00936703132157662	0.7478356807716413	-0.39410745254876184	-0.9537187098179458	-1.554531168453325	-0.7368526744970003	0.47844543565392994	0.32317420974981514	0.9264112074941506	0.026016865044336868	-0.2688823915844117	-0.03161462108488527	-0.2357459154554198	0.20502369599368298	0.7307559729340461	-0.6477398861834833	-1.6805832952572688	-0.35242115294687354	-1.0689566916338986	-0.17081581385181413	-1.414595905331893	0.03447341220711934	-0.7745689595693834	0.8964535332070314	-0.7188430769864542	0.007546510298762475	-0.07815842289937411	0.2823610840494124	-0.7699956587091683	0.42412175965639093	-0.04749569375727121	0.3638500376315219	-0.20916873229640753
ABarpapaa	-69.75374673862595	-1.1481824552978097	-7.438406353209958	-5.362043371024544	4.511198682514431	5.549009246400857	-3.8872197887350124	-0.2538044022607598	-0.9699829932857469	-1.4215084681687646	-4.579833931996143	-4.764853407261906	-3.571741539732344	-1.116320756239693	0.04637499301161901	3.0914115381569465	1.2264930995512258	1.5974090725248202	-0.6204587430775304	-1.4059767974765716	-0.04183642536956984	0.37123942553880224	0.624241284175673	1.525840309660484	-0.3456331883931668	-0.3148846965829271	0.5260328908336875	-0.3645993797116546	-1.1922918760612768	1.0169774733755774	0.8997895140087434	-0.7250327129950753	0.5850009675294399	-0.4698739754854468	0.3081551249287353	0.8922295524976721	0.49117457565061073	0.7169302390203468	-0.38779205540068407	0.11949584641412067	-0.5941463204727985	0.1882114645700043	-0.39214683147577223	-0.07093693885831905	0.5963634321095336	0.7604363335424681	0.6379006776883095	-0.04490475852433128	-0.4152027862826851
ABarpapap	-45.66480389234657	-0.19621262473271828	-3.0443971646313797	0.9977160604349649	2.1830723065009474	1.7961200763243648	0.02669361126351336	-0.6313901575662544	-0.49068831554759584	2.1891997193102943	3.541070435471129	2.202517595979007	-1.4285185957332514	-0.8858285117925581	-0.8268073497029457	5.724707845459451	2.2622045110196214	-1.0432436115954498	1.941991024657123	-1.3131160804455553	-1.1082432683344483	-1.0233885500528614	-2.9877826321057763	-0.9444715314063883	0.524970869532193	-0.26688259093573946	1.2007656992855573	0.8121276993828898	0.1620681033586522	-0.2971167032207893	-0.34658201680195894	0.5973999486709957	0.13459655270310822	0.845762317098327	0.08168979527717678	-0.03594078129501067	0.005767287027407371	0.2866058767810302	0.32921576520985746	-0.05371278990259743	-2.4744804783403467	0.10171415756167243	0.12366139124888086	0.44705051669088836	-0.5921637870475988	0.1778010691640369	0.42438029458800886	-0.14974386469423528	0.39086329251032864
ABarpppaa	6.647889134438748	-4.720975129634822	-48.227074754344706	-10.367992402141825	-5.103503596624273	5.933455566340655	-5.6173161945210195	2.2078011779275877	2.108938321571993	-1.8586367390981684	2.4017328439347843	1.57415902664218	0.07014540609918765	-10.4461137587767	-3.830977150169254	2.9990039271831606	4.238960646628833	1.3096566183092462	-0.29404427092076396	3.867059897693545	-0.7428312992709579	2.0451097537496055	1.5981075242673128	0.7489741050334565	-0.1242210041300317	-0.2910434066714445	0.3041623292363953	0.6784567659475582	-0.24491586016915784	0.9184976125472468	0.08247565634845581	-1.4735477481778103	-0.9291156143680119	-1.0846324803099971	-0.38788599312582495	0.47691263226962993	1.4928651449120613	-0.5274322731939441	0.07635898323568817	0.22264292330212304	-1.159202079413084	0.33025355497200276	-0.17222933444578475	0.2804919075536953	-0.510207976971773	-0.05903926975192383	0.05869645425402372	0.1338730163961463	0.7747953800243611
ABarpppap	-19.22401399580493	3.3383004898276645	-58.46103585465534	-0.33295780911937267	6.381615310416517	3.5637682502164396	5.367548797058659	-0.5535892247256206	-1.1539239342372698	0.8711204978843271	-1.639946134863973	-4.0117586899933295	12.86094813180518	-8.727118053979893	-6.338647448030087	9.175795205775419	2.263714400353206	0.5378479105883037	-1.0533116261306663	2.817795869180771	0.42654925128929244	-2.1541493720375566	-0.6697195933579428	0.4748245436432749	0.9100142001092856	-0.32749672091796544	-2.357695227845963	1.3190583664001243	-0.6417577212066539	0.9318693678133633	0.839113495947946	0.7016131739493102	1.0566197379776325	1.6038629027696159	-0.009550417134453378	-1.6700868221728544	1.6133101521204427	-0.5523863494194075	-1.2087919493001724	-0.37819302163546986	-0.9561454071265063	0.7871830536859405	1.330514170068463	0.36733958773187525	-0.6280646841534427	-0.4642729595078971	1.2602177928951557	-0.09946573390261033	0.7443393526103383
ABplaaaaa	-11.562654103956904	9.304196851956133	-17.12963757568468	-4.501135791289091	16.901935639698678	-0.05941341576099489	1.2320081007974064	1.495438191351843	-0.18884520486078205	3.970886550144734	3.521220119686751	11.951344457683504	3.3162915768068615	1.6416923124171827	-0.651498040997498	-2.4708193953562785	0.8814068428752281	-3.005224801671068	2.555443542422888	-3.258299142458687	-1.8571754165577454	0.15476706019089867	-1.1220634115832429	-1.4237360427411283	-1.9319328105302869	-0.07121376654664724	-0.6252762985750441	0.3514442701362143	0.7468300394406541	-0.831972272604866	0.44546518427245657	-0.4841465141314458	0.32174407588955933	-0.47623454662311804	1.6850122131155538	0.8695594131301055	0.3543353572066316	-0.2073682957438794	-0.20569725703083333	0.2224623467363891	-0.0054313088907529785	-0.48951112564012206	-0.48497895122375523	0.07695633464514637	0.04151346043943944	-0.30948912914323756	0.28161548820382887	0.025229024467379232	0.24842796947010376
ABplaaaap	-27.584000691191346	-0.43738117072758365	-7.612520881355393	-7.631999075226182	2.977868145974984	-2.648819477907726	-0.7249304112505907	0.12957165311980703	-2.4894663851336953	0.48232249972220936	-0.6906022476806742	-2.0196400954809475	12.02564643522206	-1.3181883840048987	-0.6861375182056147	3.1131619707286027	3.2240191441098136	-1.9488431507252804	-0.8339629089954592	-1.8686671500807865	0.2411926099178307	-1.4158773391051194	-1.4009638287010413	0.7875466677442212	-0.874135837368586	-0.3805288317863149	-0.016579223068131695	0.9453981467591503	-0.12289706274810414	-0.9149914879482322	-0.7862574308275923	-0.5776998093428628	-0.37804137603902355	-0.34563054497844314	-0.15313903715600408	0.07916510886584215	-0.39745407437007635	0.395686921132548	-0.5313309904604323	0.06461368596697359	-2.2816678817224876	-0.03542173635592646	0.6796025103703822	0.4243042580389853	-1.2324573737841817	-0.005437661229968445	0.11485622183458896	0.29452306310299936	0.11447646215036077
ABpraaapa	34.89717692796406	4.473193482665097	28.676715529915487	1.6040343893946158	7.437341139805236	-0.6529345954657797	0.7909582433961309	-0.026880883482415935	-4.181965345141121	0.9572170915856872	0.6919965925441419	-1.6343338910550094	-1.581694952770538	0.04845750796898674	3.523260007498129	2.635814216346089	2.078979560676526	-2.0235459686529786	0.04371085643844322	-0.7444366451448827	-0.935688195727387	-1.9166356948534133	0.7620902058475224	-1.0005453258258123	1.264100225846842	-0.1315992776626124	-0.117693525916046	-0.45316857863981175	-0.16597517126048067	-2.070885446224562	-1.4926541106567937	-0.026075468825935883	-0.4981592889827072	-0.13189157895388828	-0.00885086438406802	-3.0093849810441635	-0.1768783587698632	0.26368186079970074	-0.03323745133263152	0.33125774664900653	-0.3156395102939244	-0.2749356180323972	-0.5573223688374775	-0.3125264378876808	0.4526996176850156	0.48296572615159905	0.28461292171199465	-0.59955101902281	-0.4787914209570397
ABpraaapp	0.16248742646981681	-10.455953830116496	29.476542865466477	4.894448168783425	-5.362156875800901	3.350709429578602	1.8603078283662464	3.8551885290098578	3.20748636775074	0.5008374213943225	-2.168439631299977	-3.1523797705920957	6.361670185352553	8.158343550427183	4.932973525482326	2.744203288068649	1.2286018059238542	-1.351112104294892	3.5455101121202968	-0.9150253520690363	0.05924566580161484	-1.155522138029072	3.657518460566113	-0.8793395683200023	1.6604931697743814	-0.5585536387634964	-0.1570154589509269	-0.5677651761801397	-0.7125015752791034	-0.16016263191232905	0.08184041923475492	1.6447766296511475	0.0845027055870674	-0.8014245604419177	-0.3141604989606046	-0.816172630477003	-1.3555325249811203	-0.4831402549299277	0.05577185459705241	-0.08507292056835893	0.8686315554771376	1.0107942574652273	-0.2506657463436352	0.08163646100351313	0.22366455887770634	0.021955665144852515	0.8970071715636685	0.6630752456871501	-0.6503791732822853
ABprappaa	41.334095542696794	-6.735432699348802	2.6380768644910386	-3.186583204496602	-2.766172760364695	5.974002502098557	4.278480257977091	7.729305009772914	2.5768892387227957	0.10502839225823504	4.183065139758912	-3.464220779819297	2.853762230241027	3.07338410690826	0.44811271751273446	11.146567541527691	3.265572494135744	-0.8002579715413883	7.1365176458979285	2.045552148392837	3.2919762925144482	0.06455324970751608	-0.2593623490524917	-0.7077734911129769	-2.3506984406245217	-1.8825685702171864	0.2592515386576926	-0.19933376954771637	-1.141630436883637	1.3898916576306306	-0.32038513838397764	-0.19659675616487873	0.7570077655732347	-0.8480614960607875	-1.6105385476996843	0.389782217691995	-1.23919972453269	0.0004721740948529409	-0.32553926845039693	-0.506623583148249	0.5615549188946207	-0.351813424027357	0.10200765767944067	-0.13094860691918717	-0.3438919012917574	0.024452784075992443	-1.0752072209587349	0.2417127176434013	-0.6656503772443185
ABprappap	17.16400624591929	-0.5692735759840002	9.846860804659268	-1.9795500601927316	-7.1684464272399335	4.5417680594095	7.10321394169341	-1.9622972040361517	-1.1229835391886616	2.0022320316633158	-2.2328181871184074	8.389576416563768	8.021820240080913	6.154824190598032	3.7641043238178473	-1.777126732106689	-2.233859704338886	-1.4884352272399297	-3.519314761488413	1.0669509008890958	1.095835378735593	1.8305247239208244	-2.0108176326816536	-1.0619566284007238	0.7125922827078484	-1.1919017786991106	0.7033857542504229	-2.2931816242168552	0.34195276230979466	-0.28018623286729255	-0.47638826685685004	-0.5406058493049417	-0.012079987609029515	0.7435937628444046	-2.2622469597326833	-2.8064197901563763	-1.7772202096513277	-0.8241847983295231	-0.24945783850239447	-0.5645915735113214	0.5370048597167889	-0.2358896146661466	-0.05818002704532123	0.9817172960186442	-0.21709539134521597	0.7290035989391339	1.9291037973858958	-0.7471102715065159	0.16703342772481336
ABprpaaaa	19.848739100244448	-11.168494901099173	43.93651998007994	18.797099274063125	-8.406735293376421	-6.967756351517662	5.669526620575988	0.44756441378292966	-0.2065922066934208	2.819579419330615	0.4276388398149048	14.934189608720985	-4.523948124906363	3.506905467501231	0.347162065407256	-1.6024665168015204	-2.440567348114356	2.567493425905808	2.0201167687703805	0.6178093908491953	-1.217209500579511	0.8702860652738789	1.4384500274566814	-1.3529505701235711	0.8369060971156169	-0.883165411891515	0.4558619746065619	0.13528059868097325	-0.9017794647051735	-2.38090153214872	-0.03285326611426937	-0.10622105170951394	0.27276524532118607	0.029449673072403412	-0.46805529764944637	-6.224398697426073	0.4959660197397022	-0.30464386654426895	-0.5367917060769718	0.6854714047692044	0.5983127725414923	-0.46765273430137655	0.3222609800860444	-0.748177108131439	-1.2868097511865286	0.5574250261360476	-0.10007155043693612	-0.32627822695767306	-0.21422786453691314
ABprpaaap	10.31280151525541	-5.539931349261858	55.415407807231944	14.252748805917586	3.4583111403915905	-3.0460683157322954	3.5763305437825124	3.526050492447185	-1.3416273820594338	-2.464477938858784	4.527054156096353	3.385308800537563	-3.418488675119325	-0.4954695412043524	-2.628569906651586	-0.9719476106934439	0.093271093226565	0.687770320176849	-0.9486419871986835	0.32309932821409454	0.18081687025353924	-1.09879889592424	-1.1104841594210995	1.1715362839767556	0.2638965343026918	-0.28361333464170213	-0.11146047313808109	-1.3448670619433858	-0.9371844013263484	0.5639535372896696	0.17849405535189405	-0.8265701890166871	-1.3320802863626842	-0.22430388441863935	0.13849360037036995	-1.1674304269663884	0.9845801555763418	-0.003778569706194462	-0.22261943657214658	-0.016704668321033848	0.35752608566357946	0.3223254684363134	0.4477516140291373	0.12199366204573589	0.38683950505241543	0.11282962984834113	-0.1038994128757986	0.04862469872430715	0.10237071189929023
ABprpppaa	7.797212110021994	-9.536645795194872	53.116329331939156	15.974485428323309	-4.967520148393897	-1.300198420418768	5.7806659974357775	-5.501704608860761	-1.2401202633692225	-1.9871277630072588	2.0151990464185126	-2.5830381703915286	-2.9967108353385843	-3.4351460727660945	-5.582702029834063	-1.6467634539271585	2.1124141266293637	0.62338793566016	-3.0700763016155523	2.2061202835034868	-0.05782945661612048	0.09051975173842146	1.5017347468469133	-1.7450494636893445	-0.7674619763720338	0.23752775009458435	0.6104788508840525	0.12363602783990123	0.4659172623802591	-1.306302714002556	-0.4490236618452221	0.3476904691744269	-1.7238486627251195	-0.10629381813287934	-0.273808743832398	3.7834054858457296	-0.34668329383072427	0.156998876812685	1.2352848063229667	-0.07392183237858665	0.7592535322501454	0.19578303558882026	-0.18199174971323356	-0.18274758286721043	-0.613472077849192	0.26415098494336653	1.443273032905097	-0.09666413038617613	0.8499357038537592
ABprpppap	11.978957136601945	3.097515108744494	12.986535486406073	9.321254581946606	8.074129028171727	2.2581727299372063	0.0533743264001707	-0.8406486214549151	-5.9319994060786145	-5.051278662557846	-0.6951621100274682	-17.11149261637102	4.712669421713395	3.694520182610023	4.008123960823916	0.3906168551510095	1.4951178839549883	-0.8851655047357428	-2.451743602383801	2.0060385448941136	-1.1537670239663547	-1.4906368646588035	-0.11111324439734131	-0.5413745821971204	0.5412081070695131	-1.1763120476019937	0.26455798563349575	-0.7519146483225086	0.17061956290851074	2.2516690903408114	-0.21382262991205836	-0.1372096550909703	1.0235754996370523	-0.1589154043359058	-0.16102191938218174	0.10468890296415341	-0.15683630347311664	-0.1726143916013728	-0.03464426342192806	0.4259197977302229	0.29498206056805487	0.5588565419946454	0.33642702471495806	-0.33015589254448163	-1.0744468899868655	0.43106246290844624	-0.12888922368932246	0.06059072520389163	0.018800399308578266
ABalapapa	-14.653614991734836	8.345903493703204	-21.59538884419975	-3.951920607566702	18.8345687176674	2.799350930342225	-4.8118672387349735	2.9564832859343038	-1.619189207409795	-0.6738359166257755	-0.3282754622376211	-10.352949587061927	-4.9000789490725065	1.6990498261073346	0.35057337850988146	0.8152422036944502	0.3452783109335634	1.0508955473833912	-1.5998310794323347	0.5815320448694358	0.8323821636128254	1.220082509574297	-0.942623754766992	-0.11605521366190785	-1.3538768153699399	-0.7081858002990463	0.6391265797258745	-0.2507541450466072	-0.10143554719430609	-1.0128670879273547	-0.6997445061307218	-0.2908029047751257	-0.24518436205890554	-0.1938309140734138	-1.2716544970737553	0.6052497034353889	-1.1585182451108569	-0.0607251418894274	-0.3232478996776916	-0.3338069719701297	0.6019181117163699	0.37821597930068873	-0.037345309479896886	0.43412331957133127	-0.552966951467629	0.54071376136538	0.33113214614251696	0.1659537183508895	-0.054981479325013224
ABalapapp	-15.85283773304974	-3.407070606667307	17.524299893560116	4.589454977723941	10.0460779349588	-0.3047755866318791	4.232839804239792	2.123500554203786	4.141447285424349	-0.8841215897724444	0.9039022253055613	0.5828547563342501	0.5326097177482948	8.187977935029902	3.605912833311334	-1.2039026025911788	-0.7238959188240572	-0.7979172423182488	-2.6590315508089084	0.5635337569313561	-1.4451599211357258	-0.7905435701014497	1.1419308109232238	-0.7419585041963684	0.20550368252733248	-0.24961353595551466	-0.5586775294043916	0.7914200327540231	0.7976853370402363	1.9762820759172173	0.6255152710650083	-0.337495371499561	1.3765458647642086	0.1263987933629115	0.11344583292059081	2.3528131039677236	-0.9910105311739796	-0.9233412466341564	0.3634735328454321	0.38837574931077	1.9739169203949682	-0.46179586694760044	-0.618280923375764	0.40087745174703143	-0.4768626609445159	0.45152045238984473	0.1785114273284561	0.10692269855444927	0.5814246204573583
ABalppapa	49.927515272510426	8.07260783789323	17.493085695821502	0.8383478261090698	-5.81621889238524	-5.524245807432175	-2.0424222071650515	1.806506128270025	4.067679023898491	-6.862485426916377	0.9596595498602867	-12.241267462825189	-1.353365732734916	0.18264686416498777	-0.528371489728226	5.115908234097684	4.635096862655896	-2.5365431471928703	0.01244703270988461	0.3694363374819081	-0.05697499810958493	2.876062697634657	-0.15755287128615247	-0.4482794381883175	-0.9744332878501509	0.6157908608715971	0.33996636338886527	-1.8035859509930585	0.42321472327794796	1.4533738236639004	0.632204921849314	-1.0485645363278453	0.28873566368736925	-0.31211321228382816	1.1374815231937319	-2.5219321159926587	0.7632415584688267	0.5985020907417944	-0.48203643516949046	-0.3073826008358833	1.2324766374513767	-0.23664802778169888	-0.7467735616214455	0.1451405020314388	-0.17628680892780016	-0.06760936253939158	0.5270304012566603	0.12675045009036748	-0.12313755048649833
ABalppapp	1.3832883724786953	-1.0254861407732645	-7.496372039241366	3.1777140894214506	-8.55011033469707	-0.32465949410647416	-2.05637919252382	-0.5988012858345357	-1.757676536138684	1.511107110758316	-1.3547087328805427	9.459628268786663	2.734623731006536	4.564773589014175	2.379287805032237	5.393161159884247	-2.9614855746206468	0.806527937717493	3.7428547819020928	0.8996228350687896	0.14445268864245295	1.760449364631448	1.1013490917149584	-0.9064957839286654	-0.745739407974144	0.5395664922567385	-0.3062768153886553	1.549615757731918	-0.612589562374197	-2.338634999869522	-0.9313709707583923	0.03249798040128806	-0.565786773725134	-0.31579489621395945	-0.5377777084901758	-0.4657816634061407	0.10531228036591204	-0.3771195327171486	0.6927460644550272	0.24100264506783298	0.5777372295825557	-0.09887372665243922	-0.9557564861167563	-0.311993002370275	-0.5423988248757091	-0.3649103422350033	-0.2862577989754627	0.4597102707961054	-0.563458441057577
ABarapaaa	-31.136960364741125	11.920218823377398	-19.56674082855789	-1.5748187825731552	-4.487039209484872	-3.1223286752464556	2.0941410154385562	-0.49626438892251556	-0.3009571988883528	-5.367774223184413	3.1105033053871307	-0.8185561993118713	0.06300250499383075	1.433309793965566	-0.0014908331952349673	3.9039861127122957	-0.4754323792260138	0.5116273814441485	-1.8876833088479164	-0.7804289835844845	-0.9401810694632031	-0.8716999910021448	-0.41705671020451823	-1.9494312230878938	2.574290965595682	-1.6221946221631793	0.2771421296679173	0.8351704490762258	0.5880219482917867	-1.0740495552607123	-0.27993173441431424	0.3733228977640008	-0.4710678153278888	1.4877762957868348	-0.21801672050676302	-0.22635479738679298	0.18871818678655097	-0.08458072448702512	0.22314820569638863	0.5771047725529159	-1.4994939597751917	-0.6058355956136382	0.09429231688825632	0.22352885183787868	-0.6115504882358368	0.170021332710385	0.007947569625666777	-0.11273268564649377	-0.40089702242200353
ABarapaap	-28.879373257963522	5.205665979298277	-24.003839626664345	1.7172697170625146	0.5533011687077425	1.9298834838231562	3.043398194816707	2.655287655444991	-0.5072836524502892	-2.7503745654107066	-1.6569365960145883	-3.8401589017758444	10.912773437833529	-2.467143829818087	-3.3031157339659596	1.3196961005252152	-0.979589605745678	-0.050359422359092694	-3.715871938086707	0.46315616952116545	-0.194490999277383	0.837394953011403	2.661590331446978	0.969174703007225	0.7557980730879487	1.2008286658302763	-0.4187593228878396	0.14504278148683605	-1.074068285829219	1.2058595054842263	-0.6686710583981614	0.12864916343823646	0.42684846560034445	0.30602166133764136	-0.6981937630676962	1.39623140235879	1.5808028977213542	0.38739591308950855	-0.5194128307048473	0.5474270239108961	-1.1986876178199108	0.4213003969931727	0.20193524579988123	-0.48031321861139914	0.1313584924548436	0.3010980978397414	-0.8222724240306363	-0.6513027735569817	-0.524649792480585
ABarppaaa	-87.1254611171101	-2.7510551459709256	36.69709982343184	3.148872942834852	2.788441924125496	-0.42005106812217496	0.36888419254268034	2.3248503451435725	-0.0739217717981337	-5.930370209890903	-0.5125580560132603	2.851275615678219	4.179654716272909	-3.190910689798462	-2.7625225147036154	-6.111805470721957	-4.575273424015837	-0.36474713446271445	2.088435844523271	-0.5934547170097999	-0.7451845501115832	-0.3063255351161164	0.283362014048214	0.31434122254142144	2.0081885860234667	-1.702478647727579	0.49032379633283146	-0.12191331193091426	-0.24895736333302287	-0.25796624253087314	0.7916586217895412	-0.3981579447625388	1.1560498464878437	-1.7993482723207368	-0.007649727689049124	-0.10693426311821348	2.646102995890085	0.023758842242570473	0.7427024414464671	1.2153181712564507	-3.082511278871902	-0.1710886911421236	-0.1125373526420654	0.2529820957716208	-1.1714770077624082	-0.16157860193104437	-0.598796233357683	0.5055127753501883	0.5053724858777053
ABarppaap	-124.21259100624654	5.3959826747584785	-30.05912532289607	-4.089654224111099	7.874234746465678	1.3641997938473553	2.8517942268265735	1.7396356407161826	-0.3085585236459126	1.2229639183551526	-1.9389643008100392	0.278450287869302	0.630904153741283	0.5204883562919894	2.6057055647733773	9.607411082830893	2.7849207675776206	-2.3241258724223606	-4.754868239802211	0.9050577985261055	0.2524090249654263	0.2998238980476592	0.5794095914965933	-0.3321064951978489	0.6148004831615309	-1.0476659023289172	-1.4732589250748571	0.9832900069744888	0.4322400185521405	-1.874294551699549	-0.0539939941940707	-0.6766464774510812	0.47652495257225963	1.2779950510414615	0.42972975466595487	0.9749581254348333	1.2007486520514488	1.3144645776060433	-0.8657582216965514	1.5474486729838328	-4.2709689928150905	-0.48778064904898016	0.3722197572535545	0.23800207434368104	-2.291716072927781	0.6524369534496511	-0.6163882093200209	-0.1728995192662418	0.29362853090074537
ABarppppa	-5.0544786382871205	-4.06230467639971	-5.919677388838086	8.503984276122235	4.782835033661294	1.1545741456165812	6.7646009871019395	-3.1264155382445438	-6.01519216234956	2.07331934511139	1.8025330438074596	2.32331700212897	8.017084109209222	-5.146469650398132	-2.8558748755073635	14.11758105758309	5.978502910191238	-1.055179678503101	4.410443856586867	-0.13458305833704892	-0.8840249270665277	-0.8543212393009468	-1.0309088080492939	-0.8882066470217996	1.5894493722355338	-1.0688856010435415	-0.7742912087983591	-1.0705031294458645	0.2993983514507211	-1.5437063637517998	-0.7133181210751718	0.7231581047003359	0.5232710128232038	-0.8707245154129235	1.53965368123969	-0.22223249459035535	-3.2564435078970853	-0.3146630668524275	-0.6337343609342403	0.6336043407286011	-1.7600309854896934	-0.2323707431792299	-0.14716534025050526	0.09292658277530391	1.1518091981367993	-0.27665969722828276	1.5445781811662087	-0.21907753777592773	0.8939499027064005
ABarppppp	-15.331220551183709	-2.076188141762885	40.28436201462725	5.084836690555213	4.896716933492508	-1.32228434793236	6.085049650167548	4.296050599750202	-3.223910604284431	0.16561658542589908	2.332033107155018	-2.676869417527204	1.546840946178133	0.1420059315050003	0.4693245546130574	2.065334660604633	-2.382727056397581	2.3676417674364814	2.574025627942369	1.5888524946574425	2.6134668444860503	-0.8633911082836472	-2.2382415449784547	-0.05832982558406495	-0.24412363164899067	-0.33658956302629284	-1.9409775970299346	-1.4929788157445125	-0.35361262950841144	0.5972834570433522	-0.9954338786858284	-0.08666271583890307	1.5730032174136672	0.4998844817203159	0.7845665260601441	3.7550472382082605	-1.856732541353287	-0.9041992936520794	-1.3525598662114444	1.0299194567535046	-0.09440197353518165	-0.09359433350268381	0.47877525020618455	-1.0378322042573553	0.8403720417918554	-0.18421104462234986	1.501593827466541	0.24478780349797777	0.7973913310777423
ABplppaaa	-8.645573074096633	-3.3907401520981812	18.614670987444303	3.238853219643319	1.0259064221008343	-3.0113884738317505	1.9948738067132594	-6.367762291210816	0.7657820855201436	-1.1073181122858236	0.959561184298776	4.0049497664918405	-0.7969263728458491	5.6511569967347555	4.493372955489435	2.5606302410453416	1.7902587426478502	-1.6736186070610035	3.0847891204573954	-0.40211227397840194	0.8478955204939049	-0.752031972215506	0.4427223615250314	0.17950757146594967	0.5088639271415003	-0.5210568077017033	0.6918701799717224	-0.05075619603476295	0.1843057879827871	-1.0813109408382207	-0.028265705809402113	-0.29934956169869115	-0.25370667254745455	0.03036209541092507	0.9948639908754789	-0.6421692686767626	-0.2645085390406142	0.45673214858113814	0.2570754591814759	0.21952898452050615	0.8657277308150373	0.24595903033455546	-0.3413682658488301	-0.23989681106591648	1.1133249922204795	-0.17634449163874336	0.10863143031046696	-0.17064318321175379	-0.1639250515426299
ABplppaap	-5.705479197346276	0.2976311600069852	4.160357329847786	-3.1601719014177725	7.796924923000027	-4.391388486619972	-0.7546493220373842	1.2889788081083409	-4.024745785613217	0.14665829274886263	0.8011385127933233	-1.5403483764641401	-1.5657796478925312	8.490004939474789	3.9240980903251907	3.6532825784147005	2.3171572994266985	-0.05842663867530623	5.337145419911896	-1.6818309809968317	-0.05063635250070069	-0.9349412313142321	-0.18221402755137744	-0.21554350140094863	-1.0878427000973023	-0.22122396026500807	0.5512363659487076	0.4352649690204957	-0.14136352193112614	0.939292743475094	-0.693995142127955	-0.2614707623362106	-0.6756127000194714	0.8679690166186333	-0.8530394092649591	0.0784503764305983	-0.3074959563299627	0.1346849073620832	-0.23514415532607388	0.15230067020832147	0.6333674560328278	-0.41665801939216285	0.4127604847471917	-0.41566399806846743	1.2467444691445273	-0.5930714743449786	-0.015163010920927141	-0.380300835912122	0.16260900776106474
ABprapaaa	5.068541818514315	6.697416691086008	42.76684129525506	6.371518884588815	-3.6524865216695694	3.131442207298799	-8.914575889165931	-0.4375338013988989	1.8057311687836313	1.9476126523571784	1.398440263554347	6.258416457690133	6.524648877400866	-2.572329322412891	-2.9853239449318236	-2.0649824665206933	-1.534847992974662	-0.6003328156040387	-0.8751164157719736	-2.3121240027258008	-2.226965069061242	-0.09122262486754001	1.3683006714029522	-1.317749192388537	0.23099922426396452	0.7034227712985621	1.3268625086101888	0.4609303497511033	-0.9781918232120299	-0.9853063364865852	0.5262150176432778	1.391196359234221	-0.2784285198023067	-0.4348848847015148	0.013105357434265193	-2.2489524446165596	-3.1755616097341686	0.25876338988074454	0.525195080661869	-0.36182351430379245	0.7059327491399826	-0.10414379210753197	0.4235421545281115	0.04950273702376718	-0.1449034505269746	0.38585326524875063	-0.051046120565937665	-0.34688050661136705	-0.047995991840717275
ABprapaap	22.22204133449216	-2.774922312321567	26.996735006886855	0.6440002316542144	-12.456771398164687	1.084738850077961	-4.278211462458157	-5.000017603176927	4.606737397855584	0.7362333030317249	-2.491156345138731	12.334104546292435	-0.5788825451412812	-1.1953305015549276	1.2517112781329398	-0.22223273494023377	-3.625838726592551	-0.7131893157172381	1.4612173313808319	-1.1702038108848467	-1.0285593934999435	0.8049948114672366	-0.3841418097615057	-1.3689768166442424	0.6033403402340303	-0.8007641395594404	0.4630648972554651	-0.08305951185468512	2.625661836118826	-0.816410417442173	0.3891647470486234	0.47259442886842323	-0.0012646705251193014	0.8453753282537314	-0.41138082654500424	0.11880446217765546	-0.7381383577284379	0.13704644925158632	0.15367786983260967	0.23529789877950974	0.6215041350337054	0.4099117801991044	0.4510649139844046	0.22751822388473245	-0.6959353795945308	0.04315348541708228	-0.48198406132773597	-0.1837173425953056	0.6420589547782101
ABprppapa	14.586327491043896	2.9031011224298084	-18.812253455507854	-7.924093605884796	0.6142881196881651	-3.712807581046629	-5.077388157463723	2.208663772583506	4.667795360059678	-0.3756003420921387	-0.03781111756344163	3.79346287719019	6.645168311926512	5.494586127680648	4.306665875606627	-2.780475742137935	-3.12340219807353	-1.194724782495228	2.942961647460108	-0.729918263908447	1.6745795871767257	-0.2284050342348755	-0.42859338796015767	-1.9373428524133005	-0.20886445971150397	0.9261385101330002	0.8478094397539562	0.17453185711019636	-1.1908991229393553	1.3265456899711787	0.757745690287198	0.24981685459238936	0.41197193252172254	0.1733127719925593	0.3784586123414806	1.159442763337365	-0.12501738667845355	-0.09032543134540084	0.36416024888132015	0.5014121320821197	0.5897921800105321	0.833335514098129	0.3841906427546198	-0.721383724546049	1.3007867807249491	-0.14075983870914618	0.5806962126791111	0.732493780538178	0.1086924464889684
ABprppapp	-13.041521203272756	-3.3022702048373818	-1.3442655666146184	-1.9501198661343988	-3.4437840091753578	-0.21784146021031744	-9.663701518098605	-1.0996057517702398	-0.8792729853572131	1.1239705286429447	-5.040208191947452	0.21449489951065612	2.650198051806835	4.344933681540549	4.374113161936367	3.5734731094369323	0.8197485034881646	0.25684111806389565	2.7203473614520233	-1.6378976454323506	1.8603011467609534	0.9640713614084575	-1.3197451017321877	-0.347682932001316	-0.11100009268336072	0.6336266038998267	-0.0027241192488338542	0.10761970851789349	1.2692443553778212	-0.09773962843920886	-0.008187913917782782	0.5159514012668966	0.15050003632954545	0.23743065008536876	0.46083371170978293	-1.2435263548572988	-0.9873308063740523	-0.042988696929989585	-0.06269910588568417	-0.4012332758595957	0.7233441169295549	0.5399616895258861	0.6470491197644821	-0.012850304735534376	-0.18726019992442283	0.10432223904986315	0.5564276076435467	-0.13918074589681229	0.2732599629358808
ABalaaapa	26.915843293819744	12.369947319141819	-48.581882269776905	1.2031242087080096	-7.209697215919872	4.005278911237931	-0.7217671116910258	6.817582682671785	-0.5240796947807773	-2.124699422683291	-0.013649599920582515	-1.382012156821892	1.9617072228709966	-1.7519265592604356	-0.8162665369177767	-4.502106943055705	-5.119640348463282	2.685607036294947	-3.5443054230550373	1.0738434966265398	1.354413304617575	0.04337482923628305	1.7709256323982898	0.4300312654073747	0.3463590220881471	0.3953091874470182	-0.12429232875430586	0.12216174007907823	0.2856639811433644	-1.8858542639434424	0.18506554039428322	-1.2912754204495647	0.14744118701309802	0.5148325104391107	0.49058007852476515	-0.3756448812937198	0.6953930652727556	0.7335859673821258	0.23871031436806156	-0.08318896626224243	-0.041346658164009974	-0.057544922639410585	-0.16189186759216784	0.9244847118304991	0.6364488388935915	-0.14926953122735617	-0.46738865378777295	0.18906478475103927	0.04716409258250403
ABalaaapp	21.908945579569085	9.865450149512187	-16.757320738780127	1.9571068103251	-9.83434276783079	7.4302689363024985	-3.589379675700794	0.28997971507104187	2.0232407091218128	-3.268394711467632	1.3314544292685715	-8.492591448341676	2.163659712877684	2.3683388456290646	0.7093807055183409	-1.96560743179835	-3.044896479466994	-0.37913512295396623	-2.9411138030059942	1.2898398934295041	0.5976579736294253	0.30745906296800424	0.2203287650728799	-0.06956387002975296	1.3700963423523476	-0.5306585995184759	-0.4709925155371452	0.654689143484706	1.3398414221394666	-1.3861185025927893	-1.0386370272974963	-0.025504179888108734	-0.4320348290534747	-0.14128913514125122	1.1812305637869034	-1.9509834726928772	0.03129620099625306	-0.12553814232199598	0.21315564663239406	0.18263324907872325	0.3531721838800371	-0.20602311640995155	-0.15555600546316348	0.8532342386424338	-0.5176261174949044	0.14094960525081532	-0.5741626863432518	-0.30511111519978595	-0.6458019249888677
ABalaappa	16.812218739274414	-3.4381355926004207	1.6217629559125035	-3.789145397968637	-8.090501682381781	-1.10163094943731	1.8474290783813287	2.6592440095196923	-3.351110464018513	-0.2892923614608459	0.4590413063218707	-3.4990299683181902	0.7217207455014366	0.10807129291499053	0.3827251769330882	-2.437727660425684	0.44082409132290684	-0.5118295742419442	-0.4847523775019725	1.2085631766579856	-1.601586610271536	1.424653508015973	-1.4092713302019957	-0.5293473057027294	0.2595576220927775	0.3093380174109976	-0.43153933159005853	0.3147397699236759	0.21269423114028463	-1.9444847414239186	-0.8380028233169498	0.39537170762110896	0.025100760453516332	0.8600795084728459	-0.11359221896202257	0.08672529626466609	0.543043765407976	0.09181646566906683	0.4767163061569248	-0.04479120961709417	-0.14805928130303486	-0.32514727931194143	-0.4780348271776455	0.23833713144727955	0.3040422815587455	0.23822873159007613	0.5732783715014407	-0.3838761836416173	0.5024935437870877
ABalaappp	8.701689108760254	2.5156812271169287	18.313590633358267	-5.628654236993501	0.799657804510514	-2.8118913554759613	2.1653009598018365	-0.06849504136891327	3.5985065013081248	-2.906662265418953	-1.3628959886293173	-10.245045414492838	0.4304374952229339	5.369301320524864	2.9134802062187823	0.7914237116508763	3.671196585543056	0.2876569312561139	1.1889675148963674	-1.5127266644999335	-1.1816607974695916	-0.11680286761028465	1.1777356004255817	-1.6117370681995058	1.3770771555282286	-0.26389283745187286	0.3595825547687913	-0.8291364734285939	1.5756837509928308	0.5783945717133058	0.4446308589688036	-0.007869680332270005	0.5857053467028126	0.44494743075844256	0.1120044596275856	2.3014015843443425	-0.9845625517331593	-0.8191335675126662	-0.593214130458546	-0.7252221347846062	0.4213280534182509	0.06827532029519923	-0.45007310873240813	-0.016679483038149368	-0.7863802015347633	0.11874793541876176	0.05555381160556872	-0.5860922374030989	0.20124144495360471
ABalapaaa	43.16209123643336	11.909878405442342	-20.848493689717827	0.055884726512296576	0.1535184747451174	-0.6948078653160309	-0.22398786602350557	1.4555130100151317	-1.5501897994945388	-0.7766225009190957	1.9884145431486264	1.6778937018434945	0.272311053147527	-1.8678974151659362	1.118600663818136	-7.110893356509104	0.18384865058889333	0.5052691282464787	-1.5559512467754706	1.9957756178093082	0.6699291793350579	-1.2910785017769233	-1.049337634044381	0.6855496810324326	-1.8492507871818427	-0.560823344796888	-1.1856205362082803	-0.7076159752860285	-0.41885513042057115	-0.31904312635537707	-2.1123674077315693	-0.31461067471038895	-0.36133703984794063	0.2337702759133193	-0.05350144808281881	0.9188775484097041	0.3346361928274253	0.20861891844119843	0.5212682132797333	-0.707523643759446	0.5866902773310986	-0.4528753551368512	-0.8639971107794286	-0.6180115970353773	-0.21017081534997442	-0.20563406353539518	0.06590772596390652	0.20609094133601225	0.37465074727132325
ABalapaap	46.86001063932349	5.6959754149542405	-7.487824924343078	0.44654916866596006	7.56464622954681	5.111662585666717	1.6656975303507435	-3.9496772983423134	1.3622980204849988	-1.0864544755440515	-4.0625911367841345	-0.3269707339583898	-0.3165682702706642	2.068583389055539	3.403632385266075	-2.7379973653611103	-2.651765727599169	0.09926669697047107	-2.8992688662305777	-0.7465736658939006	1.399070072072045	-0.5795993004088065	0.6503551831007012	-0.13811776842402312	0.866045615816626	-0.09844504631523109	-0.5471101223974161	0.041182092473278364	-0.7427741721850054	1.7174931297014369	0.2580927239578831	0.6328341170364404	-0.7597411528710992	-0.3741541354282598	1.717110530224438	-0.6640039935226634	-0.31013876374695637	0.23469285857225772	0.33205686828749564	0.06871962328288254	-0.5321181512613617	-0.05203861606937374	-0.16271060871159	0.011403807858355087	0.08112874956882701	0.47741870708796613	0.3103188818132588	0.019806025125175805	0.01590279050158597
ABalappaa	-1.8230536871427974	8.096325458305753	-25.108628112369683	1.2196512111559148	-8.035334135338061	-5.239106241149498	2.227172849954862	-3.2327479412692517	-2.1244314515881	3.415313959722656	-0.12129793385903878	9.20801766600906	-2.0173925761173273	3.385092604941504	2.401265575198432	-3.9870007591721466	-0.7166078932963165	-1.065465102545924	-2.0535617186363755	0.23945166840744936	1.2804017411996116	-0.06378479280318335	-1.7850701262728297	-0.4565130546909869	0.12132864132887132	0.1646570494825952	-0.6085878744508134	-1.0292526737883516	-0.9457978777197716	-0.16734148191016895	1.305047592171552	0.24525241413828153	-0.983842587288692	-0.1856754699586383	-0.20582716306745696	1.115377315495403	-0.20773654857138504	-0.42707835353043455	-0.030962635061870386	0.2060546101578809	0.8159160072097014	0.17436568032592767	0.09231419162056913	-0.6091405042298765	-0.5494507953650113	0.47653489300295376	0.4931504924725325	-0.38561624307575093	-0.04048778227932497
ABalappap	-19.01848449585063	5.363519998878358	-40.70117307281993	-8.520261012668824	6.573748727755746	0.3706253473349122	-3.8857450641030007	-0.7814858613157296	-1.5355050506843946	-6.163086523351097	0.017287137946223986	-9.907669735111952	1.660100291132163	0.9420332421521462	2.5601819907807672	2.9627262971644726	-0.6362783181893442	1.199749626215349	-1.1024209655939612	-0.781855642047695	0.7255804436892752	-0.3903326813542171	-0.23264610150748122	0.49785715955423043	1.4188807877905003	0.223201912021746	0.46219949748780564	-0.1353929580073133	-0.7164898454065197	2.497628875990491	0.9837374293120866	-0.011590681710252656	-1.1247954152428583	0.23047362226507326	-0.6067930946263713	-1.968992119406525	-0.5335936599665444	0.46299728239753535	0.05158057283785185	0.0502937570697598	0.4030255631629895	-0.08359642617052276	-0.8517620253251595	-0.49661730896400974	-0.6282228317802633	-0.35006612836059886	-0.3334527489170451	-0.15471756349483046	-0.017099301492709662
ABarpaaaa	-55.91033865074854	6.532124419706061	-20.437314245089603	-7.318011124506058	2.693110074103756	0.07924184794774025	2.4568408228422496	-2.125297950416237	-0.5736268797146252	-2.4160770993746534	-2.747179993774868	-1.617676765604173	0.6450005509819843	2.5514683887789102	2.320636172438698	4.173737945546795	1.173111289869841	0.7765889108610526	-1.547518354897976	0.6730207710743175	-0.9923914782998793	-0.25175834207043435	-0.6419491955860852	-0.576802223129314	0.10607784221006877	0.8388811725933374	0.9971479764066632	0.6493457356459326	1.219069520774581	-0.1003101071944533	-0.22696135844507093	-0.8006842172358981	-0.04571604632068933	0.022923931719043198	0.8344894907812292	-0.9323786725028413	0.6739747113874753	-0.3595734812314528	-0.4635487601138852	0.15885469187259996	0.04813133585103996	-0.06337311852201871	-0.12592235438218247	-0.007582968466152427	-0.5393598253722012	-0.06270243635013625	-0.4427351913125731	0.07950223469347684	-0.41003785483263683
ABarpaaap	15.379040437435298	-4.390673741534521	-21.081235009766505	-7.896445307080321	4.6277486079896315	0.19424929149100562	1.2997444923505501	3.9125150631593235	-1.4560058205500164	-1.3757343157479336	1.0889888926023024	-3.314541182311879	7.775574038209207	-6.163298212679473	-2.7778712278790643	0.18984065246531465	-0.5866788827899709	-0.6819722809223118	1.9331363511490673	-1.426603199189504	0.6557424605275874	-0.19047969092555436	-0.9323405388743333	0.9898476494294234	0.30894920741193266	1.225415356584401	0.2603078701576364	1.0447042912570896	-0.23001631528802496	-0.08814763454484428	-0.26320036158884674	0.8814666138550552	0.32297431103561985	-0.6444714944307605	0.38165501959191617	0.5077701394970563	1.1078622928196926	0.11458548461758278	0.7008066309551289	0.10289478879607804	0.021594777218777932	-0.16534475824082184	0.2598800403667923	0.08610140455957468	-0.6519450967897814	0.18362649884275375	-0.359307559618127	0.5697846391674338	-0.21464104972073916
ABarppapa	-22.012523709160035	5.215150565279666	14.11462964761942	2.276207333069158	-1.0436245405808733	4.835609132757507	-4.291690377442159	0.4899699549349609	0.12514309855256106	-5.40566192167024	2.3373725774107035	0.21685068875347616	11.094327031750423	-2.185222823677545	-4.397578505129122	5.226794866172036	1.4833558838755605	-1.1241878455344234	-6.21364125810045	2.900725048619693	-1.1393382716448177	-1.6862343281404146	-0.34082129022506863	-0.12025502048732246	-0.8505639620750219	-1.199283122204719	1.2590192875117734	0.5883232792238221	0.2347183489479305	1.5210749523411569	-1.0747864837277508	0.22398006557308497	-0.24001923805337189	-0.3476866107350081	-0.1644794114476816	0.6685053935652076	-3.1601707214083894	0.010686399795370553	0.41734009888639284	1.032631738427064	-1.526514553172816	-0.07420010973713206	0.20107500778384035	0.42879756805077673	0.048076890392082086	0.5811469658997472	0.9541737771609078	-0.009229011216972734	0.25114187237056507
ABarppapp	24.093578778315685	-4.968925748861071	48.735593365028194	10.829263282569727	-0.547886860252165	1.5198153515512942	-5.1305414664573	4.873657207988005	-1.2892975308618724	1.1546684186719962	2.018466799786749	12.521732764865849	-4.213248021086093	1.5650084030133158	-2.1513477440345734	5.794296710042987	2.7928773249419563	-0.3547092125847679	-6.673457534779318	3.622954697987499	-4.207840706911493	-2.418592798869779	-1.8240952606099825	-2.049486996564548	-0.21427864296327742	0.7733818168620692	0.8024455496473004	-0.9834300714030649	-0.4890448664770426	-2.137722018991838	0.044153805465046804	0.8632816820625017	0.595415614407348	-0.03598922709384211	0.07068166035741309	0.4430062212851067	-1.7672043543260942	-0.7517622019324985	0.4946331553329184	-0.7895027711937389	0.4231466239568071	-0.6104530593723622	-0.2164342953816005	-0.5038221016841851	1.772888262456322	0.5787351804761118	0.8804112896071327	-0.9583747449575332	0.7316114651211628
ABplapppa	-26.685420751033206	13.362425146801483	-5.263930830206755	13.297854880183904	-4.174459056252279	-10.706492969544728	-5.70490774648715	1.2268450786311433	-3.4387327142029616	-2.36052956374881	-2.8191094714955844	-3.385231300070475	3.4953755865776146	1.6842571384301135	-0.7729859704001887	2.4723392299177838	-3.0188477331465164	1.3396922264881301	2.649579513215696	0.3719801240028213	1.7997877658613064	-1.557892804136164	1.3928188109093893	1.551669272245263	-1.3197179749417116	-0.8207638958096078	-0.1765057313678573	-0.8129506167599689	0.6660057142178388	1.524009721780043	-0.5012460181272228	-0.13627703926541787	0.037158271984438385	0.7966149884407295	0.6908676753086608	0.4777791474654132	-0.3170831222380353	0.5955092660558057	0.8498882526967565	-0.10525996223634788	1.0757357816319901	0.8661884769503699	-0.43137823145867826	-0.5481714476769589	0.7035400112903061	0.0494777548302642	1.566704490521553	-0.2812686369302736	-0.15824118151121166
ABplapppp	58.519699215148854	4.060374165640789	-0.5332218608848843	8.291951979050188	-5.18867487515789	0.48729917173339576	-2.8173217663111028	5.050745730536864	3.13397310744294	3.32111577084073	7.015719435077091	7.629882168478887	-3.2222830993412312	-0.8667110112825795	0.7847958816074376	-7.116441912439118	-2.166352848235718	-0.28623731467857083	-1.547620745316996	-1.3573299157136143	1.5793423633110062	-1.1718057266286712	0.40915443469581636	1.578201653845971	-1.580689172615007	-0.6941247964166666	-0.9305464931411422	0.14643741420693093	-0.10871151439956431	-0.33923910269532065	-0.47548098904126734	-0.20883429652084332	0.41030539316675174	-0.3847006836021956	0.9637276936707622	-0.3325938912081857	0.1828532807406974	-0.21943730026118613	-0.09923712065465509	0.38313801771389633	0.14353480867411572	0.49846748090373283	-0.15179190265229467	-0.31473858105891134	0.3887399345448032	0.1004096975125847	0.01224079703675227	0.49830859894724866	-0.44261636266748444
ABpraaaaa	102.75758660329356	-7.876655697320723	21.67833458592501	-7.902128557492828	2.2392465743664878	-3.505326684295032	-0.5708533328909425	0.5744824840381687	-1.3271923470168558	-2.277773754256738	-1.230409914720811	-4.902115240698003	-14.191989860809446	-0.19120381264574984	-2.0740193714055324	1.6766328241567106	0.23632557921419728	0.2999226807782221	-3.4307417819626287	3.1574112091789543	-0.5876081559594203	0.21621594497344188	-0.7388467919762103	0.4477358912147854	0.2008381469879701	0.3820819967637848	-0.6670671107931503	0.541452661528035	-0.16596350741234842	-1.0230437565728057	-0.7453842764256676	0.21824882874930746	-0.19987789376584084	0.21566560015603714	-0.24286693856718397	1.4071820374316917	1.3805489682151673	0.30695805225953116	-0.07989654147937635	-0.42705403328853464	-0.6349736970770905	0.4423687276098937	0.13075395248461094	0.05047143348223391	0.28475570069952455	0.5994794168661608	1.4812561374953008	-0.010886996073960676	0.06109567750984599
ABpraaaap	53.637670251242284	-6.802725964247128	41.0449189872593	-0.673928615049882	0.14363113447372325	5.977280266690726	0.9975721762584839	3.043551178097571	2.6175223968357124	-2.2528241406577436	0.20748267369017626	1.7089453758245696	-6.208254248954777	3.251361193899632	3.244744954311728	1.1515136027909012	-0.4898158353973655	-2.679463658012701	0.8301179589862568	-0.7286646693772627	1.372484904397136	0.028444097378294085	1.2175394321863497	0.09702810925190039	-0.25418784179068377	-1.2473716688681546	-0.7843036141264119	0.21949079211955735	0.8993466906195854	2.8256393915186826	0.6326304514609622	-0.3292245492209419	-0.3087002836818442	-0.2643643658748089	-0.09428287930955899	3.0181784686212403	1.151819515884834	-0.0520515509798309	-0.2656429823804211	0.23376637150031332	0.26535280918404525	0.0633676176683041	0.3281387981614925	0.09852736570517626	-1.195363282594996	0.18478185790407656	-0.20180004259704037	0.4077003360621981	0.46907996793544604
ABalaapaa	19.312420917310675	-1.1228292920467684	9.435608178613693	-9.166054806585421	-1.944727839472091	-1.0608869365119111	0.8424996943942439	1.0564060475340151	-0.9683660192374842	3.2962426827867355	3.739617659400789	5.101168238147165	-0.8210643865167537	0.7050265953513516	-2.326592945824355	2.2917031201653524	0.3186914112351945	-0.9437656073168003	-2.226377017082816	1.736324877824236	0.5137225670136536	-0.5098372988827213	0.8531862752029918	-0.7083267124244381	0.6312573856731263	-0.9419835445435633	-0.2389705013728179	-0.5955475177068517	-1.3021634967629727	3.1508465621838595	0.1931090655819752	-0.849602057977119	-0.24028494655698332	-0.608695654051333	-0.31563637723189564	-0.36095107887472666	-0.2967445883906313	-0.09113261117816594	-0.1448881408294515	-0.10176722685383843	-0.09903874239284964	-0.5554226506152136	-0.0857087288128224	-0.433381335177882	-0.24109587675565466	-0.20471171047050754	-0.23283984580000652	0.08061502755508669	-0.44695797702252404
ABalaapap	26.194691530810104	1.5349006836933068	23.362736112525134	2.3126717200725313	-10.742762209918252	1.6237265219576509	-1.2114476369287646	-1.7439395284859935	0.16738344463479138	0.9293076712214975	-0.2852373668446634	3.0652425017605065	-0.6803105475498282	-2.4614474523772745	-0.9895033090956784	-0.27721322070329935	0.42423737803697514	-2.0351359934362687	-5.455718782917526	2.0472574333405276	2.103468082229884	0.03107478665419605	0.32529625623971015	-0.2760003681365897	0.4015255198711988	0.09718460784016601	0.8297704406080993	0.2289471846946161	0.4454742058216956	1.0182358574646673	-0.6905111640023849	0.7421324742555231	-0.5012013503030442	0.2543811886553944	0.11710927598318721	-2.4149980107707463	0.07903014340838943	-0.551247428806276	0.05701707044360426	-0.6573698711700231	0.03375137252890875	-0.5806718535422621	0.08838555828622661	0.21916751215849914	1.2456992653277381	0.053226054513987854	2.052508290567991	-0.3951967763693806	-0.120274685562187
ABalppaaa	44.074355043290396	-3.86120078773839	3.730776958020331	1.5472635726613135	4.526359885080353	-1.5504815740022848	0.5352443191356918	2.537174786677862	0.03957936749285948	-3.530398389760762	-0.007975462440072629	1.7701742796524067	-2.8540602125166816	3.9364412643601945	0.004332906063947676	-4.194142360798854	-2.743702503437479	1.148921684119892	-5.686314803937402	2.1162035487493362	0.6188261555093042	-1.3467905776915297	-0.08418065048378971	1.0473934113462162	-0.5780258216159074	0.40225544786839157	-0.44071456949582016	0.4808945171280881	-0.5359657723803858	-2.3015015379998656	0.3398210592885813	-0.7300214775810167	0.3376044916931915	-0.012800622084738481	0.5587750013148979	0.8746107969692323	0.5893462799649786	0.3063096285564755	0.6966288361015746	-0.2773813325688949	0.21876759835428536	-0.5521640233168408	-0.0008503887620126827	0.07764846218531407	0.05723044578202893	0.2212578853587424	0.7758785464331345	0.16028754522545385	0.20691859541536584
ABalppaap	37.087717715144166	-4.255035346877418	15.438362482354208	3.4669665028783276	7.241791231176543	-3.949902987239081	1.4769559803925656	1.179365454534756	0.8925535293684702	-4.2547102487093404	-1.8093845027936204	-17.187748626608343	-2.279546473142812	4.313817809471198	3.1867270315319804	-0.33482041042982286	-1.8097154577353347	-0.7339487374226019	-2.092376207107524	0.1534138487294169	-0.4572591464212247	-0.6197673901272811	-1.0415113643269462	-0.7864007104816851	-0.1304688001871313	-0.020051424155372213	-0.21193595297985288	-0.08284223209084028	-0.7029187311713067	-1.1681700358731373	0.14595034898368112	0.05486937975099497	0.44961715684248427	-0.1979013371737246	-0.7246657779342244	1.8196760402530376	0.8929588817456614	0.12447294437581352	0.3941209973964464	-0.25798625714939394	0.7086038247531806	0.21946936251002933	-0.3351286008992084	-0.049619190867864496	-0.054215687326898895	0.37556018904720734	0.6462447502946848	-0.0886192309565243	-0.2057828728031754
ABprapppa	-23.419458579555826	3.5835698391668878	17.13874779906061	13.710871974321448	1.2755413616500213	-5.930284646658954	-2.310352131030664	-2.5093312618833825	0.9525080247993264	5.230079729184929	1.3223729632767698	0.5024243703546345	4.723162550392327	3.1193165725520786	-0.8084180420961717	-2.068510035696418	0.26609175416278585	0.02545371340523955	-4.858781088242458	-0.10765897785837897	-0.717135225857938	0.03624667279920512	0.812468291964214	-1.1454805337103002	-0.20169250419957344	-0.44246412712065836	0.457258711078926	0.9137876009951831	-0.3930128604179287	-0.24346004079255726	1.8648114305009038	-0.3361951787990211	-0.5202576153276641	0.7069605825212067	0.7370469794822572	-1.3424762447381173	-0.08417309516305448	-0.0915505556918613	0.1422446007240007	-0.045361205266391445	1.3821572868328054	0.5733939690476078	-0.6606903509726036	0.5549405010320507	-0.048533897908438206	0.35746466234107144	1.290821434189283	0.10000293680052141	0.39562561285777975
ABprapppp	68.1443916571983	-7.323317721987486	23.620539815444435	8.15933231414079	-0.6252729855350673	-0.2624721594994364	-3.98901748470992	-4.3533676443221125	0.4974553029484011	-2.0497993930252068	-1.259604825915057	-0.5987191714404967	-6.266867696572945	0.4539638153965016	-0.17036929925320646	-6.046139215076918	-0.21812724108961096	0.19306968709229566	-2.9925191566876532	1.4706620232523648	0.7103601256026125	1.3608124890880864	-0.14871352168520524	-1.2898221274143693	-0.3846850719762127	0.7907023591883344	0.019148839292777414	0.9914693385549623	-0.05505119861956994	-0.9559752134320059	0.06841850910665725	0.23993933492748015	0.5414185896933263	-0.42854207986070086	-0.9775112146522005	-1.4955531407232816	0.20152205132510065	-0.12680050799546003	-1.0199211436443756	-0.5400554609333308	-0.19385214540842655	-0.2450304919196149	0.019309870246805947	0.5297311160573495	0.2869297031413689	0.36616009564540725	0.40534136825803624	-0.5583705220919137	0.07866405864015563
ABprppaaa	11.800738713879623	-5.525499269939842	4.218722196513958	4.361316354427524	-9.048526885181744	-0.9579997517632203	-1.1563899941623588	3.300077487822143	-3.08242436184511	-5.9557200230272995	2.345410376098364	-6.914211391794639	-1.5516129106418173	4.158558344459253	2.070097705074323	1.1622716956421404	0.28558136376793014	-1.270402325698061	1.3314978475328954	-0.6725647465648643	0.2134854507243287	1.5729547476613572	0.2667224684290814	-1.699657988247835	-0.11991935208328727	-0.32492299905122246	-1.2877131596623617	-0.2802628376738401	0.21006158563683494	1.304842484909911	0.1860923820024062	0.05813460579907144	-0.25535594217825525	0.30009970967671046	1.5193985657107056	0.23133653687655958	-0.5626370223874487	-0.19459247317126213	-0.2595713903721678	-0.3275006954848831	0.5282750295996053	0.23277135910469382	-0.27125207427390535	0.7078693671040523	-0.9389160199405815	-0.0964727104336744	0.1705778862698617	0.6718570241146159	-0.17738169577312277
ABprppaap	-2.200283627190824	-10.729734742686553	-5.6437139447329	-4.255441917654711	6.496940800158828	-1.626630475755561	-0.2463806539825722	-1.6909419722605339	-0.6550201903432447	-4.16152497543748	-2.3403575063203568	-6.7921647969746415	0.06267162531841843	1.3995122846772587	2.3506888804238	0.03005163215922127	-1.3637719978840308	-0.509987785658672	-1.528553519516571	1.7249751029727924	0.5613923712043067	-0.1820250055888113	0.16591312181453338	-0.1411313281667262	-0.2616328447088905	-0.47194312105825087	-1.602646874980249	0.9673136732208621	-0.9856653588683589	-0.1855492967605473	-0.2583623002989216	0.8841824446142349	-0.9449210026572283	-0.3996987141932717	-0.8648029589885563	0.8542434473291648	-0.39335781880583537	-0.13123912918638184	0.549220965348896	0.22211098356771275	0.7597827251246296	0.02720309683406098	-0.06663756287929286	-0.004012704386923504	0.0032034340171073596	-0.15610355770400575	0.4639124408042421	0.3841061216246975	1.075065149100373
Caapa	28.53612848508973	-4.163315578003872	-3.8147356703910607	0.03751585095383719	0.6232188092344281	-0.5193646668228198	0.3786284374826575	0.31378043119122245	-3.5493468116054405	-1.1263215694648212	1.3306326203155567	-0.9694321032709378	-3.5478193825042785	2.462709374283664	1.6237076335184393	-0.43954800356873586	-0.7016223566363472	0.7121385866719492	-4.295411437566976	2.085211597561556	-0.09443362810273817	1.1959878894748368	0.7650391149190934	-0.17182854072194917	0.8724739925043035	0.6012021106968488	-0.2714478472184125	0.8617402823335328	0.8542158255406146	0.4639187602975509	-0.04600222823397117	0.7517446807670756	1.0242184410569042	-0.11756179729487115	-0.7156012278297555	-0.5098324822214568	0.11715409189056487	0.16556268550202557	0.2708512955131395	-0.13396424743584814	0.17904222126255448	0.5092311693747213	-0.10214692212951347	0.29820845761710196	0.06695027369016782	0.34672262966761275	0.28698341995751014	0.6965282177609788	0.28860935082050765
Caapp	30.74290997117217	-1.0810153311314663	-23.33122775337111	6.460264470725883	-6.137280440138869	4.150943877832303	1.8239245911443813	-0.7774903492666669	-0.07926303511804914	-2.298109763347682	2.4073055237288616	-7.000190095721673	-0.11122956302319072	-0.8676849597482066	1.3923788395927423	-3.136274177168936	-2.5068063669822918	0.781223720015521	5.176270751272828	-1.446677029938014	0.43857330982632475	-2.74012636415355	-0.45164233111205515	0.6370562476924476	0.2664840205202661	-0.3232097929409575	0.9019447692275134	0.11816781926618936	1.496116900924429	0.9877982004730435	-1.174234585296741	-0.34951289182287437	0.9929114551826539	-0.0950002230420976	-0.3899710710897087	0.6202154939758459	0.6588068766406083	-0.3839695263319171	-0.5055129161378153	-0.749828654277902	1.0378335563131698	0.22435308608127164	-0.21998831441607397	-0.15938807172448463	1.2630282943580429	0.24384498883073302	0.48290172377278656	0.18835591312894986	-0.3653033077679276
ABalaaaal	6.247084122746512	8.438127960078813	-9.175200797963143	-3.027707147257702	0.16065822512678055	-4.095289734996436	2.1007094595475317	2.2732058143776412	-3.9031854993231527	0.20882786287325292	0.9100711558619267	0.7938679325259489	-3.0607167683974064	3.237125223533365	1.7294288285360622	-2.505046700116758	-1.9173294030539287	-0.2519051638942522	3.7408390877300493	-1.7023747648885788	-1.7692613942354871	1.6672179172469037	0.3877545431997665	-0.6961083674041861	0.2424661171352625	0.5809038764538762	0.5334406764012894	0.9477005439136339	-0.44185751341530227	-0.007179981596943944	-0.2534612362737476	0.11144312086232508	-0.16434055617792118	0.08224531464166285	0.2552298557571785	0.6001495490653964	-0.4853751993814766	-0.1643623888531832	-0.1690250041498673	-0.40487863727137396	0.5896018621688429	-0.04206267861397889	-0.02997482407791281	-0.03607984781873774	0.06861246298391337	-0.36628646081171423	-0.24986119182489935	-0.014011712272986565	0.04595744048440546
ABalaaaar	16.326876131456036	12.264903764181293	-56.21651858672789	-9.453722345141012	-1.32245639917497	-4.669924946993121	-5.2693402920215595	-3.468646743088065	3.6135975163471623	-1.3627891757426536	-4.547964595550659	-2.466710915668136	-6.172926599634784	0.8908723199669119	1.2635933706572957	-3.423509718207602	0.05113737623455674	-1.45999259330393	-8.198204017992866	3.5862711816753614	2.29434871550676	0.31897453540368503	0.1989510060585371	1.6768962097496347	0.001472292466959157	0.023348189310223547	-0.8156837462177954	-1.2138398108080903	-0.12267372575211288	1.5171121926169508	0.07437738835007222	-0.13658503034430164	-1.0570034571737474	-1.5141981004161646	-0.8152465923675463	1.1491535193957017	-1.0090156206932734	-0.6514607760515501	-0.1483567142007899	-0.2866719648098362	-0.6220519829850835	-0.5629503470658624	-0.10680930821304854	0.05677777935115322	0.05193689794720416	0.29033672552081247	-1.8170555840738378	0.16488453776879106	-0.7680697597020553
ABalpaaaa	-10.547564679068575	3.860038426994901	32.704194530863155	-9.758092702982497	2.3669027191086545	1.0241261238108288	3.6688120838849243	3.132766769358715	4.775114223440715	-3.908530064493389	1.0911715825139212	0.28383132328147703	-1.2344423205846562	0.8622134988382686	-0.27660138476133467	-1.83973885300744	0.7518050823850236	1.5105232849846575	1.4504700371858255	-1.3699982045153785	-0.8922077525418967	-1.1788344545193805	0.5682205314505288	0.5426163748240906	-0.7805667219751923	0.8786125304041199	-0.848026338084198	-0.003389371225375846	1.4253398647235453	-2.013279453461126	0.7575469165752773	-0.002277971335874628	-0.6461801315122188	-0.0985209698737965	-0.8232838342626062	-0.4334042284431727	0.443319106571841	0.0371336216630859	0.028246763928453072	-0.31738582229429796	0.08462080801304957	-0.6763007202608393	0.022431425946874098	0.30160323868480193	-0.2180344484461011	0.37230647728337324	-0.4962923442031678	-0.10833055579764697	0.28660968959910943
ABalpaaap	-13.400351382342793	2.318778146006892	12.867151006246706	3.7538096927550253	-3.683289068905911	-2.0059619985954824	-3.405550030270975	-0.19519144003733138	1.2916187593502846	0.6307081919824178	-0.7904515315336068	1.5531729423554943	0.39177384027920775	-0.2977134697158801	0.7721010776179698	-4.139990145009407	-1.6504740184636288	1.8233583212194646	0.3985370745260672	0.23568606981606854	-0.6271515515221819	-0.5053767447419379	-1.3777648520018866	-0.24013810539415098	-1.1772368644410212	0.9890487631950912	-0.45972814065175527	-0.1914838670770911	-0.66587208929105	-0.7751904403055028	-0.25668618705612534	0.386430456434566	0.2599518630873726	-0.23811381260689135	0.16424403171123605	-1.0328968311889275	0.17599483749999434	0.3897923457643395	0.06553316449836089	-0.5372041168294857	0.6260667024850597	0.1258379450237864	-0.4893761558577103	-0.21459833096739978	-0.207271291282896	0.6217331598568607	0.3049687044042929	0.11581273652429079	0.43221272594509497
ABaraaaaa	21.82733503688662	-1.674897474763806	-38.631307670428036	-5.166826715182357	-2.0239328864840416	0.3691727334465814	2.482772381421383	0.6985114908577854	2.4165871877223966	2.89007032372919	1.1115884098588567	5.334528926473418	-2.172808960828551	8.507842130449044	4.120346665828847	-4.32543532338021	-1.7365975159161962	0.08012263668061526	-1.0959140862976393	0.3643709680058383	0.7077348966985667	-0.086391508701624	-0.09364743688427293	-0.22969267145189995	0.48618879291785266	0.11383468371634911	-0.4507725489978276	-1.013217765981144	0.01726659175435082	0.2216947435493008	0.04210351571692841	0.3498452187120087	1.0756323799886385	1.1214191807066214	0.036829792942571264	1.9123735477754513	-0.9787904789900956	0.306210448071064	0.3322650298021718	0.35079726065693334	-0.25707797322633835	-0.26350149870381445	0.8602614391335952	0.26157273989388713	0.08926827107647728	-0.02956476645157733	-0.9832796691518166	-0.13446583144677166	-0.9508690198814399
ABaraaaap	36.926343521627416	0.8683143555536459	7.093114309334531	-4.980604596265258	1.0010036287025437	-0.01929941544163369	5.053600801510805	-4.200392021799186	3.382450494465728	5.120121056805267	3.6366952618338835	10.006970057889998	-2.575867036580092	1.7175587048486207	2.5794588093528152	1.1116416670739337	-0.017559137433183943	1.4834472363415336	0.7697341389374057	-0.8238521027037934	-0.3815132450739778	0.04339067455994175	-0.8618176661064654	0.23266659072083898	0.4000366178474676	0.9878313076710644	0.28361670327172683	-1.4489557092115757	0.43087408578772657	0.6711897256127228	-0.16212748612930478	-0.6427255048556771	-0.09878454902855317	-0.8834578222260818	-0.17259896002416553	0.7874175602898452	0.1989335574661765	-0.11870590043525132	0.27466566873415416	-0.171727969372826	0.05803982955486851	0.5190764867038785	0.24306249871734947	-0.5671174911934388	0.23115377274881027	-0.0050101981525126705	0.30569748314958395	-0.09711439205186216	-0.3762847029541091
MSaaaaa	7.018860275647938	4.686706549085743	-22.618477093028368	2.5774522255694707	3.053712814623495	0.33292018243736454	-4.198829504866008	3.2391073569559117	-1.8042473243725259	-8.331087558933374	-3.139587993798485	-4.777436912875641	8.991020952347256	7.46359666814751	4.711278965359899	5.066063857059496	2.6416922195433945	-2.5967664798881747	-8.173108758937673	3.583468526906111	1.2610154060259204	3.701755313889957	0.811475660568188	-1.3247150524761575	0.5947368946098907	-0.7670682924186177	0.14184506356269114	-1.1193626532013918	-0.10515529845453188	0.7967301557549364	0.9617918001780045	-0.03860454525700529	-0.9429509176290755	0.5944572489625677	0.43209260411328076	-0.2999695906191775	1.8920198527345224	1.3834360121402516	-0.43555569506855263	-0.9457298357646842	0.5157252871415843	-0.15991267649339752	-0.3561114309184723	-0.3000710866911851	-1.0164838707561328	0.06340201615449896	-0.5303581678628871	1.3947073156662715	-0.4056744008030433
MSaaaap	-20.227269284028075	10.674199664074933	-28.787868001089826	-2.499414599643961	-3.7733076300083854	-0.07948444885415912	-8.30882066885363	-1.4477304778269902	6.513543177843609	8.913645312792735	5.52193517592216	11.643920708429143	0.43280425093887065	-0.2980175261118121	2.1481735697387774	2.53828820993975	1.9559688765031762	-1.0837702285503739	1.818315231471199	1.4980231123127876	-1.0990102753661133	0.5075174469842222	1.7700471540578608	1.106173834676612	-1.489507200285427	0.4546634574495634	-1.283429532322696	-0.06298459648839791	0.30229868708682234	-0.43543376804347167	-0.7930996728610862	0.4316407990972311	0.0332276971500112	0.5004446687568396	0.8946119158811688	0.2360530176622444	0.14630578384075155	-0.05519247537809333	0.8197082655834128	-0.2597061283639629	-0.19219285141699766	0.20585394264328077	0.805429591403292	-1.8170113333215068	-0.21373883500156726	0.417367744496133	0.5907378656351026	0.7110140199103744	-0.1422861492151259
MSpaaaa	-6.467404057142277	4.416368653212032	-20.060272919764056	-9.798212235959458	-4.085415476180212	-1.3164345173181402	-3.1813515061636943	-0.9800799798236658	-1.5376542579379444	-1.7041633582735167	-3.307945531106171	-1.9552751995763666	12.107180082815841	3.7530736673601903	4.900318221850638	1.596560066077917	1.0549144997433297	-0.23789700716304243	-1.1075624932167978	2.386039974705894	0.09278905015405042	-1.3635912090573177	4.2230106806805745	-0.9815164790949805	-2.384123376377049	-0.7578240630639175	-1.014731225655776	0.5872800787732348	-0.825633301593392	1.517700195696752	-0.2877901386398894	1.32112399246291	0.9942056751123503	-0.01743056936619644	-0.043289748500276115	1.4773298502178402	-1.230557483883462	-1.0864812788719704	-0.24076105326085032	0.21648379071621016	1.1537685154984796	0.2396196423797564	0.6838795857204726	-0.2082331735661401	-1.1843276976607882	0.11066956956966471	0.5007952888481335	-1.1098549941567535	0.5157213852538348
MSpaaap	-26.47794130992961	6.639517767698301	-41.943947222088376	-4.743725347301371	-3.659469307862147	5.282211849861845	-3.079721809434948	1.3467999823531003	0.6752732935706205	3.1737390693658356	4.984465289462598	6.967165003793926	10.080507326132022	-1.8249990973150854	-0.37038472365595565	-2.828693199131745	-2.030437375580775	1.0632975171562475	6.974679287501942	0.5315603233690526	-1.510205009658174	-1.6127011273342469	0.9011884125264868	0.8718406506588445	-0.8574916355109803	1.1909053512064514	-0.36672973799447117	-0.7471348826604237	0.23871407742223236	-1.0281693184226972	-0.11501224098016968	0.3267232425517142	1.0510313903892499	0.12576847312794004	-1.0010973907351737	-0.6750817394325568	2.6131539042957734	-0.43692726282601996	-0.9547222416552787	-0.15981261960308207	1.167200591219311	-0.49242753743295964	0.12166511523174203	-0.3062065057556796	0.8159645838066458	0.24487425624629927	0.7111000217306063	0.09006247521361287	0.045272222218946584
Cpppa	62.683147135296906	-2.3693159340980516	-0.3727069107020578	-0.0742243656338405	12.280034248232944	5.221212760323662	2.3759369717246304	-0.46870470325811636	-0.044952176377945775	3.9766718458076515	-0.10463481447514077	0.30898701090565045	-3.232278094655612	0.5249796107168074	1.5018070771644805	-0.17477263921352595	-3.3486016884860494	-3.301564704003477	5.118764330895907	-0.42127836726783	0.6992060520341764	-0.8010785736728383	1.9603510624798142	-2.2681270411662173	1.255806805977435	0.11790404956679185	-0.28799488200860857	-0.24176053015102936	-0.8946046594300963	-1.085732083628682	-0.28959196971168344	-0.6550749744394926	1.6195829962995014	0.7312359063376139	-0.42630204040472053	2.5259555733483103	0.6775373573467213	0.06403809393401068	0.5430553153730511	0.4267513072355822	-1.2278075238024717	-1.1546795148398676	-0.39402746654307874	-0.5971346971676356	-0.3772271784105747	-0.009073255512572006	0.9174321554423955	0.4886953848304959	-0.00318420538077684
Cpppp	77.72549836985063	-0.04049519764158148	-11.029944074926503	-3.1317350622512987	7.610364093360687	-1.5004238581903966	-3.4777383919428573	-2.013081407195646	-2.5571346709142433	0.05007366135726761	-3.896703680803546	-0.9500899554532405	-7.1088172321959	-3.6662961139859385	-3.157877668240473	-9.406625472768516	-2.7199243405368407	2.9517910596951333	8.420291125960139	-0.9482403659747815	1.076657431706385	-0.015313470934836985	0.7017687843242242	1.4705389991842657	-0.9673538152671836	0.372703280987198	0.8330858834130873	0.26987440723178097	-0.12778060851586528	-0.09351221783786735	0.5099701125891383	0.36111448312401784	-0.8903716504379285	0.26582349949088807	0.4264050598679117	-0.7465377151509756	-0.3543083979915249	-0.08214436577667762	-0.16215454925146364	-0.16018277383552484	0.3133709398833435	-0.1157640333285014	0.6936167688346755	0.6276684505639134	-1.4300623363787508	0.28995931472805825	1.3857291471627244	0.7377139303728965	-0.12605052924210483
MSaapaa	-67.71666750165527	-6.809793824086182	23.796094890929936	11.125345542034015	-4.402913949783211	-4.740437944817191	-2.00315958722861	2.9416538247038866	0.233223336156945	0.5048196484471269	-2.7581600537548177	-2.9905306320728506	5.0269322316728235	3.5986501136780777	2.1583332260601953	-2.098106036284232	-2.3694273104395096	-0.746209581271906	0.16039792154241586	1.368604029151817	-0.2816546058565906	1.5565428431288149	-2.232198994829984	-0.5769158116263028	0.04995467469541528	-1.1828209813766017	0.3011055335382875	-0.3908030027607219	-1.272734704233331	2.621041506512584	-1.0014780471496412	0.5708930888039885	1.0492162910357152	0.6838787463124028	-0.40865694135199054	0.11221651736310344	1.8925881752504854	-0.15113632266465807	-0.9102372189497399	0.17282955954672352	0.16289320686770856	-1.109751933473487	0.28581760613562596	0.6289790113980477	-2.759008940557331	0.9389091802138609	0.2235087510223116	0.11091650645144384	0.6365731636022547
MSaapap	43.54262961253704	-0.2726297111067157	-12.03347396174182	-3.623455853107437	1.2537805386900511	1.1180738426956465	5.789207947044875	1.4642944174421222	-0.163993018604938	-4.5045055631630575	1.6063777498996406	-3.043572579937098	1.424044477183843	-0.47003257911364815	2.744174578217545	-5.376943341731801	-5.9734811412985565	0.3778261351837643	4.770662942047869	-3.265568101613514	-1.086732311708218	0.9733622707267144	0.6924079424634291	1.061188252739547	0.3294427873813741	0.5205640777550404	-0.9119581028380725	0.25730635659092427	0.8781380932225363	1.5721974614838372	-1.0494460270067585	-0.31296763836460073	-1.4054943562633644	0.08301634248887985	-0.20216220323302483	-2.579156624426167	-0.09302168868855708	-0.7240303424554692	-0.3863838904682463	-0.060543009936465886	1.4132372561613007	-0.07217897672077829	0.10054729720022923	-0.22407175252627465	-0.6572545204722683	0.32064007660283655	0.17504445054776566	-0.7863405945114673	-0.1871790836955532
Cappa	84.66504970238569	-8.5875687816104	14.688433579468665	14.879388466518376	-4.1548984401427065	-3.2254586695003713	3.5076663118940448	2.1831029154046995	-0.35208686761095304	0.3132542208469968	-1.2450961944193142	-3.031611346701225	-3.727190013335759	4.006657432581787	-0.9715262519988553	3.6597067362325206	2.790199040065859	-0.33070967481189534	-3.819693060973547	3.259484058651422	-0.1934538094269972	-0.862154725883639	-0.030068955396132073	-0.628311469207636	-1.3798487526017535	0.018459504238799607	0.36715998834217056	-0.640867484346149	-1.0042846666000609	2.8618843028199312	-0.26351740793192785	0.4941403873819292	-0.2285149673824178	-0.5363622993561101	0.06725070804011671	-2.0372136231841598	0.5055451931588243	-0.27155167854033674	0.595113981952417	-0.2668990949976014	-1.032962803109428	-0.1365672194088077	-0.3950086412098073	-0.8876241439636234	-0.2285405037370395	0.06870937293342365	0.6107267817144771	0.0997658123279962	-0.05020571015996064
Cappp	90.16850533188493	5.369496493713635	-14.470776187486681	-1.0014421632733617	0.507552297548867	0.1877932364292575	2.3833241877173457	-6.549666455565169	2.459855691220084	2.5038267900976394	4.741936036058955	8.423751145065	-2.5052498271959918	-2.1283246024730613	-2.2743182879180153	-6.729220315074227	-6.099302842621887	2.5224363408846626	4.5155253271181	-1.7692322944764438	2.464217639897804	-0.3091676745223375	0.6217045951890453	1.4253195836031074	-0.29864154374003804	-0.36381474419882387	-0.1484406301068375	0.013751711554751163	-0.7078929372367974	0.38905810913410044	-0.433622846516243	0.516387158167663	0.6706467497371849	-0.5252013702031557	-0.10354383446801073	1.7666255712128556	-1.4405888055226426	0.6521815579898051	0.614790056507542	-1.2043313651933585	0.8735230513834452	-0.6133285697993167	0.2873182482752508	0.1906140966513341	0.09911748571866508	0.5818091084284991	0.508171782631554	-0.30146171374079433	0.3691968109555666
MSpapaa	-6.003395820242741	-4.756721349568346	20.82515238966063	-0.6853606910319276	1.6058305686108383	-0.7261016500220713	-5.954224476415771	-0.4976453576438981	0.011865397708236044	5.067622843059926	-0.2971937267030551	6.2701547599244565	10.951362880513717	4.0628342004733655	2.3360414438770905	-3.095191505493724	-2.0269756736748907	-2.0436544889106907	5.067215942484477	-1.6043828469833097	-0.5788673506567876	0.08588402610402747	-3.777193299722079	-1.078269094956647	-1.921396187584214	-0.34139531820577995	-0.16519706281560498	-0.046293474460976314	-1.2067494871697004	-3.5284393208018927	1.2087224575200275	-0.09942629511806549	-0.572210363525993	1.356195990692928	-0.15645842665409576	2.7831230864627083	0.32589585286746375	0.21653533926090596	0.2637637321765471	0.028643060018716963	0.6900159475000277	-0.5817051951924794	0.304531658613453	-0.43049441703986924	-1.8586782244523448	-0.23731867863671116	0.0759337191541779	0.90126616258552	-0.1333621040902962
MSpapap	15.611066280618418	4.052797286090915	-48.25547723602773	4.413668414591135	-1.6187413084922295	4.486830077557421	4.3281793787745935	-2.730275728746259	0.75502959612745	1.0185401516116035	-7.722222885482804	-8.864379831689936	6.913364368664937	-2.663291308331011	-2.113969398279204	-0.7165935106901724	-3.6958372449407504	-0.7115479223343721	-1.6813950305336844	-0.653256478549116	-0.49545679384558516	-0.8290711735742328	3.286850421620067	3.193040651983663	1.2132541533218548	0.1536763433887789	0.044606994713188186	0.6234288803235822	-0.048286489009543326	-1.7189298334129475	0.0757203892266402	0.13933031002544666	-0.9154822337802475	-0.7931825238007436	-0.8351916090786589	-0.06837292279541461	0.13905245035639666	0.6357159897477407	0.6324324167644866	0.6803517154338616	-0.2604326318870804	-0.605231166048562	0.15954036318891654	-0.005116616827603233	-0.7797666540913489	-0.13027822577050965	-0.990142488427021	-0.13677911564864484	-0.03378561442352555
MSaaapa	-37.05649189303295	0.8820684417924132	-9.137370058785706	6.3463666957682605	-8.437071626746377	1.250226463887344	-7.4925811386948435	-1.7817208123142474	-1.538607300792599	-3.5703773453321364	0.8285338746890032	-9.515578789503506	12.6829680038074	0.7245255454024667	3.9204606666016795	-7.33150526643484	-3.5044569817793234	-1.5966425764317713	7.3915637194776735	-4.269602057742881	-1.7661620060733316	-0.1394068472803194	0.7605342367322447	0.9319433182951473	-1.7658218979411249	-1.1435018076727759	1.9912796913920638	-3.542808978130168	0.5429043306305934	2.0573556984803343	-0.11296559483457817	0.9458122277134094	-1.4423417732652402	-0.41040049417193947	0.16131396683308719	-0.4053258244409003	2.056600472282842	-0.4192323398746682	1.1238048888879018	1.4746148429598054	1.0110455469543371	-0.5952636472349644	0.457987796641091	1.418111792277107	0.0069235531397271325	-0.4404794405371727	-1.2070528899297261	-0.0008056455629138024	0.8733861434953087
MSaaapp	-10.548320324514362	0.4656543227703004	-4.956483248449313	-0.1909770414799637	-1.9435029423213683	1.243320955727169	4.734091942984861	-2.051350186832762	2.8376971984757406	-2.248645291884741	-1.097769577486627	1.0207776605397905	-6.345648505273888	3.4264984983144826	1.2079822478640576	-4.272994401298456	-1.746101115336563	-1.2117200091917102	-3.237958008108178	-0.6257420145428324	0.4926876715946764	-0.15311189503330863	-0.20655255726843028	0.6541370431463269	0.9585819678827318	0.21451377505582864	-0.8311409810628148	-0.19407299376241746	-0.6672481647982197	-0.2632865193899742	-0.09804607182607189	0.40352171037681095	0.20694637824108952	-0.032102301705436966	0.542009749604706	0.06336554156059254	-0.7170615766577009	-1.0265286297346352	-0.17675200450166798	0.1670988455635129	0.8977581983355463	-0.31225363000886575	0.22625271950733183	0.12898785957243947	0.29611191779697604	-0.3068147358907007	-0.07798675655053414	0.3846647644472272	-0.03352161918924893
MSpappa	-38.140484756817926	6.296889533158524	-35.027584343436445	-0.352764717557951	-5.035650386325799	3.579849141535985	3.344311078199457	-0.9482320582445377	0.7341858241468325	-0.10363880910138129	3.5624124537004036	6.285321493415853	-4.339063374699765	-1.2715898065173639	-1.8532932149863879	-1.248136951604228	-2.0292894129571497	0.7702746256307841	-2.4280463787154343	0.08717774188264894	-0.7415386427518759	-0.35469940774977987	0.09821360495923127	0.1377361060443332	0.5775299891079517	0.89699568323942	-1.4845689275936271	0.631753628183014	-0.44973953587241244	-1.30403560257035	0.0298264447168463	-0.47302262562311187	0.5996052512669379	0.8317802811211727	-0.45216716635070836	2.43057690835132	-0.3090459743138916	-0.5481166632692742	0.18474015298754026	0.3354210989960822	0.17397045620296941	-0.17624982737593425	0.04091379811386192	-0.18846311684480982	1.015419173840823	-0.3438727230914092	0.24077635501619565	-0.6315148651842986	0.4899183363550498
MSpappp	-97.1794442365314	7.612719142772965	-27.54100485348926	-1.7122985138794649	-9.935860963291379	3.0236497335403434	2.8489477950543836	-1.0576114657686109	-1.4764440828297254	3.125252574512552	-0.10892141198345265	3.9642722165037014	-5.130651177185282	-2.9332260439065103	-3.1524715320609658	4.932983131328489	3.9856177971778712	2.9111588133973774	-2.7716669518662362	-0.3782782039524264	-0.7519670052082236	1.5486435569119283	-3.312577931335594	-1.628809060938794	1.7112094144218344	-0.17246775509818268	0.7536099615847857	0.6760184203462022	0.5415810475964845	0.1184585181217221	0.13916304501189553	0.04200924140626874	0.6715242401176402	-0.4591796512042794	-0.17519435209624887	-0.6434312233192998	-0.5230707979576771	-0.28267398517759706	0.24302869499339708	0.23900236153054072	-1.325983716664907	-1.1087096414538995	0.2015967312697693	0.8845677504464092	-0.7707505286750053	-0.21234892560258345	-0.06589989011487998	-0.03277069361035114	-0.5562207042270513
Cppaa	-66.70812011879477	-2.3755732077417484	-34.85777076326394	-3.0887856223537367	-3.487944046250152	-1.4560551565032687	0.010457670978288333	0.44659579454425813	-1.9217973165279043	-4.189974570467264	-4.3721146794078845	-2.6192818439860863	0.7940827704662847	-12.85785324351877	-5.892308080802097	3.2792499801315187	1.6790564237373373	-0.5832835059538181	-1.9657967532897846	2.253798888143203	-0.037947370345678626	1.1035776686064158	1.8270959685189667	1.5034358557689516	1.6291307230326129	1.2191359060510154	-0.006279458512144241	-1.3478561416888117	1.2753153299795847	3.5123557042596305	-0.46114038850386113	-0.3346619174227156	1.591715747821031	0.5231129243939601	0.8609861655051132	-1.3261293282719926	2.77995550963282	0.43324334410567356	1.2358789617437274	0.1378952963076989	0.23328518388552888	0.4255773038814919	-0.8895659795786827	-1.066005022634793	0.7806329047613483	-0.5052023331671324	0.026656740694682726	0.09121183705458888	0.21412679216996283
Cppap	-8.86349666147404	3.3609616436772147	-29.27018611681057	-13.083810975359919	-2.2508548693525405	7.006618578144554	-2.3808159039136725	5.315536826969798	0.559058595553705	1.4745768711719767	-0.9739637558520245	-0.9884392686146584	-1.6861678886037212	-7.576634833113554	-2.6887324260405965	4.34726268924323	2.0919953576908292	1.5414778161744087	-0.8247355116054644	1.379045954918395	1.3101494691773727	-0.9590641199293789	-0.7250185481258484	-0.08007658589318896	-1.1116616664365628	0.05741729805215766	-0.7761696320928335	-0.5537524429762781	-0.6263168046301248	-1.2040646357848932	1.7570690075546116	0.2618022097487319	0.3303485753718126	1.076716858707568	-0.665638330705023	2.8551692508162367	-0.45076451918452765	0.9480239395423397	0.166728429477741	0.8537832591137763	0.822938637498359	0.21571316131374715	0.2097797567051807	0.7108067941493907	-1.4287551673487042	0.7681478280927572	-1.037164423513574	0.5318763691971965	-0.5199387809561464
MSaappa	-17.116681983662623	8.617692507774091	-25.43489964426899	11.253079681510926	0.7700554854922936	0.5518933862182335	2.5356370257722602	-2.8591717531918603	-0.7702501176552026	-1.7718420748510535	-1.5626612652694918	-4.92600247193124	-5.4500850244381915	0.46882437306945735	-0.14809822629594543	-7.432222581493202	-3.4053772880007367	-0.2503702591379641	-1.2694589547166464	0.21077866031775722	-0.03886702460761338	-0.6769850688904301	0.9320904340234805	0.0807483775838368	-0.5299485741590098	-1.0274363054151874	0.2703191872549501	-0.6239864667555459	-0.22980572652242934	0.33965304220696896	-0.48339912632708815	0.42030316024309555	0.7634574850939209	0.41523851821779906	-0.8908259844061952	-0.07175917174708164	-1.0427826741941977	-0.3684222914154839	0.4442145710165972	0.5803583821301828	0.198819420421781	-0.13059787277078197	-0.2372961874289952	0.3442620414267979	0.5269403522023611	-0.4077249726638722	0.3270191888327506	-0.08749273887387019	-0.2002290898301455
MSaappp	-73.58948431555781	5.351021605760214	4.331361401590829	-3.0025357265160904	4.707735887417734	4.508184250961461	-1.948170866168156	1.5817456812692579	-2.160623656239805	-1.2712737194525912	0.04128488678291792	-2.7322647786475076	-2.61184271758266	0.5697832475268587	-2.7930292515355797	-1.5932447093894788	0.09790684523478882	-0.7283085559331407	2.1318441327375326	-1.2899208239481161	-0.7012604877947962	0.20234254606550528	-0.12902987639462282	-0.3066473304869265	-0.03198297702376805	0.7570478954135265	-0.5805873993085546	-0.31042473391558856	-0.08141134444341747	0.30591178337307645	-0.5137151653232523	0.5145123560944003	-0.35778617130392176	-0.13214261486391704	1.0667847051262909	1.33405212932075	2.2843280004170716	-1.0399141615776244	-0.877721871685994	-0.5897788133561548	-0.006553131412301816	-0.48042427912217045	-0.11211467833587264	-0.3306915928798419	0.29488948908095525	-0.12706625458459575	-1.7461433423145187	0.4637650233692807	-0.2513624533359491
MSpaapa	-69.69138871260112	-8.24701283094039	-24.668601475315953	-6.10793107445842	2.6882256412613748	4.597310858073046	4.742520021952884	1.4051664831901836	-1.0749413572068756	-1.508961781073518	-0.5040071018505213	-2.744756869581837	3.0857260756550366	0.2280756762224926	2.640887258022433	-8.186359910100839	-2.328693900345184	1.3097344623609986	2.51320590153088	-0.23297338167192883	-2.35444329052794	0.6766779369622118	2.5117877673350057	-0.22960517469617964	-0.06523945670758276	-1.6402170979859516	-0.42972008277517587	2.0634279887721747	0.7553100934485292	-0.8732677480320222	-0.9222579524839386	-0.6102900617638454	-0.8878290027983446	1.0217288980502803	-0.9802464037790128	-0.6022939019670186	3.442082639753584	-0.4214994148057144	0.01476155463409303	0.02462698149201185	0.4305988116739771	0.2039280325778202	0.39860411860092393	-0.7950683884353231	0.778587039853496	-0.08197808811801065	-0.46552114457163185	-0.35858257064879656	0.14162269879096331
MSpaapp	-14.646492335740506	-0.46733201556054516	-11.967701726266773	-2.250637501142516	1.9893147343483113	-0.7364801532717132	-2.077792967015515	0.1810193826117502	6.0378158550816625	-0.7826423984029907	-1.2913505621717292	1.0160076542298369	5.484454522183183	0.44308099159203357	1.7777909703995465	-0.5041277222794434	-0.9350061918110627	0.5988701868621888	5.37009834835239	-1.9155442734680013	-0.6593600774229542	0.7240524058203446	0.8656366726855569	-1.3752218109356742	1.700696665888918	0.8900241777806069	0.3866922364554991	1.3103570576957653	1.8041203306861744	0.6880417812686627	-0.5145773428305767	-0.6609013316082647	0.08941576099395332	0.6611490567398257	0.23834148794473375	0.7214958670725219	1.8995421448580099	-0.24120073843387022	0.3246592539126535	0.009596849802777014	1.39564048589516	-0.7033840761175854	0.024875355106391522	-0.18052146910187475	-0.3177549293323475	0.6421451663171488	0.4201386255573599	-0.021011573712558355	-0.28771755445507013
MSapaaa	-19.537234968496104	-13.452085976321381	34.76217918839156	-0.6779422922913478	3.0726430921294683	1.94005135548805	-1.0182526688737854	-0.001505765415207475	-2.216883453810352	1.7096860971270327	2.2497433896760715	10.237775385532968	0.5377211933126269	-1.6331196334952356	3.1695293840432783	-3.2027360760880823	-1.9097878590412984	-2.23757753172011	1.5368785304698456	-0.16273011870845183	1.222783147324167	0.17180345443087947	0.35796202818619244	0.6893197972580456	-1.8413965737378857	1.8680356023138853	-0.039964508699037886	-0.9016775354609036	-0.8539431347783928	0.22619412481947573	0.4023234217945679	0.9955557678338145	-0.3157127264984087	-0.9562015592517835	0.9126692579175886	-2.3135397907406805	0.3401848722669346	-0.03153147889894005	1.225072005201551	0.10388675447114884	1.2216784012304471	-0.029133859351252102	0.4214658531522114	0.2826740813167559	0.8382392823152682	0.2483117382701694	0.6232969249586466	-0.07291849036861542	-0.8142808592031374
MSapaap	23.65627700436753	0.8472531741708148	35.549496132429724	-4.637092128642528	-1.6991297412003712	-4.586522436666179	4.8599458974636836	-1.2995377688459506	-1.8104727572500958	0.5896526543492486	-4.020004322561426	-7.096686951401727	-3.585743495255438	-0.7829113636226694	-0.8760397674521384	-0.00761059115294133	0.9420449348522929	2.6796418381871754	0.16822250894926521	2.7283608919362012	-0.21474053834079007	0.6841933514031361	0.6404653985214682	-0.27300344658249837	0.2563784458867962	0.9556419803429925	0.4667939155080025	0.07906473893064675	1.1238243664805398	3.6481477505248705	0.0419185179503685	0.04272080704932691	-0.7928273752608762	0.8446071982075689	-1.0537241970899374	2.1008397326069677	-0.16829404837772555	-0.6931353156749203	-0.6016023074630384	-0.23435365933676838	-0.09189296245844326	-0.5288635642238928	0.47815408116309505	-0.7406418764943028	0.6047577416433784	-0.6383462391352098	-0.11583684070773853	-0.004993817616434072	-0.12967260569519964
MSapapa	15.103998434656557	-7.695521924197635	13.09399138419606	-5.419236081566353	-5.524722894311973	-3.0372399143517756	3.942629241993355	-3.774689142996438	0.37939912873373116	1.0982429735131614	-2.318015998792384	-0.8094191888131909	-1.5808040724625532	3.9889846884405578	0.17898177018748546	-2.9086320387238684	-0.21098806441701162	0.7047725583586739	0.47327040983050034	-2.988733918546119	-1.1002598606946448	3.676568844889913	0.6380204378948037	-0.02190327108809206	-0.6370877420649643	1.3497773909923074	-0.8707764972667268	1.0999663791474759	-0.9388974765942916	-1.33793441459651	0.5480622642158347	0.29740328890828444	0.0006195170956798798	0.3220605497611641	1.9546496592528138	-1.9697476027493461	0.1793892226641458	-0.3514284473031761	-0.6448892607878635	0.4015052230171716	0.6941213026875404	0.8097672040468697	-0.09507548936285132	-0.2560168228590386	-0.7968281343988651	0.04291434657466218	-0.6315653409549737	-0.7520468127328973	0.9619811740864364
MSapapp	41.95719029823025	-8.516916323928895	26.916581158136346	0.18398474885886257	0.6285763744876798	-2.948219582802751	-0.3466729140470613	-2.9444952602546324	3.857088638009416	0.86735292088568	0.2860271641198146	6.29723184148763	-5.635598759508948	-4.251833168530781	-6.300998183937256	0.15379047241751154	-0.7035609324645454	-0.19393482940667886	6.14470135700376	-3.206720310008902	0.27167269803978217	1.2620441892251149	-1.4950706739005413	2.304723482158657	-0.8841724150789834	1.1405307092573407	-0.2404082088158368	0.0450683209783094	-0.2864024336906628	0.07242827984821892	0.5392667917309736	-1.3817191287047905	-0.33430366409823326	-0.3163588844668142	0.6727258611443078	-1.296571999300473	0.6743121568548511	-0.2241003782889029	-0.4902463039608564	0.7760399738406896	-0.06979217511780361	0.561420898617139	-1.0122215030520523	0.13607552700216255	0.1372304067227842	0.039214950563635755	-0.6190913312941071	0.7475067405272094	0.42554023148406195
MSppapa	32.709068608881694	-8.636643649866997	3.685124320988691	1.960598778406259	-5.424136472917135	-1.863577443329757	-3.435196070654836	-2.7058456987437562	-3.928854849744161	-8.122023244572553	0.21824348372618144	-13.532871547920099	2.4537821173909897	3.944922629158196	0.08201230605659149	-0.1674046238441256	2.6949835917086866	0.08083290870021831	5.095462246936668	-2.859797953897641	-2.3386653470122107	0.4440739585486008	0.678200640410139	-0.13020871048006058	0.7076700463334028	-0.8031500297262767	1.015457357340643	-0.04968531396336296	0.625913289534623	1.6573486867657614	-0.014017695123248559	0.9124221824510397	-0.7787268271712315	1.7552456922714867	0.7575705655352183	2.259686014877939	0.3237640281817334	-0.42716086672267545	0.6776968309292777	0.16744541055441867	-0.3567474547259555	0.014953712627090835	-0.003930338595545853	-0.7405829655180557	0.5717166856749638	-0.32259406810059627	-0.42736151970645136	-0.2565699803270864	0.23433385195498843
MSppapp	50.02389093474934	-10.724929480059508	18.578043860807554	12.780364679301613	-1.5216064598267172	-3.0988640264349994	2.7998861281609315	-0.13612091375860083	1.632085067027807	0.4216981782074664	-2.1199160045351704	-4.366671497975492	-0.22046357764626967	-4.578882149295031	-4.397668020343773	1.2877632730869042	3.480460111143201	0.3923418353454653	5.610570286551728	-1.7360525104741131	1.6719128129262748	-0.6383578706264914	0.055482786047574714	1.2301864616320748	-0.013215391066732621	-0.17168251423935008	1.103199209536898	-0.7992924140763203	0.263099963256984	1.2445582374328403	-0.01091279694970709	-0.06763337039377969	-0.3672505443331826	0.6754024524942743	0.17050155314969828	1.5829236373298716	-0.9788445639604864	-1.2582474495993903	1.1894369610461584	-0.5030717289962806	0.5842311614633305	0.6174641212415264	0.26239393344492407	0.2632464602349015	-0.31971197181820193	-0.07649212290055536	0.5402191098603868	0.1325920038514332	0.27935549684529803
Capaa	-53.63187096795614	-0.06863196461369453	-46.13442805832285	-2.474503586234528	6.780807178158407	-1.9428135527322847	3.185565946169946	-0.49278767229056275	1.385508278970004	3.685386475736899	-1.3144667361820952	-0.4643633890350789	-0.07393756006002636	-12.52408400484714	-6.713588375296835	5.891473396976939	0.3071294429285937	-1.679776778604716	-3.2788639251375504	0.33948548796026357	4.479405520042393	1.054601966089982	2.658518660778757	2.30635793164161	1.6025678985361225	1.7854519718483972	-1.0517442482307364	0.867491929568129	0.1850063585854737	-1.6371189645056605	-0.6596680512350899	-0.5265632471548157	2.6315441425313226	0.7197373040017069	-1.1432421916895612	2.592251062195298	2.594988308099112	0.031243636421784366	-1.4942931297250095	-0.33666028634502826	0.18470208003015146	-0.025211408392691603	0.5503217412706031	-1.867038256076583	0.25228041706961296	0.3999974455797193	-0.04060240488714045	-0.9725243930072545	0.22244751479960623
Capap	21.7016884336123	7.032989456641278	-44.786982645916574	-6.042524814552974	1.3543510606369187	-1.9352726712515416	-1.4278464476189463	2.781155480416891	1.5481883273803732	-2.357477446625267	5.083787663276336	2.55129916503917	-0.5105374534565027	-4.993022204533321	-2.3521715870969233	1.747142663326662	2.5472130632113594	-0.2602308751364326	5.5619901973421015	-0.1438991020914243	1.9150820409643714	-2.487261154467258	-0.07455336132186237	-0.31355146300435344	-1.1608834995265847	1.0512870586511547	0.09923918862904461	-0.5671826703078798	0.7647238981375402	1.7020242473829452	0.6132426295318664	-0.42044785915823896	-1.6785695217774925	0.3228691641443984	1.8656519055114142	-2.014012521902301	1.0254149006964095	0.8171421734392493	-0.15205343182739292	0.27200988571303264	0.3960483864119887	-0.5051882994137648	-0.029209480420471928	0.31311446894923317	-2.387241394310402	0.0610035793251519	-0.478706058952823	0.404678502929181	0.20614241324793323
MSppaaa	43.96458651043125	-11.32566243553005	46.237395664953404	1.0002687889092212	3.817353013145014	5.640326088113346	1.6278282467529035	3.4694864140004533	1.9176943615081308	0.6968247402091393	1.4604626531629314	0.052006222335953485	3.708275406797265	-1.9344383987835647	2.2792061412045035	1.3185946038614467	0.683480420874743	2.245261904962037	0.6551580853802572	-1.4183577770132023	0.5435053221650499	-1.700961126819776	-1.7386695207972787	0.11907001707073184	1.1405111174775693	-0.31110428262956047	-0.5236103828229886	0.6558298885749487	1.299415205605856	0.6229614942828323	0.4246791236069645	-0.1925895101918708	-1.0210820774765845	-1.1027647110100125	-1.6054090641449081	0.1265720209548275	-0.3974959450702381	0.14472852774094694	0.3330125069603407	0.49447578366211026	-0.10803043207443344	-0.42317289404476416	-0.19723803974643053	-0.8757874232017058	0.9199201530718012	0.41150304809228855	-0.5954828450522597	0.3213976960910319	-0.19489957455287166
MSppaap	20.746432692629597	-7.788458743400715	12.376636187063426	3.116744295916471	1.258213673766443	0.12582991682359487	-1.5803922939144193	1.6051680642294335	0.4968806489574026	1.827842246561428	-1.7768703017663057	6.407166367062762	-4.027550339160879	1.0475751116470085	-0.8410681912081659	1.080625650091286	0.1854438267008367	-1.7152966633985354	0.9743575588589964	-1.2501090459827315	-0.8518241937672573	2.0785029345447086	-0.30126353603394446	1.0254871419002975	-0.11785435090306201	-0.7911046507075019	1.0655057186475352	-0.4941804738602245	-0.34338117209606184	-1.9775758367349237	-0.5927036585658949	-0.7975722382474315	0.42226578482123533	0.7535382893307174	-0.4094260112581984	-0.41478094359644485	0.2810520430812997	-0.10095811850145821	0.5353004399563398	-0.23712313901891924	0.5459430470580479	0.4801844006932336	0.5789243459935677	-0.08200986550783317	-0.14086192383643695	-0.2279382527552354	-0.09495312729879794	-0.34046924429461134	-0.3401575718897795
MSappaa	-11.773784944632867	7.756737518653658	56.17615636565025	-0.44104859077141406	-3.687081533949307	2.6628252020171352	3.8975307256317726	-0.9972509635649359	-0.6859014913984003	3.4114722663178094	3.5305781150229167	8.662270063219912	-3.83356824304151	1.0990281451517598	-1.383730419554854	1.2873496737106904	1.0257585979618753	1.6168463356414624	-3.1163227839046206	1.0442598470735625	0.6442503720361968	0.6473872462672389	-1.2335828718176387	1.6415873057377217	0.6948158140906747	0.14027648530652032	0.6219309856296089	0.5508909984793116	0.6023332127184727	-2.6757234462810153	-0.16368527617418874	-1.3120082786085943	0.35247169208564005	-1.1884649884442586	0.17346407007205442	-3.432112962563213	1.2419440395917447	-0.4447939760028345	-0.38683638062841835	0.22938893979980368	-0.1915236631684969	-0.21960399222466448	-0.3871812736271469	-0.4938215065629308	0.9516950223785036	0.27490737406176746	0.9175272532303903	-0.881696575983109	-0.07354890701566935
MSappap	-36.902656708064264	0.8838973461999359	-3.0936169958682833	-7.279514609910858	0.24076441329552017	-1.0098080892855454	3.9685198572425824	3.3721415264471184	2.1894649447889996	-6.00873391660567	-2.1348646651353453	-9.292087609500356	-6.715100659144431	3.9725586726711004	0.32673527891578763	2.4186221357191102	0.2702210808038295	-0.9477042438853789	4.126753382027237	-2.0305457718797384	0.663910021809245	-0.3458136650238643	0.393964967955036	-0.9710821236445192	-0.6949169437791646	-0.45829070682348894	-0.4521611330115423	0.42863514680946396	-1.4705145460913565	0.793081545449805	0.034061784594054956	-0.5610767772624063	0.2219582073725101	-0.07363868129513872	0.020159463620017762	1.7470599056530551	-1.3510961960747205	-0.7272001688960259	0.3326275439666421	-0.35794588672988964	1.0762859612181446	-0.1017862547692555	0.0372284574074656	0.3277544471210084	-0.28275452765513115	-0.028096357570914866	-0.09212647439900659	0.7275644437639354	-0.8007485037043054
MSapppa	46.253828794786465	-18.055517418923138	32.43206138417096	8.838509173743981	2.5532556309957344	0.12000702022474886	-2.9109111294282433	0.029717550209785688	2.774536896537764	-1.3319296103058544	3.3778132017164957	3.2714995271946745	-9.176862930796412	7.486361737517832	-0.3851094281664942	3.69452169256524	1.78725009258446	0.49518368931111506	5.449487240809883	-3.927214933893232	-0.6131549755384095	2.3620614639316564	-1.3022024763859372	1.0799698264201956	-1.133582600568281	-0.6490231213962708	-0.4583410143585005	-0.005726838878480735	0.9818632035059086	0.0174952315995888	-0.41349065787125056	-0.20710862499938232	-0.2686740084854801	-1.4766852754030888	-1.1182734158176668	-3.161207101646076	1.393926504591335	0.28737610942315484	-0.03653935756734047	0.6788392116124162	-1.0676904777012628	-0.5538294375193592	-1.2790121687992486	-0.12500342686903287	-0.09168261242511579	0.03896333148598369	-0.5219543679543321	-0.2832468379318815	0.2957211768273839
MSapppp	-1.1827229055706583	-6.177961594642065	55.284403340560914	11.669799739341125	0.011142281027884322	-0.8305921977106137	3.174639304314408	1.8157285255596165	-1.4979141174802104	-1.6169962075660416	-4.334894162973397	-5.500479476826177	-3.929420621306487	-6.600223600669049	-2.893613073197546	-4.976940311779302	-3.3142250990866127	-0.7906881917627766	-3.735384719130419	1.8122091164287095	-0.21730389724277308	1.8603300613038678	-0.055822713931688084	-0.2291860424214231	-1.0305103436357634	-0.9869807228096387	-0.621451724919786	1.9519002018617437	-0.9233267040715281	-2.243111472174803	0.23174081981913375	1.4600020815872006	0.5637458470444066	0.5760091545462166	0.6259607134693324	1.8108970162337954	0.9693858639264936	-0.10116159631355724	0.10955673405654662	0.18452251721411403	1.3494103636772632	-0.17885260435164455	0.018134086206220656	-0.3539917813448456	-0.3753361579912816	-0.13212814377096482	1.0350454018107274	-0.712845423643217	0.2026025939473235
MSpppaa	-43.15583183530734	-8.435798697374107	46.66815034533985	-7.880476363586304	-8.633356614652849	-0.1293526729505	4.332576523180883	1.0540960924718936	1.1386994377852786	-3.9137316494667846	1.2589301360700942	-7.968169303122885	-6.324289579439088	4.125140045165557	1.674300641436661	0.5405044368709571	2.42444655847883	0.06988785112495532	-1.2125315753137693	0.8541110551301213	2.2966921253410075	0.7799274914199127	0.9483384259605316	0.5033472187035337	0.5122242032887584	0.4076589841633194	-0.35926289942001727	-0.7057409848715721	-0.08238731633304379	-0.5431985743060352	0.8289946813474063	1.2965575301090662	-0.0760849129544663	0.8233022870111425	-0.30978746372080557	1.8636249239471174	-0.6187758974522118	-0.10110264123116194	-0.27982566304461953	-0.20312355025670975	0.5312568901311363	-0.6976065054584902	-0.36024522496606926	-0.09800463835088179	0.23143614744496796	0.05307037786504655	0.3717811097273719	0.585473848987553	0.2832312141745841
MSpppap	-53.176284097500336	1.6682765788229557	0.672008302472993	1.863661193814395	0.6551961963424262	-3.0849797681729716	-1.8935354123426786	-4.276319597972041	1.7961348961614967	1.6552617618891714	-0.776061011403669	4.88626811816029	-6.933921862275334	-0.48496780049070076	1.6329991665168933	-0.6082929423571364	0.7423495086781235	0.8786577277326573	1.2823654400220297	-0.8970732643135306	-0.19987108745529789	-0.1788571897371295	0.5835434320448039	1.429456745581118	-0.716079461615064	-0.6198241477649987	-0.08864167231396296	-0.21107132277252794	0.8180403811764307	-1.1291675959394745	-1.1465384912649403	0.06235240822960382	-0.7891374034741647	0.9469786770913262	-0.18916983056068387	0.7725262351217536	-0.5208342722784223	0.7670979322807948	0.6441127660582731	-0.18396934081236738	1.0231121197990927	-0.3495482245517651	0.2630790319836005	-0.21791633170102134	0.12770987453235175	-0.004599254058670343	-0.20696144910311476	-0.26186191865824204	-0.10036125317230218
MSppppa	60.05531542701318	-2.0876312285462886	13.634568184522669	6.777666503085749	0.979011733810565	-0.8958349430491822	-3.8366890619533223	6.929830096836422	0.32324851014046146	-5.866832819404151	2.05001870642696	-1.7099610957234048	-4.761411448710502	0.43218854828309045	0.8951390089984352	5.999432208623887	4.109373139530288	0.7804715822546936	9.368747418572763	-2.5859908889639383	1.481935946893414	-0.5445045835009841	-0.539735622462096	-1.584731990663354	1.0251877466049293	0.48190098932800657	-1.003835574726982	0.5728327995613547	0.20619191934337802	-1.1112508385909883	-0.8011626718896954	-0.4940269143022044	0.34008088439921674	0.15692073926314687	0.5868249545455886	1.5030111173743261	-1.1513562189066957	-0.06358015640464182	-0.03259179046993924	0.08503036110249135	-0.6054127138214636	-0.901684596434073	-1.3692515056488115	0.28941537723756844	0.25081451305441305	-0.30297383305212067	-0.04101432565387572	-0.3160938657486624	0.09353206575098252
MSppppp	6.252789196537221	-14.06219250223972	47.91326611965634	13.66911214420756	-4.264615843969358	-3.4124296656189723	2.8570016843338237	-3.1331878049756803	-1.40628959637903	4.499442902113924	-0.8330462229356872	1.3024519703062094	-10.064389444397207	-5.74023094958307	-3.2125951509310333	-3.081318113063869	0.6290223281162709	-1.3617929703608591	-3.493425534113932	2.382798438262565	0.9729491999674811	0.969263830842295	-0.7575975376375247	-0.2339398165032033	-0.19573644483194402	0.7317144228561735	0.7645429544912752	0.7020055200511571	-0.8679013168376714	0.8698751217159594	-0.011727826210972021	0.03659656211109496	-0.7342314193734188	1.455361784736277	0.7667429450967558	-0.12466951826498465	0.45465722119529506	0.20533561715133586	-0.7292312021793974	-0.3056593614743032	1.5318815279150608	-0.1173888199914529	0.2420270893788695	-0.006718534452078214	-1.3246809395667956	-0.01926861080204174	0.4352993607105127	-0.7541231413577434	-0.11138738564999154
Dppa	5.064178955478576	-23.53500476576166	29.3728011960109	-9.772622625389014	-14.403669521849201	-0.8690203940652244	9.566951661266177	-0.20330938783900424	4.977546874808496	-4.039324742639824	0.009307898081206311	-7.41957649798461	0.283771002689259	-5.979689252589671	-5.693260666363765	3.3788747338141554	5.366972110851073	-2.7995633549941283	3.5629336533225295	0.7602474087875644	-1.0705569728598625	0.29229007552580744	0.03729621143485511	0.22589826539837632	0.727650444569013	0.3437614970406666	0.09830460707118738	-0.4096122566451411	-1.1195096247255172	-1.3963150820185657	-1.0545033454850261	0.537859037250494	1.8985842487991846	-0.05929461858769266	-0.5792132106564201	-0.46325322931328183	-0.8252535969544089	0.5779004732838614	0.1014652085693795	0.5850747423197851	0.4853008902574397	1.0695424256299066	-0.05254255909971152	1.1861681875219636	1.008158525466851	-0.958111012247401	-1.2475477800922632	0.6263034853052675	-0.190130948104467
Dppp	-3.13428244437381	-5.243074379729495	12.982665935222311	0.5079567849905609	3.9398886614297792	7.241342025961011	-2.4345896474642226	-2.8573079727001374	3.5810749537426894	8.513039607419845	3.4422267169861525	18.7967754136993	7.750174884358152	-4.634359379656325	-2.139063418954179	7.383820693703269	3.842104133886407	1.8744986529826213	-3.418100647400781	0.5835438768802784	-2.1997455698226593	0.6517612314541684	-1.964148351569211	-1.320073822202273	0.01168441928003643	-0.09831599223664321	0.7301836853277693	0.4824555244484955	-0.8578505941317954	-1.4259542509241123	-0.25562004922230186	0.8220033930369147	-0.6534383957527972	-1.1864629070224886	0.5372794563146817	-3.6917717161553494	-1.0933712264387958	-0.21469731599600253	1.4230283192455697	0.29232500043152987	-0.67062119655249	0.17640006439130662	-0.5091157221000834	0.24868799404765926	-1.734152529055741	-0.016206864240443285	0.6636684073828794	-0.5143464385223772	0.562419980421595
Dapa	4.0499758831273835	-3.283895019206692	16.393815056412194	-5.01031861804963	6.496730967819704	5.9680102890997135	-2.2117109639697285	-3.268686919785765	-1.0163924297774665	4.776748414958479	-2.338363363408796	-7.191052642822607	5.505479256429005	-3.884300402555186	-3.4029459335468273	0.2889728370876417	1.183790268236957	2.5714070792493438	-1.502026033936822	1.965036878911209	2.5193012557815	-1.4299962007796778	-0.4180035390007399	0.16787533220281511	-0.6644473772795867	-1.8385185129262793	1.1118601512569368	0.2843827444506217	0.5256627698855108	2.995212070335459	0.46580419991464445	-0.13455800837745996	0.39171101447703477	0.9608002089985442	0.5722211679907199	2.24033351636957	0.46324092776907033	-0.04364849735542455	0.7285876514880057	-0.6306170172072226	0.8404597639478784	-0.07864990130935762	-0.6667499638447484	-0.15104918066449002	1.0312978975311193	0.4462192704715886	-1.6825274836135393	0.8479525827300691	-0.39042448633392013
Dapp	-2.1052123503990563	8.163309431992504	1.9294148051199467	-2.5520695412605323	4.616425542285128	-4.718915199085446	-5.839103887671576	5.356396831443848	-0.9747747899319762	-10.225254272481552	-0.3059389406957364	-10.59943147663275	13.0403887887419	-2.8292808784432957	-0.1860342207906413	1.6044343374138197	-2.873583013376979	-0.7745692596783645	-3.776422351645593	2.984265578082358	1.1725926147554906	1.2022933023919686	2.6527025554260266	1.0215444917072705	0.6129060387742236	0.9424543634582948	0.3096605526705216	1.4070706968438367	1.2197176190036487	0.5198227385098448	-0.12657111626769016	-0.09904573763894936	-0.9778574817976052	-0.5243376455353603	0.6628645663694482	-2.2123822732109164	-0.5210506479066169	-0.9312122577021615	-0.46491653067960514	0.3858087877211267	1.4080436607285036	0.7272693142371403	0.45540607736827615	0.03648010999228511	0.07933046798712799	-0.01945941865400777	-0.5015565338774429	-0.4935073805715896	-0.5553549812236636
ABalpapppa	-12.23015295929318	-1.2371945897743257	-30.136614102053425	-7.850683901607287	6.596569878100467	0.9213812190224338	-0.011193499226034768	-1.1957236014129637	-2.416644652665732	-3.18168401052615	0.8810729860753166	-1.516062114951859	-10.13845498123625	0.5950409545770493	-0.8826350698358888	-3.9187137715751694	-2.2106876366916035	1.6121436953227553	-3.2246381889131537	0.5637918336796381	0.10926043768188187	2.168091390348989	0.4092465103926006	1.2559045215018338	0.041107228006921424	-0.06045752813106728	-0.9017503295825797	-0.18988253517339326	-0.3772746899397963	0.025058092200411147	0.4439709615218625	-0.5439646236517399	0.5341796464319137	-0.45632713409552467	-0.254191805287525	0.4832580767502012	-1.2287444140253911	0.2177092096672848	0.7698141807466256	-0.345588570907561	0.14632127768156752	-0.04177801921248205	-0.22499205387093663	-0.16215599187923047	0.9480162573912218	0.49681859513693283	0.11121108069626197	-0.059215674309018695	0.113774428989972
ABalpapppp	-83.08355764144474	-0.6454933674038635	-20.09488600144189	-12.384699191364751	-2.1872532223742986	-3.6065481901077723	-2.362118242592848	1.9964273187419976	-1.4030614848518403	11.495862196908961	-3.0790454622576586	16.631357684770506	-3.096178743262132	-4.5590860903748744	0.8289303341113071	-2.52484978498105	-0.7277226280487588	1.721876309090472	7.34455635549187	-1.826869835563203	-1.4625356907215556	-1.1306341823698487	2.4607474746730897	-0.2556962049618522	1.7433590687546736	-0.6644278909060307	0.9465137931550562	-0.03210071698815429	-0.011661665119055739	-3.227027525136061	-0.4490787617923957	-2.049343081428865	1.0902541003702073	-0.42040813657279047	-0.015247482428674197	0.8579171322636525	0.5844947424737013	0.32406139834768954	-1.0538038235474179	0.18159066783978056	-0.5493024559254567	0.22864320178080813	-1.2261998736435966	-0.47989951809423226	-0.0005235658312200212	0.08376655956638838	1.0322264270681505	-1.1988888859951519	-0.48255632700538603
ABplapappa	0.2135955300731057	-10.428198080353289	31.23639390286092	23.27107406993871	-7.626620703718108	-7.5443115685301505	-4.529692962188585	3.4777913017085287	1.4685013343793276	-4.911534506522978	-0.7146681562528575	3.760045757335357	-3.714358610672077	-3.261078360627848	-0.6936054859633832	-1.75819717641523	0.14202016785565155	1.5202120182564178	-3.915023363358111	1.9822298434250192	0.7997625267078092	2.4590531547722625	2.240960100061154	-2.6711159306630736	0.4556977750621901	-0.23019615079348651	-0.012670014277526054	0.8695700857900096	-0.49391471025529016	-0.006588878955993837	-0.3493642211522763	0.08037261515157293	-0.4381350982437132	0.8789220018490541	0.8904480318606244	0.3060475116971953	0.945618729227383	-0.3355604074227913	0.058958346959753646	0.2882662554369247	0.6553297323467532	0.23247762360282376	-0.03326016738464954	-0.3940591374550317	-1.9338887278928723	0.4653761323695262	0.155913164992725	0.3284696366296547	-0.5739486788877275
ABplapappp	71.77488717251006	5.2014902684426225	2.7263209082563664	5.23830461762111	11.628864525130158	-1.7876255727466561	1.0315245021447097	-3.6363241815779053	2.2101150509189273	3.5984992226829022	3.175379740603243	-3.4500491145807173	-7.894555182342398	4.5359617726031205	0.4838307028364838	-4.221256999751451	-0.5170721224843087	0.551783066425776	-5.881646475006734	1.9607735871008538	0.3889623346263094	-0.056426425432533574	1.4500845567732383	-1.287319573165458	-0.12231469666647739	0.0008857504090057432	-0.16595206286561084	-1.1274553849777649	-0.046916866732602876	-0.3601965265633016	-0.6051847614402168	-1.358033359535817	-0.6204610689368668	-0.8906671247200451	0.4463147372891876	1.0680424666978268	0.043515121355933495	0.5887887109927903	0.2701363009079618	0.5566079289905356	-0.6952319193825962	-0.11952947669526409	0.16271367060097358	0.19505925050348732	-0.2111737336396903	0.21092796159089244	0.32277253736417066	-0.5244055239640322	-0.4740910589040098
ABalpppppa	40.11528296195182	2.0549939976003055	-51.435372944381456	-1.998755450384076	4.536535383174417	-3.1138660325849976	-2.9438190349724174	4.234540128390468	-4.172930845154834	-4.361510851495444	-1.0527951502966173	-7.386194508209553	-6.083014418302365	-3.1511114557619884	-1.132200581218636	-1.5930445723180526	1.317845842543258	-0.03705785695220441	-3.9180029756714467	1.4730788307987703	0.5796678873724294	0.6075853398075732	1.0443884256110048	-0.6032025834069924	-0.1358390739744342	0.9019986221752689	-0.5381657811339313	-0.6312661518169344	-0.5640137796062421	2.2028440007197663	0.17834976325718094	0.9427846352519621	-0.1697009018863762	-1.0301281572397418	1.0713471252635043	1.000502407140909	-0.40211897821243053	-0.42705885628001605	-0.3010594763278773	0.20077807032065156	-0.017545783522832023	-0.07512549641532167	0.3172082833732555	-0.017346171976680397	0.6272322085662245	0.4012375995781385	0.2159502052575212	0.01553790802115359	-0.023294729100257063
ABalpppppp	20.657373415809346	-0.717012228112113	-5.184273624122286	-4.3225914746755505	-0.24340098969346158	-6.380056608429784	1.6552028110579795	2.2582264316588665	-0.8585741235384511	-3.506262818524724	-0.9727600581575601	-14.324621522685453	2.454258911277792	9.178473965588372	6.654829634565346	5.941284539789283	2.994032290964778	0.264772679150355	3.4897549719077943	-1.4954702003113194	3.6048441633619084	-0.8880391654723311	-2.458787232971067	-0.636921922626399	-0.6708131433868303	0.8508674517241472	1.0715185777125018	-0.16228152681660818	-0.9109048000574331	3.608591469205596	-0.04471721507613314	2.0611516087405573	-0.04862790177267229	1.2291709116521201	-0.0094998478692331	4.819005910358014	2.0920617435048117	-0.4583784805150068	0.7770327018139157	1.251421154512254	0.3946240616037271	0.03170933194731697	0.30759581054138496	-0.16124644075388314	1.2516645060262999	-0.27847832280086254	-0.586129801175269	0.0650920429794624	-0.883067654064607
ABplpappaa	-117.43098559349264	-1.0713996123220717	65.53684829606797	10.983621352179378	-0.7503897890474412	8.314595699033319	-4.286470102367999	-1.4855048801326	3.030823554827731	-4.443072032281004	-0.4169043180688149	4.44871082716777	-15.188134380266156	1.3743075541638192	-2.090914980488444	-11.444227118957173	-8.893250370942473	-1.527972308447911	-5.16194475547427	0.8374437355574794	-2.0310409478419498	-1.9957412299917825	1.7740842345928483	2.4227380904778104	-2.460352348523974	-0.36202278550027045	0.8277231379926782	-1.234629343616926	0.6366013261009887	-1.3245172959595526	2.6925388224145377	0.9278803680845125	-0.17147358824753636	-0.6994465823763893	0.17641802552101543	-0.029544252170751326	3.838130075580064	-1.3609998883304737	0.027791462483079274	0.7090308449610032	-0.7459876686647589	-0.9413917146416019	-1.4662959819692534	0.7690497827853229	-2.328093933605198	1.4898734563315088	0.4609441584879659	-0.27908810367950543	-0.4855614297379977
ABplpappap	-12.139144756696458	-0.5514136800453598	8.681666444713219	-1.6724675201952282	5.0866882425364555	-4.315609211128693	-0.7119214327157977	0.6741330726213756	-0.16274091943761276	0.31777168066520717	-0.26040352260108013	3.352967606675858	-11.097360699483703	-2.175119298376552	-4.698755681287563	-3.941982070187053	-1.2007604155232838	1.2932089805596534	-3.5575951720118724	2.253854032797502	-2.014536130233319	0.10291032306847227	0.7456935005812301	0.33788197529535763	1.8548378598161168	0.0003378235832879785	-0.21401493407676322	0.3113864241372547	0.03301951472769491	-0.3115916777717882	0.08647377483032465	0.15459557497848816	0.8812729115421428	-0.27703197815644404	-0.13162362912189143	0.3577158955073627	0.5304245981765486	0.10854601085309967	0.7102653715928757	-0.099114727384651	0.3391410324584144	-0.08897177812560081	-0.23988967933922217	0.3325513434799831	0.760069909548702	0.1858843054329318	1.1163209553494964	-0.37948273272102834	-0.2483219267839131
Dpaa	29.408275166179024	-2.384354454141216	-1.8458017500120123	2.5398406523521078	-5.4906593410968565	-0.6576322658703901	4.493638288550436	3.779894094050422	-0.7039811897956516	-2.0543630086357076	4.908820642662399	-1.2771649384436177	0.7062593689416042	1.867712787688879	3.043600432369722	0.0888535285433805	-3.2489435558149204	-0.13034398321065033	4.521215077993518	0.5710312002758975	1.1839457048213495	-1.0014501580601936	1.795375601756795	0.866595405407137	-0.023844377099165516	-0.4003800568694324	-1.2227333489427856	0.14932297022452312	0.20816398912585884	-1.8650665006959242	0.5424698266606264	-0.4097280190560956	-0.3079370833427846	-0.0996260894950044	-1.2835262866729942	-0.4849607402097649	0.11162016036865911	-0.048510284804020996	-0.3854104206492921	-0.6525390890595767	0.09613223249746841	0.25940103778955836	0.6515701444427513	-0.5311763800942986	-0.021428745551017318	-0.765948414441027	-1.852590221645356	-0.21189691474252093	0.7795673863547
Dpap	3.6665564638095494	-3.8306278718790794	-8.260093875283241	-3.5653319789661015	-5.001468442513352	-0.8687739458748387	-9.270759716286207	-1.3549131857287553	4.228197713294333	5.670502236254745	2.260447166848804	5.32881486168617	0.010908272900665983	3.0818411740881535	1.905931308002287	3.4082768162134087	1.6592776116108519	-3.229115993571105	4.373785002312935	-2.3939740679422656	0.6845350653044578	-2.556165646632341	1.878981011156804	-0.28627929182628387	-0.9468767422529785	1.657394642347077	0.8584701251548715	0.8061070938602503	-0.23009758763468227	-1.8369052039743554	0.12516193786972424	-0.11960531699519862	-0.08394862362558782	0.7466207609106672	-0.06973255887057812	0.6858674144453673	-1.362440469900255	0.053934626880832205	1.1722686862297036	-0.3576516049717586	0.64578843873302	1.3254410474901581	0.42932577245955306	0.34283986031533814	0.2645165076481609	0.034123009032462764	-0.31779212062178247	0.32001522789421516	-0.1484897536940466
ABarapappa	-13.013737156121321	2.539344536802534	-39.71063089545791	-7.4558541276309365	0.32841675828486944	-7.712027466390419	4.112871193747461	-1.7811909348572987	-4.354052124923533	0.6848602388599252	1.0611164948025882	1.9540247791946683	-10.784279134692682	3.3090748874577436	0.5866743238327293	1.8374266561138024	0.532644449958012	-0.5933897529926883	-5.961916091944179	0.23670391055213813	-0.873182470509737	-0.08562066596298763	-2.2335590730567443	0.30762448798444336	0.019528820000928444	-0.6644793755975578	-0.32743952991768915	0.18360955136045576	-0.5499083017750587	-0.967170465073712	-0.46326586353743904	-0.1558120069974975	0.5738855084474556	-0.31999999330278056	-0.5173529840952138	-0.7075313211884003	-2.4558546489026947	0.13112208019326346	0.014192970272442465	0.0736738683657417	0.5461888719951615	0.07872140253657639	0.058592056923984503	-0.3838968376295536	0.8824467585646906	-0.5000733884996943	-0.46923597697810165	0.4497673070875693	-0.2591304118260603
ABarapappp	-28.10972364958867	-12.223345999558177	-6.497871714807674	-6.5717859250185215	8.084279535937757	6.355340695367271	5.521723941469682	-1.9665215855656806	0.7508508073893062	-7.571699724164208	-1.2080542773032845	-7.715227019564355	2.0201856887714076	-7.09544706609227	-3.6204772440824478	-4.72111435716772	-2.078957114911457	-2.7901359000103745	-0.1666974055073414	0.553697539993709	1.8852698765799332	-0.24022481259511352	0.4279525250705679	0.09332428869922209	1.318578838473476	-1.3633918013771391	-1.1045618209891923	0.0455964404399609	0.36421391419622606	4.8870819836960635	-0.4408438301610385	-0.5776411197966612	-1.5567328257916655	-1.0322974946624996	-0.23533203806126152	-0.30471289898795345	2.776229397013952	0.4480883665776424	0.3670868786984196	0.9305990878810126	-0.15591015052140877	1.5770975094331647	0.28349581408201474	0.9339693605320306	-1.050686960476153	0.24409701063211198	-1.160471200106832	0.15923466831041	-1.5682136804238496
ABplaapppa	152.7680101207721	-1.0945812258393812	-25.327591662298488	0.8012084318551634	2.6571698582917285	-4.755707581682589	-3.6278010453002034	0.5144081419989239	4.297200939996666	2.436428005478281	-1.7375556033236645	-1.450775209382085	-23.206225917005998	5.1608575262683285	3.8714891479944424	-2.324544229149466	-1.7826509430727069	-1.119841574187573	20.59562032684184	-3.055956477275209	0.13778721052095264	-2.375539668519444	0.25653589828628315	0.8168478593275156	-2.6130063107018735	1.0878521980937204	-3.2248885862594143	-3.6053961203463567	-0.07404136178771725	-2.276897105462976	0.5926565199128631	0.3450068465456123	-0.819168029586691	0.12408545636410698	0.24610797405728152	-0.14896049391575855	3.238268774012385	0.2763924447247733	-0.9674496614512359	0.3593638560943823	-2.5258820249572653	-0.48668950473200473	0.3886241276052157	0.02537199598267351	-4.056938855237362	0.5952661891895143	-0.6729321451898697	0.285624621939045	0.13434437185966147
ABplaapppp	155.76795353756427	3.782136129010771	-13.467820334863525	7.741500516119009	2.0767373459981116	-3.656380754352151	1.740856001623495	-6.171192563946305	1.8849298513237212	2.1691721039096734	-1.0953575363387837	4.9182042180544	-16.587929091610032	2.0027121240271817	3.679256088895698	3.4525120261485305	3.1928112096949075	-2.7730688093939073	18.1857845527568	-2.5937127002215723	-1.8080025995921838	0.4573773068493412	-1.3211973868475784	1.495791615994423	0.3308302245946071	2.3468468660954334	0.26414801576199176	0.9078965793555434	-3.449656992200741	-0.2276224308818682	1.1471611769515897	0.46439149598604484	0.11148037342447101	0.07164564800432102	-0.4528824650794226	0.789594308744928	1.708050173123058	0.010761894314615246	-0.2534190884432435	-1.2186743501266846	-0.03197962875350115	0.9305626139891985	-0.33224650448456866	0.02850131695084018	-2.5303150556155556	-0.8455736119927169	-1.7058901361651266	1.0448295546408275	0.7587714487598114
ABalpaapaa	73.65711170567393	-5.530298617564953	-19.731928061638875	-14.055376582153736	0.2759933269798906	0.859675202288899	1.7054423462460158	-0.8469693176286021	0.8648907883741404	2.3106764965535205	2.1038403449700165	3.133220558270832	-7.319897389568648	-1.9388750064713804	-1.4337229154908702	-9.410157817583563	-4.712766839858455	1.007375339268911	-3.3455973085160204	0.032323750623829375	-1.797798818547826	-0.28915657685941903	-0.09029721334511247	-0.5225244884701727	-0.2709190542631336	-0.10331705994569615	-0.6681894286846558	-0.7642230640122186	0.3194516945346829	2.2781789676642923	0.2506437715021191	-1.3548885616332005	0.47328813047338847	0.9505496491824097	0.6420343458742688	-2.059591401343212	-1.6873145342128544	0.4134202621810734	0.5012046959722949	-0.026981176508717813	-0.6205223287687567	0.05085886805652717	0.16946092671048632	0.003975292376278563	0.5821039419105263	-0.017573782913409053	-0.3059990294775356	0.2937770154809003	0.15608044018279527
ABalpaapap	52.45165609256551	5.1425540381735715	32.4832455830247	5.302575515504154	-6.558524795759123	0.7945777216902205	1.4808102022369178	5.176070672089036	-2.36454313647727	-1.749009755850474	5.473887865363389	11.044850939844677	0.07766383354174336	1.1985834279845875	4.073718055304379	-2.736468534906904	0.11078720919170475	0.7393462564852089	0.303565745985016	1.294962864545116	0.4701807600431849	-0.9865086812862633	0.6052433098750568	0.5813619842954402	-2.605326246153863	0.5603107320400892	0.22522735752084563	1.1487023039489568	0.19236385480065382	-3.016602199590204	-2.4818842734042557	-0.4877761532814998	0.21128579067180056	-0.12013964871933623	-0.13700490562735365	-4.151767881614279	-1.3322427664763847	-0.5945932501279386	0.022376919574485555	0.4215024379938766	-0.2804966288705296	0.4591774533382881	0.13733958014499664	-0.2729202026300532	-0.060547775398465876	0.48475106601812745	-0.4096488268888626	-0.3212283535475167	0.18398922464033612
ABalpappaa	23.847391741551977	7.358483758882551	-28.26568883955997	-9.49977777274745	5.559388993852514	4.108591622066088	-4.176255855690279	0.05527092044760263	-3.4176721133084227	-0.8260767093598956	-3.1083225181127765	-1.1462698096878967	-2.0882592493553394	-4.18970694769061	-1.8437125952520892	-4.5048780457554685	-3.017510846131173	1.1391300236859516	-2.104826088156382	0.021940942330705655	-2.389811182155998	1.8236430834393298	0.507252848005236	0.9270537267589418	1.0557522486494522	0.39603228964098536	-1.2673780713784042	-0.08519946951874285	0.3051340391900315	0.45171075774597147	-0.1899705831787402	-0.38367587012559246	0.30287003875267915	-0.35034126690556844	-0.11331539501054093	-0.002949513223955787	-0.40987485734759876	-0.26092000310808905	-0.020481726861084813	0.24471385085569494	-0.6661437726799312	0.09389829805548638	0.5621626046869501	-0.3648960592208715	0.41204614055365557	-0.06240399523227838	-0.4338724612689628	0.5507048686083607	-0.20556883471402318
ABalpappap	-11.061517029953299	-11.215138918856256	-32.02751976981672	-12.398723062605754	13.540062421834186	3.2843809159764135	-0.6135456191539471	0.15518419895193394	6.118807263889771	-6.463095871174562	2.5882972783748848	-2.369444565300836	3.1639898483582556	-7.086723465829191	-2.9063662469927616	-1.9904896231030185	3.069925743925018	0.3627112598718076	-2.039216075160247	0.13940408746067026	1.363273397664751	0.4638680697342028	0.15452245693658942	-0.06587349715484964	1.2883857594616015	-0.08366607675430852	0.6587169773293282	0.5674439859128684	0.5496962637260223	0.4080605683336011	0.26209418371331017	-0.21838659004779695	-0.609312366137619	-0.06401247613086006	0.2918406516101867	-1.8423973118387462	-0.40976962442160836	0.07602432315174781	-0.5995733937518055	0.18918347544011288	-1.565607303642972	0.09460166378559105	0.5849545997159603	0.7979508344852239	0.57688316186065	-0.1239109067160744	-0.5817712665673926	0.36116694782731545	-0.5289294457207475
ABaraaapaa	55.928134465746304	13.91902197129879	-19.96709090115266	-6.0213011608404745	0.5681517717781489	-1.2525550241277665	-0.163861351503136	-2.905041612751919	-1.625593208071163	-0.43469758633620886	-0.16906432416629666	5.215370651993719	-3.8938217231207317	-0.5096314958786956	-1.3103959329969062	-2.8262471312095805	-2.9668877355526218	-0.4200970548340453	-0.5429153798964995	-0.5543148463927495	-2.5473757823132384	1.255382619547988	-0.9944150927773738	2.036692218067439	0.5890762618911023	0.5951309910893627	0.5216766464479046	-0.27061767756876215	-0.47828705742140054	-1.337443365305323	-1.1502884935155837	0.08712628643354124	-0.07621514947894517	0.5303210062139418	0.43743625215112963	-0.17059903572162208	-0.1991245262703621	0.10060703153948185	-0.2506555686086354	0.441330232716878	0.5342473618023889	0.7667873755562089	0.410926696942089	0.08394949846494852	-0.11311271569542944	0.07198372293578338	-0.04584598981589366	0.2971770366335301	0.08338283165003535
ABaraaapap	-11.451948257475337	-1.3539383078142668	-32.23923439906119	1.3171609612201	2.760587587743322	1.0800356332806114	-0.5858887059850738	4.469432284124234	-1.3683787421163303	5.715838303787468	-0.9744201076685608	6.5803796748192305	9.907355463141773	-4.195901496585581	-2.68816962522229	0.15787961115569019	-3.1250543427101047	-2.1551116371677774	4.488808292719102	0.6003128188874108	-0.21587475990133312	0.37505187488906316	1.022793955784743	-1.866811065505321	-0.7393571773491335	-0.3376974359893746	0.8209839633136055	0.0316043807167367	-1.2398443975441242	-0.4456370500272317	1.4860862677301678	0.31047615766308057	-0.8485152490767398	0.05022516094040058	0.9653877815490484	1.4731737860432872	2.308429881520927	0.1632217564681223	-1.1210266385742127	-0.2553270113401042	0.22042387823586804	1.0265608766288332	-0.6894650960917976	-0.3810054548593423	0.3491848304371399	0.3376985652247842	-0.35515280172770486	0.11936464047348047	-0.042110348234634984
ABarpaappa	-164.8113664060004	8.239432725248772	-72.56862317434688	-10.08061870445877	-0.4145004253701922	1.6797731525782007	3.5757733868016834	-1.6770622930531367	-0.151185651384916	1.934516890739079	5.042731945959573	-1.4316214430987801	-34.381473361689785	-5.710249400101533	-2.5658627073348574	22.53006504335089	12.110276303627803	1.3415207101369542	-13.072667503143867	4.02155313963915	0.20862855326371846	2.2104226826973217	0.5081397191023387	-1.8704192436842306	-0.3151222386591968	1.7352250258347384	-1.1847268606932242	-0.5812720916506371	0.4117261634865008	0.1341132329238445	-1.2796498209647276	0.8889640264613966	2.4874904529027484	1.297428169902906	-1.9179635041923262	-0.5084124499759621	-9.377952416511421	-0.7964839158374493	0.29111949053239033	0.7259418953080151	-0.5817661769174862	-0.28581816427475976	0.6667858080252455	0.3642414997792133	-4.889519298072263	0.38502621804170073	-1.312572163766083	0.21446046644994	0.09173549295251289
ABarpaappp	-178.29501036574774	5.565530340373842	-53.083532285768904	-6.226693228474708	-9.31616815615963	-1.803744081795097	-1.892223044205725	-5.014522925109499	-1.7545390650942811	-3.1480201053144143	0.42416701605324114	0.8809511767659093	-34.94337706388402	-2.121064470195126	1.869545654389611	13.513397701305527	6.521628987572476	4.043416709074887	-7.08509181237544	2.8694062588120848	0.6268137654952936	-1.0113142137376077	0.1934867166921829	2.785982121700749	-0.22336047696122646	0.8171896731704109	1.6592326798774826	-0.328871099355669	1.979081065195317	0.5129871219235165	-0.5520553645012951	-2.0624014991177813	-1.202993885544662	1.065791893819208	-0.36397663361843524	-0.87022606824054	-6.915993342302225	0.79576323208801	-0.7181894248234125	0.3547746918078931	1.1942360331328656	0.4592445449504579	-0.601556351295872	1.134429556428595	-0.964335066312822	0.620741155311596	-0.6866687607991495	0.12580637528673003	-0.15592068697532585
ABplapapaa	1.41787718597653	4.068380009656823	5.9324207020144515	11.520299146912588	-3.526266410452248	-1.043443736383102	0.6677948524853289	-2.583890938834731	4.753224104529086	-4.899922929468373	-4.119342535888062	-26.65227352720841	3.310840170137433	2.361583158296947	5.761796857914428	-5.898879480364004	-3.3818214288208757	-0.5339702602030586	-0.3675011760735077	-0.9764245183316985	0.2880951462044578	0.4317120219813347	-0.610402464905165	1.2638468694824945	-1.3506011663066975	0.47527016287572343	-0.22417664854674346	0.3897367193542021	0.7306352919713736	0.5710309188105321	-0.08980783674281376	-0.6204078474344664	0.5926836127286907	-0.8589438194616714	1.2804864423698366	2.887264078515141	-0.5844377563919079	-0.7336751958376826	-0.35686410453976847	0.2224566429316636	1.0571354556916357	-0.30992752525644024	0.17297514638905342	-0.20515475878625367	-0.500095185960417	0.4251088096128716	0.2385764581192437	-0.16794835963084737	0.15711969947935134
ABplapapap	22.66260263375792	-3.532800504859624	-1.4195584333209497	10.51154318755854	-3.8264330008976333	6.213039283936	0.4597466138766959	-1.3980355886637275	-1.4791110554345943	-6.377645214238432	-0.20102489795217254	-16.472165378171134	0.10569606734497594	0.7699775489393923	0.6426234127923578	-4.498225107426527	0.3641718635669317	-3.4348098060604544	-3.557441435991644	2.0391692267033257	0.021642074354223738	1.2520907447875733	0.8569773296790673	1.2567193945207	0.5162057022887815	-0.049624000253490806	0.15555436938383208	0.6498409926876692	-0.5502581532308652	-1.932571177145043	0.2349539009961807	-0.37106686784401494	0.3791395118635241	0.3309353839312783	0.44690072313225954	3.2564903323916514	-0.2673564176886042	-0.17557402607595646	-0.020795527521137752	-0.6133175750397312	0.8174283263544684	-0.16481887626779185	0.2970562216048176	-0.20535145583454853	0.056354054175902724	-0.06098499237687488	0.7175354199752998	0.1439223058835609	-0.16462479710609948
ABplpaappa	-15.008745533184415	-2.0779002959462316	22.885088257714642	4.244526083585714	-4.688775955637618	5.893821082646062	-11.024052859980905	-2.6884773137260654	3.1936245554361835	-3.1128636185012843	0.8396433190518171	-9.314208338879709	0.33506560299735483	-0.4292469672485806	-1.4937865901853864	-2.577563672401631	-1.8873820879277592	1.5306832750289032	-0.21352570220842484	-0.7871907591973153	0.32045099351365325	0.8423870384101589	1.6993040500819188	1.0276070333267642	-0.3511213041207478	-1.1773516069948435	-0.6376895589475305	-0.07998212289616667	0.520820154330988	0.8110941899728021	0.11920756317303723	-0.08722097103330285	0.4311593050014261	-0.4572637733404016	-0.2088552723535809	0.7254206632616617	-1.0005067647737549	-0.4621560765616315	0.12510233924275604	0.2675606906677149	0.0809398226189467	-0.3352747202151606	-0.28990899147516347	0.2506450032807543	-0.6874324655102041	-0.4141448177241025	0.06842057318906812	0.005805511995005469	-0.265948188956763
ABplpaappp	28.80398149136249	-12.363206966440105	5.935394609784775	-1.787426540351765	3.637066591503548	1.9290403357997812	-2.1703697109725595	2.446307765739877	0.01601063016617049	0.884928269607075	-3.8992094301550955	-2.2388210793805263	-5.582944091234453	3.952993715350674	-0.5094194272097246	-3.252278709049648	-1.0106237789656132	-1.1812666714453437	4.234887057088102	-2.575711571568528	2.0023291162005257	-1.4129046507957437	-0.47487689073147576	-0.5461651450392547	-0.2645743888409257	-0.022331980239661948	-0.28416461286853245	-0.4703609965816244	-0.28654342954658957	-2.0227246143505773	0.6024638854291532	1.0201835240221493	-0.29507094335241724	0.9178608483079408	-1.0955497193185648	0.9778470192507182	-0.10570599424460589	0.33439088817073276	0.32926821365296005	0.34109693008335545	1.152492373122075	-0.15974094305904157	0.4504023682128413	0.7366947446132657	-0.7711113455084293	-0.46849418236917917	-1.4682899394022078	0.08888337514306636	-0.10517324825606825
ABalappppa	17.59051176730682	-14.592026953790105	26.086782731057845	-13.874256869007557	-7.45480210460132	-3.2281475067156333	1.157951048580723	0.20104633710730357	1.0336534618513402	2.0263112034325887	-1.3607071098627537	12.334643383204039	-2.4794439112057414	2.6698150941848797	1.3328568080916894	6.170009397289499	3.287180518376467	-2.1028432463275246	-4.386084495415142	0.13209307571087892	1.433311457993748	1.2094568230310145	0.6445550968227326	-1.3964153919680418	-1.0484255751556864	0.17046791833643338	0.4379346904198973	0.6085031171300598	-0.9735248835864804	-3.65276279317146	-0.6271628602781392	-0.7794068310404352	0.20941126620918363	0.2526465206269289	-1.6275068382122218	-0.2515126364793678	-1.5548320054848555	0.4066473352472765	-0.2054002360488433	-0.0018873788343149488	-0.7359082810488702	-0.7972347143263476	-0.8100048611313533	-0.04573587848530014	1.202860341593124	-0.23769951289199215	0.09823820834418702	0.017662916958871847	-0.2337112466990274
ABalappppp	32.14788907878751	-16.771861194600408	11.66434197801563	-1.1493548531687652	-3.0034808650122287	1.5937262249425435	1.0345757274231822	-1.2505780600393375	-0.7067886826690123	-0.27668324954626666	-1.4131559910034108	-0.8009893097811618	-7.91219409613091	0.7006761215612572	-1.3504614114453204	-1.13733207083086	1.2005363162047429	-0.9297713633862632	1.0633350420181622	-0.2861929556767769	0.3084249284429777	0.7077153745629201	0.37392027743821094	0.7349509969154223	-0.3450750797963012	-0.32444225607711663	0.030539782863489254	0.48487015952312146	-0.19786043937947953	1.170597589611144	-0.0317116942275575	-0.29503944051472697	-0.38499050461856565	0.28996873527480604	-0.18691818171199093	-0.21546830952981655	0.32676753330861713	0.022676202709811796	0.04740532934561164	-0.035304081943844	1.14528587731872	0.415201882606809	-0.5174291128364554	-0.11182599118318527	-0.033318228501421236	-0.49498876344341874	-0.6418866819303898	0.15750878825555223	-0.516110298070708
ABaraapppa	-39.902367774510616	15.993491820162674	-48.94295114164135	-10.282347822276112	2.373889720091462	-7.927743196361996	-2.424422511060658	1.654794557240255	5.044801118055866	3.5498146356212317	2.9529599990355933	11.095931424557877	-4.022331051881923	-1.2286347537922504	-1.6278232505720909	1.948431265906026	0.39686106794350473	1.3026667103624545	4.678211745433774	-0.5049951519617646	0.054251390135817576	-0.6849557212375476	-0.16954837088489585	-1.2012657296291442	-0.7721283569196197	-1.2781516790546563	0.2969289458154093	-2.081535761075974	0.2419943396944655	-1.059286922576909	0.889382716146839	0.9150603521301252	0.361493235111706	0.40542657821026945	0.8968359907953096	0.6732806646092824	0.7999640686177528	-0.8820518493136879	-1.6766418022277108	-0.019841050081804323	1.1519541952871737	0.12487675864617369	0.07932359110486106	0.34692812723030414	0.5023368770435306	-0.6759565117516422	0.17333216193685602	0.2028374685074531	0.07171444088290796
ABaraapppp	-6.951739502025152	5.827856101369656	-47.17470380782788	7.1891995939680005	-7.061961080366756	1.0114093905273311	0.6544667616974715	2.7276567584255	1.4060442101904957	-3.111974293618657	2.134589032510818	0.6068517717848285	-9.562329485827437	-1.2966833283067303	-1.065239196164587	-7.956643564298442	-3.252528935457196	-0.16357570788127285	0.22818042685643036	0.6755765191486465	0.19330649886761486	-1.5243211010208697	0.727430229514273	-2.2003988270110675	1.5735023532500543	0.017975531568558148	1.0709227038407108	0.37550300388543284	0.41123049543090484	1.1847211227727439	-1.0239194570903478	0.0697151432793136	-0.6486984885372177	-1.2423162724860504	-0.12929894250844848	-0.45397011842439605	-1.428216971788448	0.028998438046453544	-0.3589815319421415	1.1069140267447164	0.189660338778327	-0.27690484067823756	-0.7855667168884194	-0.2248948164468744	0.4296343861016956	-0.09985967529549707	0.8066567063378185	0.09182654552735488	0.36959702400327593
ABarapapaa	-56.313724004241436	-2.7639999964099964	-32.063750765801004	3.704350830389916	-1.5160069440709965	-1.0547473688102973	3.471733120627595	-3.410868264238844	-4.8626499599139335	-0.5602305170925014	2.014696393667304	2.2593233502099297	-4.181349677073327	-2.1318750361794048	-2.2047739104846134	-1.1248698648114082	-1.1374076538608118	1.0641985911471696	-1.5205390512513302	-0.49352662802238606	1.0185326878385026	-0.5234108808680757	2.040295693908516	-1.796030759066411	0.6037591398950809	0.7608262401773703	-0.8961340148574816	-0.4894479369899202	-0.1217784865985602	-0.2415180702775005	-0.01540707518035423	1.1811455490334952	0.19620099426213428	-0.08022568145960494	-1.0842970939607042	0.5632607790685443	0.2829478499220397	0.34345379486939637	-0.06428286865816585	0.871672212684891	-0.7000092332450837	0.357513854422697	-0.2637853889421872	-0.01808939024760788	-0.04013501007672965	0.07448976558821262	-0.15927324557209005	-0.39235039673327454	0.5832355457631121
ABarapapap	-35.89377812657084	1.6983856129852737	-12.510654328267753	-4.852855631799238	4.368753960650217	1.1368586411064163	-3.5773503507888202	0.4108525024062146	0.08638514197683211	3.5364771640545065	-2.269769149414163	7.016068759623915	-1.4050744904255104	-1.5326130209202573	1.302401085976614	1.4868732291882525	-0.6325061342719042	-1.3265645087675233	-2.0665876194257367	-2.363658353110365	1.282428986575258	-1.6230731563063918	-0.856261181763927	0.823756150128009	0.4393203143356319	-0.6705088503829811	0.5963223849062974	1.4094780878978508	0.05397231806482827	-0.7837276178817453	-0.40365183636951585	-0.7042671377123321	0.0048436176551848245	0.10308228422168914	-0.382289282808708	-0.3121650109782513	0.8122278495296733	0.12196175774641053	-0.7933670634841634	0.39614004093332517	-1.5064345134816164	0.3359433494053388	-0.3254825521672232	0.10237911428659574	0.4437268064568899	-0.01081360328763854	-0.2500718897197114	0.3815040491286775	0.3365557327780531
[truncated: 806 more rows]
[truncated: 47 more columns]
