# Supplementary material for: An effective method for quantification, visualization, and analysis of 3D cell shape during early embryogenesis
Source: Quant Biol. 2024 Dec 20;13(1):e83. doi: 10.1002/qub2.83 (PMC12806067; doi:10.1002/qub2.83)
Supplement: Supplementary file 3 — Table S2 [file QUB2-13-e83-s004.csv]

	0	1	2	3	4	5	6	7	8	9	10	11
ABa	-0.6465468442953417	-0.302996754765948	0.06746540476788365	0.027123855339596152	-0.12280528805993841	-0.0655361100756959	0.004457314764641722	0.07608438679975285	0.03191399616122215	-0.015290255108736817	0.020494533732317074	0.0831039996127074
ABp	0.0056740046003834	0.5201673186834607	-0.02945405591501147	0.021345531111363645	-0.1561349736637632	-0.001965922160411456	0.004191196511257321	0.1091429233196587	-0.011403543344983641	-0.06835824206186764	-0.013303821936448629	0.0013851632397741986
EMS	0.7265001308755564	2.1241781314988324	0.03356286768023897	-0.0998397900384117	0.11486396622367663	-0.030089181985223337	-0.055034587252616035	0.044468984318699625	-0.009370686162637224	-0.05677430905818418	0.01409403982444983	-0.1056602385493125
P2	-0.17677736927355686	-1.2406898262458586	-0.06512859279880694	-0.047130738406663465	-0.10876981526056664	-0.006540390989480015	-0.001505697396235477	0.019312967523089745	-0.03614991564482807	0.010155964410366534	-0.015673259766601187	0.19406119201397057
ABal	-0.02568086313583874	-0.8671689868964494	-0.05971072282390062	0.02228688172170949	0.05475548174349186	0.014889577516571842	0.00985873877390348	-0.009252172550517654	0.012286037119743461	0.044677646924279175	0.024171837532117	0.22937819674394835
ABar	0.32085253356278964	1.1211140643983772	-0.07358800318478748	-0.052409569163591296	0.08085059012637415	0.03295914538985742	0.012799744786387545	0.028825373337843775	0.04793409466835944	0.018707758210081166	0.057176743899736766	0.03791533945792984
ABpl	-2.5263216209563657	1.3588414478273887	-0.06575433933567132	-0.03407444263233442	-0.0011291697122746986	0.05455999818844323	-0.017117474698505053	-0.022989169594195374	-0.01629337214526097	-0.011013631444326955	-0.01508749526481317	-0.09325105754512532
ABpr	-1.0307438292179765	0.16967670751794478	-0.07840178063372061	-0.04115448067415017	0.029845115512111265	0.09192256022806052	-0.010579666900191645	-0.006548748534381762	-0.00023088536723326434	-0.10780628888114163	0.0013061151169692046	-0.29696541338830473
E	0.507212348425112	-0.006553897939774617	0.04414771987334708	-0.041688995542610664	0.049554319792836116	-0.07379724951008916	0.036460601251836915	0.03100877847533642	0.08047578987449844	-0.04740980672347595	0.01128891865355397	0.12803727105051121
MS	-1.8057715103717944	1.1507316675535215	-0.024865556138167957	-0.12024506153867218	-0.04057255162638248	-0.04002524544532422	0.013146184674436127	0.031321454978537236	-0.049570359615913086	-0.08085261663388595	-0.008356658626187058	-0.38017876688385643
C	-0.7508038580829108	1.0789771158185915	-0.05922679869873456	-0.07534635893150379	-0.22780502894338833	-0.05883134894618786	0.02763733238475113	-0.0492383000817428	0.08603922242795786	0.024544610676269063	-0.021718859914652233	0.31416492380836636
P3	0.8023086514669778	-1.247972032093552	-0.04204427647933654	-0.0048358267865802	-0.04124227264821948	0.03510457148099927	-0.04210508508444229	0.007768824952349548	-0.028762021570600954	0.011001261094900527	0.015215352048787503	-0.2068364367420358
ABpra	0.25023522293563677	1.1927114416866487	-0.05727425938570872	-0.12901295368959922	0.2891759360864779	0.0641498734131808	0.0508095655444741	-0.01639372679311036	-0.013103102953848741	-0.07085025710060237	-0.059509800065909335	0.04940584711000699
ABprp	-1.0849586728014917	1.3013925360156806	-0.06555520535899073	-0.10304816087338851	-0.02781381179124703	-0.04234425487621262	-0.01285783058175577	0.10987459198453337	0.004450651414833047	-0.0446865411294518	0.017476824755290388	0.02970499734285572
ABala	0.4731273849348419	-0.47193083999439517	0.025065202096189867	0.029613487087142704	-0.032103568480857006	-0.06987219046170191	0.03440314319604509	-0.014164601669930514	-0.0039892556247063966	0.051096497369127705	0.03931415508020278	-0.38562433328497153
ABalp	0.6895048493813247	-0.3077626998012451	0.0810520972266889	0.07100920251062845	0.1426422286934114	0.03811761724526147	-0.02529427838858754	-0.05812148623239509	0.0008740912093159421	0.10037370044662813	0.020544735190588637	0.4729762983704748
ABpla	-1.2973519260692696	1.567163680278996	0.04563238192611513	0.0017740798936777041	0.0088073253545967	-0.02802275446360359	0.011938632007032088	0.0632338495515981	0.049522753867263514	-0.012252846254084238	-0.006158220962104532	-0.12076852022852398
ABplp	-1.5318481298313642	1.6994371949319036	0.02802301960756078	-0.08189043179219621	0.10423201871395397	0.007698230055367727	-0.0012236502606639734	0.0016250602111538396	0.00839578768389695	0.005462911702025234	-0.011138786731113041	0.16596797428549256
ABara	-1.6996188123603135	0.9614266143236964	-0.06185402252730638	0.05907032789678399	-0.09024074929227296	0.0317640397268395	0.03162449111355209	0.010543392911283905	0.056712084113414274	-0.08347600596789004	-0.027880159742187847	0.4387655202094596
ABarp	-0.2545741538763927	1.427803238240151	-0.0215794738199674	-0.026996277802929538	0.11855621067138411	0.05312983580383824	-0.01633084284783033	0.08706150066264179	-0.08402364049528227	0.032627265692046915	0.04196494969698623	-0.3033286698518351
MSa	-0.5984889029089471	-0.4715225437743173	-0.0058364794637565	0.06260034750420633	0.17216272364837357	-0.04558797865761958	0.0043243548036567174	-0.00993209997784324	0.03851296942543053	-0.05935075051191343	-0.02989605846435473	-0.15822136746719762
MSp	-0.8356612671803407	-0.3921990938480211	-0.029124404174637346	-0.20465217524543045	0.07576136733861102	0.07510081731648174	0.06268195035418694	0.08568742096765933	-0.05467923679261767	-0.11868258010563316	-0.0005709949739093693	-0.11713120640108175
Ea	0.18800706354472022	-0.39025105383234165	0.014561444962180151	-0.07224997264541673	-0.02640959692178169	-0.09123817827680321	0.017466017616056564	0.024626464795975796	0.10746719550775045	-0.009356946261928437	0.031358008322014574	0.3736661120991973
Ep	0.8886300272591178	-1.4200401148118007	0.06514342839131518	0.01943683594751504	-0.01875587175999202	0.022796709992621244	0.0187242396194691	-0.030147772063497176	-0.057323953592836915	0.034426593494485735	0.011577668457557267	-0.046611617170562836
Ca	-0.3855920147921259	-0.3260959962194204	-0.012347182742590546	0.0637914940982825	0.04033369631966283	-0.035856001751358495	-0.0023460391069951144	0.046617375862137794	0.023906189748814595	-0.04950319867917195	-0.008510423935038085	0.06425939842287819
Cp	0.08758039992954678	-0.6195967270716385	-0.09723466939928398	-0.038104527399384455	-0.13955754304918414	-0.015133192041501231	0.0448674192589447	-0.023001938049340885	-0.01600811930222844	-0.05459256680570753	-0.017738660939425867	0.3570707310229941
ABaraa	-1.010191021249041	-0.585481244218748	-0.10930046093329318	0.1287601286649423	0.10840226870888468	-0.02666824080137125	-0.025838141712879518	-0.03334700828825527	-0.0204476869349638	-0.043904647611125155	-0.007485706555806837	0.04641644997116024
ABarap	-0.6973974545806773	-0.31084794925949616	-0.03594039034807702	0.10600906764396845	0.005642623814300911	-0.15145085042685413	0.037139603491417095	0.02234585233578612	0.0025738182069678455	-0.07204357347923242	0.032438398078474526	0.13869304105296676
ABarpa	0.5263122233562628	-0.18682491410739702	-0.07424419756411338	0.03902236446636396	0.06476493273717525	0.03268932225295918	-0.07898276469845666	0.030899394470288243	-0.040307379588934364	0.03245424892318488	0.03771332578523512	-0.1674545309054085
ABarpp	0.06385588292841622	0.5317155396427939	-0.03320695450204377	-0.07997228945646266	-0.010340578567891157	-0.022472780474739572	-0.027572283022885023	0.1408245697600268	-0.11179660853836194	0.02098071327222413	0.008030868234734388	0.09983792244010783
ABplaa	-0.40774181075483124	0.012810661363155467	0.0483100242510868	0.007750739325901623	-0.1189452476079787	-0.07911461442450649	0.14665997294479727	0.10536756704243759	0.09194944585231944	-0.009751204866045183	-0.02646142788610647	0.1776013186010561
ABplap	-1.1157900001365002	-0.7759405482094661	0.018953083487644278	0.1265657278123544	-0.0197751875302901	0.02460743482669176	-0.007893416221353174	0.051475457429787264	0.0951071196671432	0.01219621423828758	0.05061811744988401	-0.010399344390670657
ABplpa	0.06438013031076902	-0.27104149859885784	0.07486231101560953	0.08606140808062265	-0.05016523508091325	-0.13069740003300978	-0.02351623159062997	0.007976040969326205	0.005734440855692573	-0.02710179159285327	0.06507812073366377	0.11202562931364182
ABplpp	-1.6979697879747255	0.6162077508280484	0.04033450309821965	0.06790310462648214	-0.028119738720502684	-0.06100495162105172	0.0021279279096640532	-0.019853471650472947	-0.046802750627886705	-0.0008907490158203135	0.03483840293615373	-0.2127880953329946
ABpraa	-0.18131652679043167	0.8590887757515704	-0.025779115931287205	-0.06936947824669994	-0.11598790395531457	0.14638754426046652	-0.012864348504474479	-0.08581765347303971	-0.10339036033155544	-0.0016616527099051473	0.010927930707898922	-0.18487690252973768
ABprap	1.1039824545450063	-0.038121712234474706	0.036413634752918936	0.049203623798079105	-0.03764806650053851	0.08930553092634798	-0.02982786062357141	-0.030150150265590352	-0.05874673932068076	-0.013733823598634525	0.008970899857777515	-0.2886744433117856
ABprpa	-1.057317985573631	0.2978489838134847	-0.03327986374692018	-0.12835783135682444	-0.019302966551899545	0.07091766892134437	-0.0014568608438621838	0.11298130687366606	-0.023530468997450107	-0.043239274856257164	0.006333582516549056	0.0516980218966187
ABprpp	-1.0244429578632186	0.12681402049907	-0.08275752727803465	-0.030229917428345673	-0.0805962189472153	-0.02265875041823408	-0.025752666199088125	0.10574540208454905	-0.030977153624710502	-0.017013877145831528	-0.035444794416177455	-0.3725361037141358
D	0.953887837123502	-1.2913352073951205	0.026802724624616997	0.007046002752122105	-0.2137060311882743	0.06746930467080942	0.05222170432043408	-0.06337837516170468	0.042657305541725796	-0.022186555494366017	0.01062756425853311	-0.40763899708422674
P4	0.24067249864965537	0.15242209726018488	0.050865723848442915	-0.01796847621656327	0.11709302703516601	-0.009483514726050893	-0.014408212074128334	0.026386107733722797	0.04272519960755132	-0.026868788221341335	0.047370768524967216	0.04994545351846916
ABalaa	0.370758961550442	-0.7280609418873651	0.021937586227384457	0.027863640821710393	-0.24267835743379507	-0.01864474020257041	0.06154013824616822	0.10064039678391609	0.10525493814102059	0.06405137124265643	-0.02759964101496443	0.21211483493196392
ABalap	0.07531941931466557	-0.3894883670840756	0.03825052076732701	0.06550113692204466	-0.09864874873164908	0.034222184876621625	-0.056681892474675685	-0.02383274763926066	-0.04693945363054095	-0.05223137229888491	0.0122860969248474	-0.5787593924223905
ABalpa	0.5557809815669831	-0.6678243290607434	0.02991779495489652	0.20491257325713985	-0.03240042632037452	0.06677404614261453	-0.13077482724463857	-0.04700466907614672	-0.0767037358947652	-0.012026962717160238	0.028408855399558928	0.12960686750241826
ABalpp	-0.3664179347190697	0.4602584016855512	-0.004685604170515177	-0.07534247839482636	0.06890609122388018	0.034671829959850235	0.02694706489428759	0.04054192600143889	0.03322718342888553	0.03770361392894879	0.04353260972793603	0.45657090626269814
MSaa	-0.5129744744346492	0.016250353661115748	0.0021583396938566184	0.07303949120201828	-0.0009137973917234696	-0.03333032368887448	-0.11523777925566726	0.03997360554552619	0.08000983617589758	-0.0643465053963	0.046810309954427774	-0.32641141583105315
MSap	0.21807055962340255	0.3940039970361766	0.06822424464904656	0.028349729484034917	0.006180759883851077	-0.0852070765613077	-0.03492417855662854	0.023069052568179104	0.08376162148579509	0.02372023231101248	-0.014308055180138099	-0.20236954434372179
MSpa	-0.5007879276725941	-0.6820178428146605	0.025848489469959553	0.09612173530623047	-0.013191408243276321	0.03978924687229892	0.0217017827779004	0.031995213857536016	0.06368498522143093	-0.08354881371364031	0.02220103809142132	0.015288395710337358
MSpp	-0.4973446835410947	0.3396918297802152	-0.03371644266359425	-0.08356452436926605	-0.12273410471386681	0.049217092376470366	-0.02536698354524497	0.12419148971133535	-0.02337233206950747	-0.09600144810408127	-0.035404432648120786	-0.21110213209100714
Caa	0.341388926518278	0.15179824434176925	-0.03832823375967052	0.20178013943025075	-0.09616614353275044	0.05851025091342556	0.024102330151827007	-0.0023637729796153585	-0.027870974348536075	-0.0613403735597145	-0.05731995513961564	0.29703616612088807
Cap	-1.1431824218182125	0.1605056013341341	-0.19496216797560506	0.07230945797495879	0.013620943804182844	0.08391733378595549	0.005965550887720341	-0.043065963397531125	0.12884676343643453	-0.009554527612423973	0.030183625900482874	0.07112326055094291
Cpa	-0.39735353213524266	1.0444341146716472	0.035508560209915635	0.008330129522134926	-0.061974563410402674	-0.15876379978236826	0.08553409093437532	-0.01983321529167433	0.012483814122006017	-0.07471430718541687	0.023775699496251947	0.4393708050061484
Cpp	0.04843956564751416	-0.42203838457570797	-0.01854689179672675	0.07867054793215515	-0.003963436501815808	-0.02744300763097946	-0.07521250278688385	0.002036882505361807	0.05470399360324844	-0.10655414517605297	0.0285171507919139	-0.1106762953690514
ABplaaa	-0.4270776979127469	0.5090053716926801	0.10534144891298866	-0.15757827596051482	-0.2233885646426756	0.029008648008222532	-0.055146061403417546	0.007090249162135069	0.03005319010079644	-0.08373925460085495	0.04656689044537943	0.04486416275221289
ABplaap	1.2783662437914511	0.3553681901792899	0.07907523825262346	0.008800152155151005	0.011865562143580631	0.09440930636787874	-0.018235972412699246	0.1407483511625166	-0.0039241519360011315	-0.08793189462551053	-0.035852319117649765	0.1038575093719724
ABplapa	0.7455762374958637	0.24908004142544038	0.08488138091489572	0.11270137461900818	-0.0718622380743875	-0.04563896559424074	-0.028468302204139005	-0.03722043229453713	-0.09981124514701183	0.06252909943868341	0.04343206077884128	0.07721671013228089
ABplapp	-0.08782921163528722	-0.1641582099472726	-0.06446603020426855	0.03734659550350943	0.18428720530819495	-0.004925590061232045	0.005624219523513199	-0.014835224389495125	0.07823676255973955	0.0027955200950889915	0.06015443327540648	0.05190502451090442
ABplpaa	-0.24346035590482049	0.3170586519065143	-0.1689072235272754	-0.03049085521947701	-0.20183836983877493	0.11653739061977235	0.0719428415294219	0.03894118717837828	0.09602114887835081	0.028278032585144244	0.010549198302087762	0.2513600939897836
ABplpap	1.2613772375100842	1.4890593196786202	0.0708903823479504	-0.12321693681683653	-0.057846639412446076	-0.013047164079689729	-0.07312933372601599	-0.014871032297468438	0.007892556625957803	-0.021392801266845972	-0.011374541773707877	0.1111317291019983
ABpraaa	1.3046942210228758	0.6766779024478312	-0.15090205773882492	0.05719271206452009	-0.03185826742026738	0.10846952640384136	0.0053359759367137514	-0.05763678069442763	0.05027511099339149	0.04090947300950565	0.00728282476050307	-0.16896418311189662
ABpraap	0.1254591222991829	0.2961352331533599	-0.0010750324623020498	-0.05042280862667929	0.16097693685327832	0.12576392865141114	-0.006708904406135977	0.011659292913350902	0.00938596832666717	-0.08020716296629006	-0.012063799611687782	-0.006109265724921757
ABalapa	0.413304584258642	-0.44667293926653956	-0.06872665402675192	-0.003362517048860118	-0.0024942321729276313	0.0391595402091094	0.03301302232755689	-0.03318025992698271	0.028503583643613224	-0.009849897429116976	0.00738978838955491	-0.14708480668467994
ABalapp	0.12914179212926316	-0.015675709793959765	0.027451301113998343	-0.06844547827673639	0.02841693067228983	0.0036970128135208947	0.03393529594844211	-0.05907015827270595	-0.03633098557382034	-0.006151954140029008	0.022558300625746566	-0.1814628713997526
ABalpaa	0.46704815493261914	-0.2971010602143853	-0.031455893927636605	-0.00866158732694633	0.13636352248435935	0.048524373028616376	-0.011885185889765174	0.02937869456952149	-0.023555748801124588	-0.04785907862376481	-0.02033160153268289	0.1397416833293839
ABalpap	0.3053114446943042	0.055052585638949506	0.04320357777098815	0.16080627687508672	0.05686897702902974	-0.02880569290149797	0.012398031504517501	0.014082267674614932	-0.14610917753233102	-0.06901284644033204	-0.053410280119017654	-0.406848213927115
ABalppa	-0.1983841266715773	0.13562275205972185	-0.06035658251825014	0.06340257153449262	-0.1052714603322529	0.04662808473111676	0.10106536160563329	-0.041591462105207	0.08529819915169104	0.024400378528536177	-0.017164933550733348	0.32189606095445344
ABalppp	-0.014587234580488807	0.28852072895789926	0.06091437143353235	-0.005872253624839632	0.013118805915892581	-0.028332661982254103	0.004693992937526799	0.01446642274332575	0.040694531949045695	-0.015370596613776733	0.038087455637917926	0.05462510249714448
ABaraaa	0.03307260626598152	0.044102921591936496	0.18645320903679946	-0.05655853425303364	-0.0470147069502361	-0.01756066014287394	-9.885570745136773e-05	0.007401697865181114	0.0012708219139323357	0.09580929785877369	-0.06497596292845624	0.18378451702915338
ABaraap	-0.22171366956578445	0.2541703526235326	-0.13893171763747272	0.0901278944272542	0.14522136760971693	-0.04204555301943262	-0.024501433219868557	0.11096516603414794	-0.03356646590057481	-0.008917407483095408	0.025949596406724867	-0.041533241665512984
ABarapa	-0.32374963494886944	0.8592632512071122	-0.005720085922014301	-0.11406323987582413	-0.1586776976337755	0.03707151816768341	-0.019391465161366195	0.0742783029354109	0.048635539007969526	-0.0770256270715295	0.03537123916815427	0.18331436608858237
ABarapp	-0.3701610806205664	0.1718023064277878	-0.07630690777250439	-0.10216464097949365	0.05295437010724724	-0.035729514778484885	-0.05805486358212267	0.07103120151274094	-0.06934987996646128	-0.06116999027746533	-0.007616747146768939	0.03604852344576847
ABarpaa	1.074470726435871	0.2858014813090033	-0.0829430100594601	0.08305628295238214	0.14747179749133107	-0.003660538102006636	-0.03326100597352627	0.06823228638181218	-0.1508152289827452	0.0720232754209435	0.004313002724668219	-0.08370668889085524
ABarpap	-0.4956262585978067	0.3971275673783126	-0.08227895182992621	0.011050844510653034	-0.23183914703734806	-0.08491319144010878	0.051898731446687815	-0.14260186260486477	0.10299402136129734	-0.026505861385787477	-0.052812711853245806	-0.0008247897502036465
ABarppa	0.22710141828498398	0.04220900886453216	0.0607777735806637	0.013966167256855415	0.05067220795007468	-0.0031157678691375156	-0.011525956978870528	0.12513177075673743	-0.016483423981735607	-0.03334441189044412	0.08482075867319636	-0.25856346609481445
ABarppp	0.6408383108849126	-0.25461203416660766	0.11203847912458822	0.036945740195198196	-0.016931619536054328	-0.0009091027942375179	0.009856299920906926	0.03741929199813049	0.057446805290258585	-0.006215027133499163	0.04104695876399095	-0.08319578375542505
ABplppa	-1.320499520032735	1.053422090013728	-0.0848531669929667	-0.08545198743868264	-0.09177509156268192	-0.003775841855891618	-0.002438405190811314	0.020568481561854386	-0.05682060441556623	0.01144302391781932	-0.0036227320083497437	0.048362605836162274
ABplppp	1.2110638071306352	0.3782000527915515	0.25243217744425006	-0.0791215024733957	0.10934935069173563	0.05644453712060422	0.017122685293985848	-0.0036673599900896546	-0.017356033471848116	0.004905628714790213	-0.018953394525782624	-0.24268805054992465
ABprapa	0.6790403697636836	-0.06663369308038763	0.17851113992299586	-0.08038391532166148	-0.02122049702267476	0.07140627033372213	0.018870764449275296	0.07994581574439528	-0.1349743498856639	0.03602748652439508	-0.01349707336200654	0.2842975061103563
ABprapp	-0.09094286256469235	-0.15723486388922256	0.029750983238149318	-0.08314132264607857	0.10044042414940287	0.04335820838379803	-0.048792941399419844	-0.036086308398574594	0.034911589052757756	0.02029451986434682	-0.03544210468139776	-0.02586575136291038
ABprpaa	-0.06869863996270281	0.13007099465085328	0.03899028289396553	0.007873878687898258	0.1264906298169424	-0.12626753323139353	-0.05504356821314756	-0.05720330276615426	-0.013748095516787481	-0.03491370472226471	-0.05100535730347984	-0.24831531391638298
ABprpap	-0.2565931109857318	0.6651663000508192	-0.09363121695171285	-0.08329543666717765	-0.03879055186331298	-0.1029482233205998	-0.015936039945952354	0.034298314231698504	-0.022452045917061736	-0.025079143349387358	0.050991935796330205	-0.01827843598512645
ABprppa	0.6880093223067468	-0.14483474956950326	-0.02460853523764349	0.046040186451175254	0.16707253095050167	0.003011308409822245	0.04170783761463761	0.012696127754375685	0.012532050673537916	0.01693595408686539	0.0008957030328752084	-0.4963013734806182
ABprppp	1.0817797692732762	0.31892430400374217	-0.018733685503046712	-0.055629091190214815	0.16345951318851132	-0.04082233880097895	-0.009497218875580747	0.0892936809133281	0.04182854824795185	0.06766004123295652	0.022802886920731534	-0.031808059468852665
ABalaaa	0.7644889120704959	-0.95874520226239	-0.04813704750876887	-0.003144851890072794	0.011411015355017118	-0.061400473960779266	0.014907568098979626	-0.05917811396732442	0.05199869694979764	0.03704094416093411	-0.042714436516278806	0.3023923816853692
ABalaap	0.8515136703718802	-0.08195859555247392	-0.04103355502547616	-0.23545884209120066	0.010363859893845001	0.02159604092714676	0.039204453103222646	0.05614251629284041	-0.018763974771561876	0.07783167279302598	0.01920531993441911	0.09019116083348426
Eal	0.09253470413952714	0.8732626164231595	0.07826671065216721	0.06534946294854466	-0.06740256624352536	0.004404272100736517	0.07605556643725013	-0.03211725018087916	0.06260998072309137	0.02738835566926256	-0.04175193306025868	-0.06275226787137803
Ear	-0.1028218268989841	0.8996571209094012	0.2501219352299926	0.11637905246626966	-0.06582049993872346	-0.007006460453344269	0.026684284761084885	0.027946087812505346	-0.014351971906583215	-0.014561933481935824	-0.025968508981284878	-0.05379556862578421
Epl	-0.02609103350131636	0.7444257694912344	0.17729209337125365	-0.04851552732327187	0.15850613105967581	0.011496322742306324	-0.06821145958876564	0.05547080669297118	-0.031526304308710486	-0.06642018787633955	-0.057628835074215935	0.026011293341171214
Epr	0.3701959284362613	0.8978521353696075	0.052313286117142525	-0.13228082287226528	0.17715560044193676	0.04018236801517886	-0.022758930314712073	0.0277786369619123	-0.018141483016002193	0.01868224517469226	0.006226052584501646	0.0342823036149297
Da	0.9338429131194168	0.4882041567580305	0.02568676977200573	-0.08124552318975717	0.13203996656711442	-0.0336935825770776	0.007159309543999944	0.028879963580727516	0.051247178462288656	-0.0001939525535520658	0.005537737893752562	0.08768330894900644
Dp	0.13857885527174615	-0.2489037044901377	0.019397245393739725	0.1000427834007818	0.14484081686495706	0.0676909346862371	-0.01691748733785098	0.048411247828656856	-0.016079816783843907	-0.03602278143923518	0.016770708132445526	-0.034813148495510995
MSaaa	0.20821074736678036	0.3830654032551297	0.013237487861135233	-0.19779573411893422	0.06729604649725916	0.07954358532914686	-0.009839097363852274	0.07839522751520929	0.06273735010443482	0.05191610315483522	0.021925633608146526	-0.0016351302151308038
MSaap	-0.5317063716778305	0.851321166628985	0.14235826665317025	-0.08358259853419148	-0.04833646328403331	0.06249038652931363	-0.008192250619374453	0.11271052182619667	0.10375812655577171	-0.08496310726757518	0.03922056938725634	-0.2566410511617506
MSpaa	-0.040944750288138466	-0.5990881114224753	0.022459532620739638	0.12431752076131586	0.052715931665642236	-0.049180584723448655	0.005310313527112286	0.03310524794636041	-0.005939231784023904	0.0009274911833389315	0.010038520829373327	0.07856657515557272
MSpap	-1.5947158653564757	1.0281718718018669	-0.015444772919425398	-0.19707175879781494	-0.1209385638149285	-0.010286908899827944	-0.04199618431019415	0.04679256409961069	0.0752052766847186	-0.04684508974568655	0.029095120270803024	0.12261216791028368
MSapa	0.1647442534017827	0.8952595174871477	0.11290641745558591	-0.014026679352703565	-0.0002711517643698604	-0.18235637766094143	-0.03767243595222175	-0.0694755069958555	-0.058645678325848244	0.028079287374123935	0.010965887075977433	-0.23160535484739506
MSapp	0.5092757485387386	0.9565570582163412	-0.03931125129616921	0.10310553494688623	-0.013171039415933143	0.028206548234513438	-0.009639567786974938	0.05647515752690982	0.004560759909548158	0.009092668596494964	0.0013466753117082537	-0.09040420671332783
MSppa	-0.04915159325925111	0.9274379945904224	-0.11550924344452496	-0.07395791354754806	-0.1554091796365535	0.007043992438711018	0.050613594469926255	0.07519502609773904	0.047807509150708756	0.03943454617183727	-0.04821784272949803	-0.17959546964601136
MSppp	-1.7009130786372717	0.6344559624438624	0.07492862937933754	-0.007677256252348587	-0.022237279865395428	0.01276495003388961	-0.07910639956937561	0.01983754740513504	0.007667081316172729	-0.021028333551082003	0.032673674249575194	-0.03577300989406901
Cpaa	-0.9194349635358824	0.8454562039541066	-0.052144858135241424	-0.14784158010673054	0.04099207529745325	0.004227724035657478	-0.04225677322730255	0.003641107662117952	-0.012686130200177096	0.054112496147771603	0.030216748678695157	0.2145715707844929
Cpap	-0.4322077668701308	-0.1133927500248216	0.04241679403483207	0.014581024784428838	0.06121411067961898	0.059263116730171844	0.05175693510003338	0.0526688661214472	0.04752565900173621	-0.015389889505837721	-0.0005439021325402612	0.05061260961062961
ABplaaaa	0.18628726066650816	0.3016527731564784	-0.08253843262409735	0.13921966909070932	-0.06737630335980155	-0.03238524206992536	-0.05139003753174865	-0.08071093419518875	0.011262514517478346	0.02683338718780171	0.03775012532638938	-0.050253226618755885
ABplaaap	0.3130149987019775	-0.01468449588892407	0.19644575364122124	0.06553579032230375	-0.07906785594923937	-0.02354688635074415	0.05409096195898091	0.10348771314414684	0.006234217184385279	-0.04478840964325392	0.013994739391546156	-0.1706901838390625
ABplaapa	0.23865893685078418	0.5253759239399652	-0.11053230450722916	-0.1125954101531773	0.07627007589987791	0.005316546112116953	0.05931284057301294	-0.052952280251508506	-0.013315123005829477	-0.04056926458489814	-0.014644278427189353	0.16772101402283648
ABplaapp	0.542420263265566	0.045029589795363464	0.06024620383696761	0.03785594069903322	-0.09672962991044352	-0.07333490596099906	-0.04068908509252652	0.009528108475204604	0.026225778202740784	-0.0018948836648664184	-0.037521080782068825	-0.04456530424082326
ABplapaa	-0.32065454174539726	-0.3809059659695188	-0.001466052586845842	-0.0272601038270518	-0.04746834175066403	0.04983252298196778	0.011802501512902798	-0.014043520658722912	0.05112717609975776	0.02447234457436545	-0.03924522100772042	0.03313773457833075
ABplapap	0.226080090278294	0.21975740846879843	-0.03526953721165223	0.11541019218106115	0.06311331465821719	-0.03012443140130782	-0.012732750147487079	0.05148773937508752	0.02316689754354352	-0.03707190817549473	0.011179433586240076	-0.06888327336126746
ABplappa	0.23558623310984902	0.24868449292345934	0.05296887052266573	-0.0811024067083001	0.014183763981382162	0.07123440893933786	0.020180807261353666	0.03882569652419865	-0.052439468843658084	0.049572117418557285	0.004466802835163053	-0.04919877422298749
ABplappp	0.5553448743570151	-0.25712247235106084	0.14383881218604308	0.0009742437590204369	0.13978302975957457	-0.09288947506310956	0.017819173968924247	-0.05251050848773685	-0.016312967892997663	-0.034924896945718126	-0.036987225653102467	-0.09843753293295106
ABplpapa	0.6270544324581034	0.2613732672584191	-0.03260602556977962	-0.08316750642752882	0.1466679832273439	-0.10861134705808917	-0.05493819863553796	0.007622562466790973	-0.020629626309679926	0.023474879793875265	0.03935030845119114	-0.03936255485076909
ABplpapp	0.8274063717850795	0.602106453037643	-0.0792589677827874	-0.05617985212540605	0.00687154176512628	-0.08637477974793203	0.052227545924433585	-0.02046479119558232	-0.02798114128701726	-0.08082613242190385	0.021545849804994906	0.12253170382323676
ABpraapa	0.5791052050445993	0.37213901927188786	-0.014277504377068415	-0.08767424499242364	0.17967694267909973	0.11274186407812899	0.010361235398612827	-0.015624759655530096	-0.057522065962134196	-0.003122191119284137	0.00026598639716151967	0.15974714471922025
ABpraapp	-0.05581469096515111	0.5381982393655824	0.0020365122470758965	-0.07733625567474021	0.008298465907896029	0.050563926168474875	-0.030288873428228672	0.008484382799689367	0.006049474895056074	0.0036458463727586554	-0.06603674817639904	0.01679076505732673
ABalpapa	0.6082144016769786	-0.3610217481793393	0.16675564184794736	0.08362635326221343	-0.12946279924223944	0.0009137975139374666	-0.02975893728759528	-0.0062629776070710136	-0.036658410979633856	0.0604716531255774	0.040800578780446774	-0.20125770242489283
ABalpapp	0.0038541004855989704	0.07494395970295935	0.058676064800740856	0.15674259530207063	-0.158027817676923	-0.0630480262338476	-0.016221352193256388	-0.012312001681179798	0.047542113781802293	-0.026524544963269246	0.003723863478298065	-0.09988738801448056
ABarapaa	-0.027318023708290312	-0.14265447006715903	0.010225746084094342	0.04794296078536844	-0.017948455027738036	0.015765592683333215	0.10839977537157891	-0.021256468920546466	-0.041935715203415685	0.04269869626976514	-0.06870717935460789	0.213141500563174
ABarapap	-0.41344799736368043	-0.17826704919150768	0.06598249001797434	0.11638208709910862	-0.04585165784639281	0.00014284583120604774	-0.012588865923927458	0.04641868745286383	0.068914353085717	-0.07461521221137409	-0.020237253118476958	0.006020801727967306
ABarpaaa	0.19332330682699322	0.3983169590056701	-0.12864424490891094	-0.07598373931869581	-0.06917827617325972	0.07040547925389126	0.03284035093625559	-0.0102553664522815	-0.030076333477262435	-0.000881590681294857	-0.014261087171409045	-0.031685685171101714
ABarpaap	-0.637233484999113	0.668522559749742	-0.029897839415565532	-0.04670225017476467	-0.12334729990103026	-0.019120089728228807	-0.0303553563762757	0.04636088466293692	-0.022372517834293053	0.01120777592487059	0.03974101690162413	-0.12302197248114535
ABarpapa	-0.1501835404386482	0.3757976273661222	0.12481562386705711	-0.06506687698504565	0.0562176813841723	0.022039056360139163	-0.03852428588714735	-0.030861977788417927	-0.0629373778065629	-0.010375344171751904	0.02599889986072626	-0.23090461319467162
ABarpapp	0.3194976523005969	0.10921378331417105	-0.01489324305177326	-0.029174256700089364	-0.040133039598416846	-0.0248041838064534	0.046800840485370705	-0.009904186835011455	0.02508712676508574	0.030390442937857177	-0.022227994566725737	0.03032611146182885
ABplpaaa	1.0001908267622108	-0.03532155073312176	-0.002153975234539013	-0.04757864405831338	0.09688001282813874	-0.028885493002965907	-0.003417989829199448	-0.008838954930570332	0.02043584004258526	-0.054300756196389924	-0.045827341925962	0.05321229022218432
ABplpaap	0.773642476383118	0.24681745167220925	0.2546275709216324	-0.021576643156629518	-0.07430903306323904	0.0037476917687945866	0.08011968954778331	-0.020998290961549572	0.03947537023663626	0.08075249034012068	0.003916179488679863	0.4284883221062457
ABplpppa	0.7779528610275632	-0.44510859740677317	-0.12201610721813685	0.15198662316866499	0.23576065590443473	-0.07105137112790899	-0.014180304604038277	-0.06511226622670929	-0.03135800697009824	-0.06467329606869307	-0.014159767992758074	-0.1659431337703272
ABplpppp	0.9595268759051986	0.2947821576290535	0.03505517880444921	0.04583682985467167	0.4173908252533857	0.087107977181483	0.02819184773551572	-0.013455789404085546	0.028966245764026184	-0.0099883327413495	-0.055988507156191476	-0.09567305968325802
ABpraaaa	0.676517731784205	0.5065742213809276	-0.0036039385968393307	-0.02597841634980808	-0.09669979434084108	0.08143887676454391	-0.027226192044410916	0.028918154864560043	0.04701397101589404	0.0442059496240576	-0.033650320174268805	0.13172457956202738
ABpraaap	0.708573916601543	0.3183860540862771	-0.1359767820586678	0.025815960561316728	0.19154527801612373	-0.01588981301967808	-0.009969031322913725	0.03121801246773062	-0.08024449743483633	0.014836588588532651	0.058333511285429324	0.023004127493802234
ABprapaa	-0.01753237559089853	0.9076198582458888	0.009412131802767702	-9.02386086179802e-05	0.0899093602578849	-0.0053000017436834225	-0.03289141515113367	-0.02980648831700908	-0.01532023309545881	0.012025454346205219	0.03984798653885297	0.04541694412573548
ABprapap	0.6345278824906546	0.3763134039804016	0.041974285716473825	0.05898970333908344	0.06572601325660965	-0.01530244699969847	0.0412706845281336	0.021873279748899143	-0.07657485431209723	-0.04304336796137084	0.004863944757750495	0.00754773710291027
ABprappa	-0.3270752556831222	0.4666604947384685	0.11086768431256892	-0.033802631094055714	0.2795179622329004	0.05516451574945632	0.061441324511117626	-0.010488372187063288	-0.004865663769923276	-0.02941419784240873	-0.0558141631718366	0.12217510799034093
ABprappp	-0.15104007481054865	0.34172078321788646	-0.046307823440776656	-0.08412659618644618	0.14301594387934363	-0.01501448087131834	-0.031042399810683595	0.031604777653491234	0.028269346255303886	-0.02208576426673961	-0.007710696468553158	-0.0014076035466619207
ABprpapa	-0.2901402153031376	0.0013608712678695742	-0.15559480811661414	0.04244870501806894	0.24712111752120852	0.012239274161027509	0.06318592773488092	0.05821605139187129	-0.03673888990064557	-0.03474508584570223	-0.007973719676429637	-0.08264949546804803
ABprpapp	0.10025726116812204	0.19267256707044497	-0.10089690508339487	0.045822564178824354	-0.008082875777048242	-0.0723116624627802	0.03696863924394608	0.06916322203292778	0.034668271100313716	-0.04297966153235353	0.034738767449507046	0.14700390921655232
Caaa	-1.6173760020184977	0.6472744494700509	-0.04666819363016702	-0.07045932785084427	-0.026834609787585312	0.03086853766696278	-0.05621240881366191	0.05359983846655102	-0.0863281793731512	0.044774251280468996	-0.02765024894950513	-0.005270852117586136
Caap	-0.5530663939205434	-0.021461751134814435	-0.05362506976963345	-0.17504405110883112	0.08726067082350185	0.02390576129866789	0.047127923599945123	-0.018998318531775204	0.12550001454448895	-0.07091356571665497	0.0007173315632303249	-0.06827805931612618
Cppa	-0.1573801304768418	-0.3186548709404261	-0.07646632338687137	0.009258843033007632	-0.04416405561814104	0.006665462387210957	0.00044205709567234075	-0.020701939267389696	-0.008912854546007806	-0.013645084718577118	-0.04212748650539935	-0.026616087093827318
Cppp	-0.10315716753659512	-0.037008090196978406	0.02547606484132428	-0.020253666290865804	-0.04133285531487862	0.031412673992974635	-0.006971433576296998	0.0883564714612621	-0.05434145650436677	0.0028476257330731732	-0.006886650721857672	0.026855544698391468
ABalappa	-0.4141917531593762	-0.16005913432978178	0.027409044691249936	-0.11709539808626229	-0.047940840521222494	0.10189537578357225	-0.06078089728005661	-0.06221002891974254	-0.011799315544086263	0.0053632602658652394	0.04416397297434366	-0.11300799123699203
ABalappp	-0.08719867892699185	0.26025506422110256	-0.10434572086966153	-0.22088262866685446	-0.02372909521192168	-0.052359145943621926	-0.01013859769301797	0.037379242594933484	0.019821048605954135	0.05138434016398463	-0.030698949801738446	0.11283808328715676
ABalpppa	-0.19680658784735483	-0.5706536903635917	0.08183097903981483	-0.07500550140993177	-0.12491179209365581	-0.021412142051797416	-0.058060867926766624	-0.002362123947551285	-0.042561611109915916	0.045976834971415706	0.05993109258069901	0.05695375550397355
ABalpppp	-0.27785183611198727	-0.11149095239895244	0.12842754899792078	0.052393227190265866	-0.06205234470909726	-0.05052004187442298	0.0228111155401923	0.04130095263972677	0.0018296974158092745	-0.0007172446984375962	0.008072441462222897	-0.005216586331654401
ABaraapa	-1.064085306929817	0.12327707659317821	-0.042084615491270155	-0.12162277873494803	-0.03092718109695929	0.07407818673729596	-0.06266848447934041	0.049633104101783024	-0.04976756405693725	0.017767304107245557	-0.0203209867334748	0.0418967099634025
ABaraapp	-0.6579883075128979	0.07011924776234309	-0.18213321936769775	-0.13242431217358022	0.042750759811499915	-0.06254279775053061	0.10492388165110103	0.07570584171851114	0.03675344016979186	-0.06506389338034703	0.01850293246454806	0.1282212270857913
ABarappa	0.23864639741525343	-0.415867698894955	0.013747987967675079	0.010987737961901297	-0.23396200584480317	-0.0040082153637080835	-0.03549851718504298	0.006787618559030905	-0.10437101620119103	-0.020457471243260642	-0.039676011863491685	-0.16022694937508966
ABarappp	0.8624588435206633	0.3090641527760364	0.003509837648065739	0.03754232029700372	0.06686072796857295	-0.04781371363523929	0.010944462199284313	0.008852910556758083	0.03727784399440514	-0.011221662219366922	-0.015922196718182284	0.03216746426728134
ABarppaa	-0.4623696000195241	-0.06657231508343571	-0.04401311366561768	-0.1537187481930796	0.04716493228725229	0.006536009386159005	0.006804136488507153	0.03972939724612053	0.05680749441621424	-0.03964807156969806	-0.0016147461493286274	-0.0014378746189630434
ABarppap	-0.18232774714441785	-0.10693707050040273	-0.08662847435265512	-0.002306065412845512	-0.026848404770265094	-0.006695182548101121	0.043501435637383984	0.0029885237634328563	0.01203243054829422	-0.0092383847474897	-0.016542165052945167	-0.18019717892241183
ABarpppa	0.4127807955527222	-0.08185629319535628	-0.0063907891621158945	0.10674107702117884	-0.009459892174233724	0.049981000776829126	0.09371345408522462	0.06859210615806985	-0.03659201797319188	-0.09321858717604631	0.01384062875595414	0.053926588644374045
ABarpppp	0.4599742888261885	0.030257620966808434	0.004941813507387159	0.056339359788908645	0.0007130537578679116	0.023481845906532618	0.009479349928370125	-0.12048140061166582	0.08342491239840202	-0.008594135901409098	0.023209950816569565	0.002773764653080858
ABplppaa	0.7360079236762703	0.05930776629285758	0.030304849451496606	0.10319485505294904	0.030409747816910394	0.0020956834910486784	0.030658791426020703	0.02325961049389454	0.0851980608492484	-0.0316682938994998	-0.03425152828833756	0.11924805364148702
ABplppap	0.43176385239710924	-0.14261315499620122	0.024557995538887364	0.11408023995926622	0.08604681895868009	0.052074098198079975	0.025905760155441434	0.09920867005566	0.004535458030275508	0.029681511423304545	-0.008922409210216442	-0.01975541456197
ABprpaaa	0.6631549632127198	0.7149211893902727	0.10927256551596184	-0.023402841392268777	0.038736563395263816	0.0049705750844507915	-0.000885652106013216	0.054936753253564834	-0.03278370902787624	-0.036180780902354985	0.036930584878939625	-0.0023041613446537247
ABprpaap	-0.03538571576132987	-0.08031763045319545	0.10037427264895583	-0.06731294055632292	0.2389210535514304	-0.014532309065326925	-0.056697095282737	0.021438033120796136	0.023927617827957826	-0.017308646591098	0.07175938537924006	0.051505852130592944
ABprpppa	0.6557911685034777	0.17121152530605865	0.0512198893078579	-0.03415730551677059	0.20433617900429613	-0.051965174171688104	0.02717579060869725	0.08893526352551001	-0.014679097443702563	-0.004855712567198001	-0.06314046597773033	-0.21243618336110054
ABprpppp	0.716207741995519	0.9608759867743153	-0.0008869023439890332	0.03309304553781215	0.05485821029712626	-0.026352428436190484	-0.040796308538735	-0.034535948127921164	0.04530235343797068	0.05255038520745328	0.0037124808765611945	-0.0962424430348631
Capa	0.11185888037943804	0.2924549098164452	-0.038517675875990955	-0.08068481659501517	0.07398438300291749	-0.05006846726885621	-0.002648822196491844	0.016555294111021673	-0.03634935696763302	0.0462160379397598	-0.02196392336729372	0.03716614975020257
Capp	0.14733622959950468	0.043087956024206016	0.08604066796357605	-0.01857185262857576	-0.07098960640738165	-0.06034155861973967	0.08767294929705101	-0.0022657482838288343	-0.035951470650364234	-0.013079582072722478	0.010412507929322615	-0.07440041105316442
ABalaaaa	0.3578490596053424	-0.5957243080532555	0.03454846504232917	0.03663799302856546	-0.01948103872717298	-0.04510861751902179	0.036051455003075085	0.018591508795268923	0.037524054735413356	0.03258076836832489	0.04212917934075241	0.10135639449879856
ABalaaap	-0.30724834475634166	-0.06810430005714457	0.04451740003137473	-0.15981030502353963	-0.022805440890267432	0.025160605135165243	-0.04010338957778901	-0.00048428779336643946	0.015830180526423328	-0.05728032436536248	0.035629766573417695	-0.01007387461118298
ABalapaa	0.03932518300072192	-0.6053905228949317	0.07502763793165976	0.2048239679670153	0.09029958237453366	-0.03966943112592397	-0.0056197278444080605	-0.05706361845614499	0.07309175491923442	0.016502721627781568	0.06590958351481212	-0.06310981561561232
ABalapap	0.16499815571505796	-0.21861881544057776	0.060064853063728114	0.04503572600167135	0.05723883754115714	0.009112449729495473	0.036469725054614134	0.034976203351946844	0.0048212345916948465	-0.006841968488456064	0.04629798177293084	0.012262806892740109
ABalpaaa	0.7141010019209011	-0.4613076959047536	0.14682088621809478	0.02040589655654354	-0.16667091511084597	0.04861294675802762	-0.05002028052783075	-0.020470695094300845	-0.06924251410215307	-0.04743959960900774	-0.012146928959946639	-0.1064793967957486
ABalpaap	0.36710020572640145	0.402156705472138	-0.026637766769415074	-0.009512535913615979	-0.033335794907368946	0.041590721872635544	0.013006649006357233	0.0019286494444001716	-0.007864181244499033	-0.03938409550459367	-0.03880286052796909	0.02300592270050094
ABalppaa	0.782060512155842	-0.45855889023900276	0.0690774484366228	0.05617258283202265	0.034917717301575515	0.04035779697577497	0.08293623747531437	0.02478622557571078	-0.0343947305171915	0.030602519237633796	0.0256166710020722	0.16857605143328136
ABalppap	0.4253155156306588	-0.5716053702080043	0.05293023162978049	-0.07076640077613318	-0.15563137628445645	0.00815771695754243	-0.05262380349811898	0.030368490657937883	0.025432819268296686	0.03407281813044198	0.03535894927128558	-0.09167459824405279
ABaraaaa	-0.043847422831737023	-0.268540096303123	-0.1419459894596277	-0.054993291513323744	-0.24234737630150757	-0.002603073711974862	0.003953297088861635	0.019947293361440386	0.09237949604208706	0.10446612821813331	-0.0155299470653811	0.2933788868671437
ABaraaap	0.10029568449341382	0.5523697572586954	-0.008136537445960546	-0.11665528822853337	0.002882751587253828	0.01871548843401491	-0.06827667584710932	0.02090242061514425	0.06809830237459996	-0.03786590611457014	0.046013445673175585	-0.15521591378255803
ABprppaa	0.24816828354302012	0.19009502116202506	0.07918628647185835	0.029220921918031356	0.10888507659797388	0.12528520158435685	-0.005848765511365641	-0.0449646313757052	-0.03480372466322679	-0.003321099382293131	-0.021107586908451617	-0.2264264188211156
ABprppap	0.06184921359251535	-0.12269503042414173	-0.0476237148727731	0.09247783975084524	0.2097994772840226	0.028192526313713766	-0.050419911362536984	-0.04741634202761455	0.05748403337107062	-0.01148239087797132	0.05720875213417986	-0.007443323228937446
ABalaapa	-0.09301504312489851	-0.08856616828693642	-0.017566758921756447	-0.09826612794839516	-0.0642215190110128	-0.014205576855445283	0.014555854574809166	0.06815621370280557	0.004848715707976286	-0.04184611627767681	-0.06257785412903298	0.04567795269687253
ABalaapp	-0.4245368344105322	0.41252754178404366	-0.01172945057841613	0.020064295506398058	0.025997327451337093	-0.012719706346535084	0.10288595777780049	0.024464321805978385	-0.03556814458327059	0.014700675952560605	0.06667515976781768	0.1163124300383234
MSaaaa	0.43365392070417463	0.13555605488715716	0.08440612577265331	-0.07794460850727816	-0.0668013756370176	0.04044644958100676	0.02056206981793266	0.0016833011558031006	-0.03673534180242088	0.028050907937845777	0.054041441474716276	0.0038660408807960297
MSaaap	0.6156201700016812	0.18428020176392926	0.02447742420727324	0.00856980080460566	0.11272312047649162	0.015942126490584806	-0.03800832624667132	-0.015041467890468748	-0.052667499187418546	0.004802153082523403	-0.03340330069039676	0.06268813438274519
MSaapa	-0.7144898223572653	0.3768024331016112	0.018063553827022006	0.029285390181297045	0.02673744130337526	0.07559260233545817	-0.002481364727178083	0.0018062566488645172	-0.013757816211656367	-0.011650143897081303	0.03081137334447809	-0.167429742838197
MSaapp	-1.0720547580289561	0.763910356187236	0.09581856184698573	-0.017771481562340853	-0.07847534160888943	0.11037279708474716	0.027575645179236146	0.03192970641575982	0.03596733688841017	-0.04353437628030289	-0.010248756763526067	0.11289145683791305
MSpaaa	-0.6038568022046719	0.42276528994318624	-0.07604234841517701	0.013405884018627023	0.07643277307328503	-0.008732161002608346	-0.01571520694453464	-0.024895453208120817	-0.05624940994998076	-0.004328835329609239	-0.04418671052828059	-0.14796860903509468
MSpaap	-0.6684231909344239	0.2948806731840788	-0.10888423750178881	0.06791846721228516	0.09412609150644066	-0.016140252609796443	-0.029412793070983906	0.032192064606904415	0.06231800694848945	-0.03862169977160508	0.02996279695197131	0.039264278964798234
MSpapa	-1.4649709188119342	0.737945564223743	0.04567118029278201	0.03608689144982341	0.06194976559996661	0.04094606011913166	0.04248076158683028	0.08222496095200489	-0.005258974250178746	0.016881272792520583	-0.09729490139298098	0.025538530813352625
MSpapp	-1.3907140048582074	0.4513899376207111	-0.0004341399719990548	-0.01285321509772576	-0.03951689379292196	0.040499644817363935	-0.05596600851881744	0.03226024621714455	-0.004412996845399636	-0.054458674282155534	-0.013050371825472959	-0.00022498465860499567
Z2	-0.1113189962515792	-0.13778467298805314	0.06011580119182926	0.025505412113188318	-0.011657900388540683	-0.08376688602198205	0.023122242764071977	0.02275108959755171	-0.048790495982124905	-0.0049344778559210776	0.0129322949084017	-0.1552330931830893
Z3	-0.32566010583751165	0.13571289179455281	0.12388716739203928	-0.025809676492283117	0.0518825675218484	0.039779582981405326	-0.019363144029267105	-0.0030950425606915116	0.03788891195650551	0.032190583803549166	0.018618566380930242	0.1256219924273831
MSapaa	-0.16311851955619425	0.48496851941816554	0.006468642342851625	-0.1055193715184234	-0.03204358147686095	0.003844014430816422	0.050379672844403436	-0.05817951926004615	0.026402273064687107	0.00218618273083456	0.013453636439019132	-0.005788772254027191
MSapap	0.007444684979631081	-0.2570115892848681	-0.01596447025704087	0.07581189606742274	-0.007504187501688431	-0.0968425191485356	0.027181771902397064	0.03211384602873822	0.024929190896243143	0.03199795333418984	-0.03395332489159184	0.1963647894451314
MSappa	-0.3189887182058273	-0.19510073601439218	0.11785847189082826	0.037073976772454845	0.0005820080708093223	-0.09239709187338839	0.0710690819720185	0.03685772952254312	-0.03892130254027829	0.06021372780634932	-0.0044169903191629166	0.17017033655423464
MSappp	0.7483319055595938	0.2281636216994695	-0.0777088190468047	0.07862043526627545	-0.07107410364296612	-0.07168465945813504	-0.008354565411122686	0.024281387894805908	0.06365654702485599	0.0159076837297115	-0.03813347916403332	0.07145512801755735
MSppaa	0.37452259635351065	0.5767118149893482	0.06853143922265056	-0.008034854824912814	0.10863046976074153	0.08483985069434666	-0.04343083675684495	0.036930633861850866	0.013488533733344691	-0.018827566153662108	0.01914239060942992	0.009869701099463207
MSppap	-0.05859327154036769	-0.21289096690720186	-0.03418898622422445	0.15761732331380002	0.039694892213199495	0.1095691526188445	0.08559118328207202	0.04880140966053431	-0.030554751366897403	-0.06840596776394148	0.014526226146771	0.005093906965072142
MSpppa	-0.4604118830429754	-0.16246915777720272	0.131542302169726	0.12908767859896966	0.008960572809291065	0.011915071731663021	-0.014747515643499638	0.014453068425113848	0.07469961375311508	0.03259474279304572	-0.012821672736336007	-0.1704726839921669
MSpppp	-0.48766007663787314	0.006692439728817817	0.059548999008507526	0.09690410730066465	0.04613403031538017	0.04779337494178393	-0.055893326987957855	0.04051876595490233	0.005460749881652086	0.02578255432243742	0.044427195726987105	-0.10823170256129996
Eara	-0.8669365612845233	0.2264684514473563	-0.13226838337561858	-0.09763361820487053	-0.003250483599297006	-0.1732154788129447	0.02428352776777828	0.006957086119513036	0.060200728905548645	0.05339558071217239	-0.03034375065813281	-0.06585783856022204
Earp	-0.4541642383132178	-0.6964031250806157	-0.02005923452408858	-0.09264882529400778	0.03084864244878253	0.053817184767209744	-0.014711946452876786	0.07021824335753324	-0.11421717677954907	-0.0252882020065848	-0.04774597825206484	0.08976253686788455
Epra	-0.8864257319486015	0.409577759245925	-0.10118779212282226	0.03101074408558094	0.08849560226487829	0.03558836371706112	-0.032733910340341094	0.029713856331759714	-0.02506136934154668	0.003018276301620963	-0.10229422810096218	0.02954809647271618
Eprp	-0.054102566498902174	0.41932339395802504	-0.06808920307407457	-0.04188731588223284	0.11457916089209859	-0.10705384613392295	0.11446975253247897	0.024399999870092715	-0.06002171141826967	-0.04934065232549395	0.008630718651207426	-0.009450991559407386
Eala	-0.4761883421169118	0.6461915945207855	-0.03875710350166069	-0.1284511636487272	0.0017384301967596943	0.05552050800454764	-0.07962176801172291	0.023343568670891386	0.047657037724124635	0.03424615412785891	-0.014763124077735293	0.1554666490620601
Ealp	-0.15276572680723866	-0.558598129996537	-0.0009269232131852026	0.06695101105089594	-0.007687270183837058	-0.043219831837545304	-0.019294427458985082	0.04046340390886849	0.006446063769997283	-0.02829900149542131	0.07085155885525389	-0.22972751365222463
Epla	-0.8930100050768807	-0.3524095359137409	0.14202840451522167	0.05950814561480945	-0.04472978923002888	-0.02114306582783169	-0.0022188347165825197	-0.018007183900011246	0.06873314331105854	-0.04014330169230358	0.04835444121441192	-0.05572502205450405
Eplp	0.2334331082131726	0.5870880048985224	0.09210694789903716	0.1610888961919497	0.005603934606905632	0.1703240315412538	-0.020755535811810468	0.022069744171202683	-0.05702265188322067	-0.011984075862446908	0.059981878406575866	-0.13727941052389342
Dpa	-0.04713950851815985	0.5400460471454218	0.05034932166230618	0.010566987764324513	-0.07328424859387699	0.005029908493920689	-0.017615992344061446	0.015532161462786194	0.05546685383969839	-0.062091505342365905	-0.03379989102017171	-0.12242251128629186
Dpp	-0.3137663869602806	0.07337750559031829	-0.007764858441331091	0.07942753432019922	0.09244266320591	-0.03375403778658873	-0.029763772510815596	0.028088155490849406	0.032890805622782265	0.024962331743539682	-0.003927934311911352	0.11463972111509851
ABplapapa	0.5029499111118647	0.5583259273412068	0.020687984751596892	-0.08341243266191511	0.08401582259089248	0.021382403775006283	0.08407946660413751	0.03554855344651047	0.11447471484114129	-0.06200956960963183	0.010398102486155797	-0.21502518250632474
ABplapapp	0.5658666243734911	0.4343714553459994	-0.13593242431662003	0.05944821948428822	0.13381748440050187	0.004734771536974188	-0.0038077431476136003	0.06260760547087048	-0.09604342049220496	-0.0005470577066632258	0.05177815384658427	-0.17758039815118232
Daa	0.206857125360349	0.3899974260472984	0.013085683022574473	0.16563161338005758	-0.053973562270752964	-0.1546855582429135	-0.02328575178232713	-0.0076441176868261886	0.0355379300082172	0.010690249401818341	-0.04840592886767619	0.12052858289543963
Dap	0.10333519442163532	0.3827239442107212	0.03554552502183371	0.06555060063908184	0.033044971508026655	0.09278147154276582	0.014444824026240552	-0.02114922760807135	-0.03776457981327324	-0.025192015226412887	0.060374326099970343	-0.1201136473785889
ABplaappa	0.11371994177873279	-0.41236535595145885	-0.08489454452264238	-0.03183956104509317	0.020455823311104	0.015431193802887266	0.006532084800338572	0.014416358050374164	-0.02763235797516917	0.08539817790396113	-0.037089382471623564	0.17168714485877273
ABplaappp	0.4265362777814221	-0.6207543383466921	-0.06451725927675758	-0.16822192513732487	0.0607240361506603	-0.028097263697653894	0.045617431875910344	0.007404324525961901	-0.034095262219193276	0.010891248354548994	0.034192438778958265	-0.04179280990376001
ABplpappa	-0.792361514028287	0.4171801366576798	0.04376371868081398	0.034437328833191755	0.10952154337601702	0.0031040377847110228	-0.050189666867204996	0.05759305487104895	0.0035483100006930067	-0.04313274454556019	0.01401006278444318	0.03213838845786278
ABplpappp	-0.7395772986940737	-0.27285902304973375	-0.07200740491267303	-0.05690735073646779	-0.059128852079998566	-0.0044940694759546445	0.025488516016541247	0.016288892453967887	-0.0007634399182839406	-0.03754673061121111	0.025390855701632315	-0.043692032252205845
ABpraappa	-0.002675531134217747	0.09028433149845169	-0.07579162731691003	0.0509982356150803	0.17117474022398926	0.11119201726476002	-0.0228059235896641	0.06680815894943404	-0.04467998622431907	0.08267397651568477	-0.002642538180637911	0.019707284497194416
ABpraappp	0.3312894141008734	0.0020970599021627816	0.007627014918941294	0.018525358434164304	0.05942054730540945	-0.00217002586548969	-0.012230265730888845	-0.004819120731015304	0.08860182710864241	0.0382423464288063	-0.010290009057441199	-0.015388084135881124
Cpaaa	-1.8308281455315996	1.4144378320450248	-0.09303429022069597	-0.15454170112881063	0.0013192097859278467	-0.031904089944783186	0.03385164894086799	0.01508292995543603	0.014665430424514684	0.0198660057736467	-0.030501473465448063	0.0820867939016746
Cpaap	-0.8499414812488315	-0.4210782284774102	-0.058207891288114925	0.07864818299547646	-0.03564983078198052	0.05219319995192597	-0.10654528144600267	0.0250852352433935	-0.05744735993822833	0.01196121731593204	0.019224333892777352	0.05116257609558502
ABalpappa	-0.530299733864573	-0.29196678601126225	0.10964925116420676	-0.037693224017794735	0.00712980066490004	0.024099941284928924	-0.04039314443835681	0.006621473840636507	-0.07907741335518585	0.024916287738064723	0.0001430245836035872	-0.06381320325476646
ABalpappp	-0.9906193601009984	0.04884745420663806	-0.07409514237653343	-0.05683155183404294	0.007290227872763481	-0.04709949756819767	-0.005568339074845067	0.0851873958326306	0.03333624461267761	-0.019293174457948918	0.01119410376023429	0.006645921318771193
ABalppppa	0.2801706159748769	-0.7186742321145156	0.0288200979681615	-0.010817748845536533	-0.1159115864821123	-0.07761571458037615	-0.042209566983221515	0.01556763820553172	0.018405536662752284	0.009063172114632919	-0.02189577439536447	-0.09927047656330427
ABalppppp	-0.36486398722305863	-0.19743377952323743	0.019450620581943287	0.09163131761965455	-0.07685915691953316	-0.01447482580840183	-0.003000287179266418	-0.03951435135541857	-0.06265111522026082	-0.04564567770023538	0.019935846356720584	-0.1753996460784274
ABarpaapa	-0.5028405054776364	0.17382916688850258	-0.10365775934050704	0.04566084330751338	0.06015400876646311	0.038659639252692744	-0.03837828227264886	-0.07099846173346629	-0.030231720215399407	-0.0009192573220011456	0.05949901417408894	0.036212840153864834
ABarpaapp	-0.9364754019453926	1.2896694696150617	-0.0540369435139818	0.033915670122239394	-0.11346550607288926	0.000652868234714273	0.030172341670310465	0.005578955572674025	0.127540192344932	-0.032305995390985894	0.0079043879419521	-0.005360241583155441
ABplaapaa	-0.19161563784259458	0.6024770768178691	0.08081107752232365	-0.042491403138472175	-0.08838171651075176	-0.045322483764068375	-0.020104014203172954	-0.07873130548436358	0.016519305701655794	0.001728822329673794	-0.06345303946391372	0.1425425144229165
ABplaapap	-0.21891482885371188	0.5060203097316398	0.1854951445679519	-0.10925216241048222	0.017918085579898543	0.055783429017083316	0.07424256944338514	-0.06399098814437162	0.042454815500438586	0.020093717946807	0.028293575155152212	0.09972732341340212
ABprapapa	0.31412634809582246	0.6908631117232755	0.021434863143797393	-0.11635195327009751	0.10379813571568589	-0.06497749565083744	0.05985920228583363	0.06911488464513602	-0.08187275905437452	-0.0019227480818837484	0.030747315740631602	0.19103003527100082
ABprapapp	0.5744353045644256	0.2782861225172286	-0.032703905791263296	-0.018735097296886116	0.02172552487183491	-0.07184983546355717	-0.06828861940595601	0.07899698487436879	0.018615636075775974	-0.03547641015628486	0.015476637232569528	0.09134630787912096
Cpapa	-0.20766069992976655	-0.7287804388354484	0.03490565999174905	-0.025554680679531268	0.05258672745043464	-0.003334783513728362	0.09594362168918562	0.007977422474738146	0.025503736215949088	0.048521337743183096	-0.034261554168262084	0.07042995956922818
Cpapp	0.18908045692163472	-0.8509386265106609	-0.016772988760334794	0.14642885092183766	-0.1156035291062764	-0.06288730191135643	-0.06854653032966523	-0.015461720235999303	-0.12071704662827137	0.03882973228694405	0.03921299546846834	0.07361923422781821
ABalpapaa	0.008571920118438865	-0.2727230195182044	0.044184573545087646	0.05873212769298169	0.013691760336734131	0.044828634335172625	0.04101795376557278	0.0015640770494512969	-0.13765548805592767	-0.00336655724945506	0.01263579275544885	-0.06488146379372181
ABalpapap	0.20635661142080283	0.020781752611510725	0.045395833529683634	0.023265507989894258	0.012906290810693725	-0.0038947912143518326	0.020390408059358343	-0.008544011509944775	0.09488265483553388	-0.024195881482084885	0.030075374788994868	-0.15966566596492182
ABalpppaa	-0.040324192235925316	-0.20433396928186126	-0.13390493581341917	-0.1491859712487003	0.004583072959130473	-0.013174713202866558	0.060085525558990535	0.045240700313675566	-0.09106306479114193	-0.009609813860888036	0.006811536196284649	0.12415086075322007
ABalpppap	0.035160585654815606	-0.11893923195580523	-0.012281581390385213	0.07559380324315455	-0.08430753297934221	-0.06142368617893953	0.002904789512488541	0.030481445769885925	0.0479944007540681	-0.041161284712004496	0.06828424778446536	0.058352441859183035
ABaraappa	0.028193705905318982	-0.1519778978686858	-0.13310746111289995	0.07311808901012429	0.05372793080731503	0.006542008199585438	0.03662198813617451	0.006427912091284953	0.021691600282254475	0.019223453945040252	0.026250063493518994	0.06609487191999845
ABaraappp	-0.6504510586703698	-0.21665527186543204	-0.11994512449276469	-0.04323417712418808	0.009690346551605975	-0.03554277018876265	0.0014215376078868336	-0.020275861208098194	-0.00039698447846294057	-0.014732626401454774	-0.08678027777812329	-0.03735882197931021
ABarapapa	-0.4166718359685694	0.06731632371859397	0.001918007747999625	-0.010227823572576126	0.05137493377223045	0.013538729590632504	-0.06317466632955739	0.10060689247243577	-0.0053154888293002875	-0.0801793494548354	0.03200648735060633	0.048799492096487124
ABarapapp	-0.2067475927122151	0.5120282903374858	-0.008299816058522808	0.006416321030419301	-0.10091155865177505	0.002297927994375685	0.06587098276900852	0.09426260709952027	0.028852037481943732	-0.027863487475799618	-0.011454374613147519	-0.03493593347484218
ABplapaaa	-0.09309737421471093	0.5565161090153915	0.00033790688030476426	-0.2191618237351949	0.04178161159745972	-0.03276637317355348	-0.05403201336818338	0.022940067915951327	-0.016329564974854778	0.0002714736166207667	0.004116246822625865	-0.05915036375990896
ABplapaap	0.01424405379583419	-0.06935244885412083	-0.056425189415030885	-0.05071783119558481	-0.05007876054130547	-0.08900888459969784	0.06643674563415207	-0.026988173640049157	0.10036700894614248	-0.008405207470821434	0.01849914509782174	-0.10275461341354614
ABplappaa	0.16768193933919626	-0.9356858439687182	0.12887576697556338	-0.0065445045959299656	0.0031413156337424773	-0.07649692756857493	0.008500732151489528	0.08156098087525326	0.051868978515535395	-0.045696170001538534	-0.006037813226723081	0.042174607460867354
ABplappap	0.30189808333688345	-0.3613107670221387	0.11204995445852262	0.06249428934705878	0.062063288453780695	0.004018605334571464	0.021464497931113782	0.0969658794882486	0.024188802213647144	-0.031264341549111674	0.0003950661214396519	-0.14280588766125987
ABplpaaaa	0.5289846756993154	0.4802853224394205	0.07326662870785233	0.001469006171840553	-0.12574563523004054	-0.005745626683859495	-0.003331027474260496	0.020376792993671046	-0.07630184807241912	0.07420767196838152	-0.026185196970919575	-0.05540600042432747
ABplpaaap	0.5598571115525682	0.6832685535366415	0.07393148872759066	-0.02668659128305988	-0.14617989019820712	-0.037415846182930715	0.05097564943388502	-0.07333263260583942	0.021324425198592203	-0.05021195560632812	0.07630634982808965	-0.08104491306178765
ABplpaapa	0.40147677978183066	0.767519510987215	0.08474295028328566	0.09222346075228581	-0.10185384086386869	0.009479254294270071	0.009952543527985786	0.12367039529269226	-0.02072324426062574	0.04831528829191276	0.029694602721819157	0.12555124356579278
ABplpaapp	0.22623715254860113	0.1579889405930188	-0.023782517637304584	0.14306193769704173	-0.07028258853998204	-0.0826185198707206	-0.0037032196792481115	0.13114940405783093	-0.03276712608103834	0.005141217771126742	0.07958752460727132	-0.023854515782504474
ABplpapaa	0.004503078804436227	-0.12623933991054337	-0.04436405944215981	0.008219187045461082	0.05692957728909643	-0.07843141755740764	0.028197464252400453	-0.014867088857338562	-0.0009724084081862485	-0.0484005341836641	-0.01403701498450363	-0.07804981401398317
ABplpapap	0.1677129969229244	-0.24885254845564048	0.11109697847976653	0.049086139519838916	0.16281723776778773	-0.01255171922692589	0.03214491393554827	-0.0263160124288077	-0.02483801900337471	0.0028520320849183497	0.013891656916739728	-0.13522139347015372
ABplppapa	-0.15135019187837684	-0.20681892919917622	0.09094115805132995	0.08068984416957657	-0.17548012862102644	-0.10862465386744324	-0.0468017890037693	0.009529366742009437	0.06115509372987631	0.04582903639674342	-0.010631030579462556	-0.018966137715653503
ABplppapp	-0.37919455634305477	0.04497271518091609	0.04048304516143516	0.019192724082110105	0.05444141068921617	0.0173577787172839	0.037653716470450536	-0.060839194329208326	0.021709295738854523	-0.0014566278912056863	0.03374346879088538	0.07513277338459912
ABplpppap	0.01946078707936924	0.1312960596480474	0.07884001462891953	-0.13388711982319243	0.0003475485936372976	-0.008941294048098214	0.02032912560737776	0.041529494610140334	-0.0783245319176035	-0.020749347969166193	-0.03347104076621559	0.16010767901461556
ABplppppa	0.05655106953443446	0.5384888913137449	0.0006280662630699832	-0.11249601770002564	-0.17549590924626357	-0.00803311561344721	0.021145668855938576	-0.008906306280213432	0.04070909151495938	-0.010303543746495062	-0.008773653700149773	0.025453305850898045
ABplppppp	-0.04049012865686632	0.45810331959606193	-0.12302048298313008	-0.18184642039712567	-0.012670422777121751	0.0785245168301579	0.06843553059910598	0.00295764464764743	0.0956353854183007	-0.006724902263898546	-0.052668721606999876	0.1497308032445981
ABpraapaa	0.16927957161937085	0.7056142619730308	0.0231647993346569	-0.1060319831353855	-0.04666794958577096	-0.004769981468241798	-0.0661917765754521	0.03075789926011004	0.012145480436090633	-0.021209561307679786	-0.014933570665396068	-0.11752876127690945
ABpraapap	0.3758221344035961	0.4707687463932639	-0.03634141833006493	0.06544645972859535	-0.014154673708321257	-0.07408945760720209	0.05263518204902818	0.03625255319957238	-0.0337505330210432	-0.025065139396652367	0.04473628492922054	-0.0999413927410636
ABprpapaa	-0.036989195583076985	-0.3041559182513774	0.007256142895662857	0.09417623523743235	0.16265611335324714	0.01772294442603451	-0.007993714375763235	-0.018536342258520227	-0.01010922925634958	0.0162815278015137	-0.018481509237388418	0.01897744603351605
ABprpapap	0.19972135980832553	-0.2939434402884736	0.09570447947764844	0.02538123003507381	0.07495226738007807	-0.032356432862522856	0.042326334889555894	-0.00040448512986190573	-0.020620869523104927	-0.0191444767115223	-0.0358876534135629	0.1637932222018006
ABprpappa	-0.4092404715850576	-0.018250244298688028	-0.07868549481646052	-0.0822744170057032	0.011816887460797435	0.036771565736202966	-0.08789935071500156	0.012576330548267975	0.021839179136245643	0.019672632898929853	0.05971742371621945	-0.06570471977270126
ABprpappp	-0.8611777343263812	-0.021436611626301807	-0.06068316920603947	-0.11482392696426243	-0.10010042337093832	0.03365733488826551	0.01642722958280521	0.10723951076262525	2.2688349607321317e-05	-0.06623219610118172	0.019586446099383103	-0.03505424525955947
Caaaa	-1.3594522797573714	0.776197847544473	0.06295607613124118	-0.14411908071316215	-0.04740360826073999	-0.004262707103640325	-0.03704302210969052	0.026195862547162795	0.004167704150855801	0.024949287241416828	-0.032555357435260696	-0.09278221141479778
Caaap	-0.3463508465812702	-0.552080218854635	-0.023198934717903064	-0.11125778593352802	0.012898918694059033	0.010237995097865089	-0.011735037337590173	-0.06545995975512564	0.038002348360825375	-0.01339990779055946	0.0035704061269726103	0.0492786927240329
ABalapppa	-0.4525966549365151	-0.3275220443664856	0.002027768491276897	0.08431536153612747	-0.05518088144634485	-0.0021762728267139854	0.0016441746621751593	0.045793977705180684	-0.011012991516590943	0.01089424825190827	0.006049561289749717	0.11701338217309781
ABalapppp	-0.5542863743737023	-0.027793962500622035	-0.09023574982492581	-0.018821589079371603	0.03064494236131805	0.048725392635413624	0.049081134079246386	-0.0182644355816788	-0.007900855308193833	0.07912151262524232	-0.010494069228082275	0.09495302415120832
ABalpaapa	0.1727542618660078	-0.1950400359909532	-0.006744858106456608	0.10223738776297299	0.1162450311362642	0.027485371462756376	-0.004520669502057567	0.03758840377223448	-0.0732213032989518	0.007505239647130224	-0.009209682439856492	0.04726865656658698
ABalpaapp	0.24605662051985325	0.303578658310393	-0.027585234905086957	0.04825752614762842	-0.061364626761072426	0.012442895299876074	0.02842357058194797	0.022795497737222913	0.03582341303243622	0.001153829643092913	-0.056929442027346795	-0.024383537661473893
ABaraaapa	0.03855809345325479	0.06059197436607562	-0.01502783182778042	-0.005054160552875422	-0.06378143129966919	-0.05964112417514217	0.01582769521946583	0.006136291032560938	0.029021134740630034	-0.06061133860888643	-0.01959450790498027	0.19528088304769242
ABaraaapp	0.413556491225001	0.0683067290336966	-0.01736664726051888	0.01546401333010973	-0.019201188276467246	0.03178260535056888	0.005270497065553156	0.030655721373829894	0.005777554670055441	-0.024279966993946623	0.0457147799968221	0.12395178271708657
ABaraapaa	0.26704240091349346	-0.3050454341021231	-0.05486331041621359	0.15585546969731068	0.15819551570159285	-0.00030691160160248147	-0.012487971688576443	-0.03539632988684991	0.05409896981364908	-0.017434674219087107	0.050384039562056906	-0.08600288276135425
ABaraapap	-0.12906673483346337	-0.2309516685773501	0.06562783720693306	0.06805636634967463	0.0572477382831173	0.053275447051824756	0.019615751298919328	0.028323960414445137	0.07835956970738533	0.025378965285031224	0.042582506344888894	-0.024579228909282845
ABarapppa	0.3654216435019036	0.16749704758618758	0.13039215922814443	0.14577442892225384	-0.09820410673640816	-0.037215550944451024	-0.05320665370751175	0.06695135236311846	-0.01621613591188191	0.042816045005562665	-0.0993609490073096	0.03727969494022683
ABarapppp	0.1685496178963259	-0.10180336105968169	0.11390004327036196	0.12723239121457405	0.11191744689665314	-0.031337985130795054	0.0032569243995228714	-0.021234032342862183	-0.05193744523029455	-0.04387976071010371	0.056997560025440104	-0.05485922565310088
ABarpappa	-0.001622528089064916	-0.4286385510591114	0.05640866062759581	-0.013971279335452195	0.03993359935787829	0.040557292309205996	0.005522892613071469	-0.00035801162408658426	-0.0624764470648595	0.07444957408238596	0.012222504569424211	-0.06605562066583585
ABarpappp	0.3943646915074591	-0.14311552756357468	-0.12234583537149529	-0.04474778643234978	-0.11286636290662085	-0.058630560623014166	0.049239932890293214	-0.024068748211167543	0.02190295381948031	-0.12032529590485147	0.0028795550677941733	0.020248857002206116
ABplaaapa	0.14330744047956667	-0.39947423821946204	0.036965934812726704	0.007327065662139391	-0.04928184397827434	-0.006476447101986531	-0.0031624551760641617	0.0056251978162984015	-0.01892745077714927	0.00409052974138285	-0.015597939474677587	0.01998068252865751
ABplaaapp	-0.12679593825648428	0.4351554457898349	-0.07950983440319528	-0.07909755257172224	0.06198188987932087	0.018270716161764167	0.004014970786384562	0.059876111197518164	0.006266783939376439	-0.06286130334823765	0.03986583642805174	-0.04805179670519251
ABplpppaa	0.40292040799139606	0.7580590381323645	0.0500742570118618	0.09925064922263574	0.004454343016694915	-0.0626550835016032	0.02681927830966541	-0.008822248220503679	0.013713951307277502	0.012706406338746541	-0.010161208021725196	-0.030101254216251278
ABprpaapa	0.048388564240697735	0.5208356001335834	-0.01945184133859504	-0.001728890900445727	0.03822166472896922	0.03446701182074429	0.059889442575782506	-0.04591297560421345	0.03606497364039964	-0.04582387562061944	0.06673099918149858	-0.015007027207846099
ABprpaapp	-0.21854026429831602	0.10248303965770016	0.04353277985379073	0.0167324089242103	0.019473673478476314	0.03311886515143551	-0.04419908636601403	0.03762428131850503	0.03445096005967624	0.0321001078601245	-0.02845835901538128	0.020697154860896717
ABprppppa	0.04996282937511278	0.9248202089719211	0.018201135113387338	-0.06972066725339177	0.19413521387520835	-0.03027383734256355	-0.03947459520194428	0.047787827647734475	-0.014849676477875561	0.023654931068302104	-0.024768876713444823	0.21281758686307553
ABprppppp	-0.22309055709209116	0.7462570838061832	-0.029781347978847815	-0.006474919987399019	0.13832787464373844	-0.0016794920786038486	0.04940758500457387	0.05240342976215093	0.007005956141257989	-0.022238368159425297	-0.037204062145101684	-0.06922722699047341
ABarappaa	0.43531139048980383	0.403342597442105	0.053272636658952224	0.06935393852873946	-0.07926896057631946	0.00029172644727596943	0.017789139208971065	-0.0030374503140678057	0.03682195436485337	-0.03924782260245645	-0.007676749918264865	0.10261189543314175
ABarappap	0.1070969528777492	0.4141350131591354	0.01526573573143039	0.10352108400114882	0.06527564623174058	-0.005760929179524311	0.03510737777061766	0.022879423842316452	-0.05780605402299234	0.004041254793832064	-0.011353070643168383	-0.07510746882804895
ABarpapaa	-0.7520012919021916	0.08223394028626646	-0.02210300683010317	0.05584319727654928	-0.06453238122610218	-0.06041159676174763	-0.0558405958646421	0.058996718151598355	0.009759667942850459	-0.04403470800344348	0.01679263912396504	-0.08154580891741837
ABarpapap	-0.4826217116753141	0.07800530526034744	-0.0014154607412672183	0.030984559082007524	0.018691690800463182	0.015233539406005936	0.041085762778071445	0.017317721923645807	-0.0324290313743681	-0.014824307940310392	-0.025351846775317686	0.045315985932410915
ABarpppaa	-0.11412521609987948	-0.7960027391173079	-0.14680587152295446	-0.05053771509937049	-0.08319319251767582	-0.0024488676051924335	-0.013486041682405995	0.06663769336821508	-0.0768362970981056	0.02176705585711983	0.02715639354555906	0.018190773571955685
ABarpppap	-0.4124679532778818	-0.8831930730346507	0.008315695272716021	0.11474706279258351	0.0759836866600339	0.042128324572460095	0.005512273697445482	0.005653116385951216	0.06553003543940285	-0.02822799587598259	-0.0032886467491010413	-0.058500743991544174
ABplaaaaa	-0.22963510264549697	-0.22494577214297282	0.17287088828762695	0.23880968637691732	-0.07372215213259936	0.033016395806867896	0.03717203859637809	0.008814021982530552	-0.004257332226323714	-0.017214068311837517	0.010879328914640165	0.19140927740444982
ABplaaaap	-0.2974272403726355	-0.061151222184208244	-0.008817805906818856	0.04184326083905615	-0.10264694045773988	-0.021358707467036463	0.009107631238539653	-0.025545870779595446	0.007622271403405578	-0.02846643679127734	0.00045315981978850766	-0.02344741597370616
ABpraaapa	0.4781535175651457	0.3209162896496549	0.11422279764678933	0.1051958312259145	-0.028551453556415984	-0.008063106521490159	0.022366669373988228	-0.03392368705064021	-0.005572547435411914	-0.05379340779052543	-0.014665893744488113	-0.01023653585802566
ABpraaapp	0.11233874072193349	0.47331036142128075	-0.12153747934740886	-0.06026388365002114	0.03490289613829476	0.003244659700332586	0.01652531304273002	0.04953929446703812	0.04278955376568011	0.011083438305118994	0.04542589431786054	-0.04630258778118822
ABprappaa	0.4150234000929842	-0.1047987905016887	-0.0807951570994031	-0.021510310407921934	-0.03122672951405226	0.08986429168772722	0.08381576951516571	0.037706078952562325	-0.008226327886590641	-5.990513293698802e-05	0.08496632276215833	-0.048147053129094286
ABprappap	0.19846703669798102	0.11544392770683688	-0.024783071998670053	-0.11202017090751247	-0.023743732563459467	0.03295718236465253	-0.04008676540374291	0.004957781106654698	0.08570898307555679	-0.05047945069234766	-0.014407471353678467	0.12203516633534453
ABprpaaaa	0.4247321412950317	0.6511338749603406	-0.11409010408789154	-0.0999512156196734	0.21315960981263726	0.026332003349029222	0.006326541754901973	-0.09374544254759033	0.04176084844428519	0.0343098901627242	0.015701669502577002	0.22902911927767572
ABprpaaap	0.4198392424271521	0.821553160949077	0.014760561050599941	0.0631020193152945	0.11501951659552997	0.08275984920285119	0.015994714913666455	-0.05516913933287529	-0.040631017702141094	-0.008999229270773354	0.03842087185191625	0.04428058033837982
ABprpppaa	0.4240960571323252	0.7838339452220803	-0.06689838155067648	-0.05292932656788552	0.14149334532495078	0.06823675617395432	-0.014982956166488893	-0.04307836399937908	0.008380867449387075	-0.001298682199808114	-0.06677447905048785	-0.03474338502562376
ABprpppap	0.16571436411035412	0.18022735527557876	0.08636366977179531	0.1266478134680851	0.090904764010155	0.0018776939549048615	-0.01531908115490214	-0.038841324066438816	-0.026378099947506606	-0.07391757177481444	-0.013071487979580024	-0.26867992114554407
ABalapapa	-0.29725590349456715	-0.2835603939852361	0.1580890155981284	0.26637578526326555	-0.05077751496563025	-0.04711723903131006	0.03262138086326929	0.026584280833945713	-0.03856211433541964	-0.035844056853560236	0.023357076130026095	-0.1456819604232341
ABalapapp	-0.1240769181141973	0.35232184197985916	0.017623974930645322	0.15894599070733317	0.024871570338021117	0.059260325827372	0.011539869422524102	0.010948369209770055	0.029320607199088022	0.05059243285202796	0.028121297076217158	-0.0019143788170374525
ABalppapa	0.5917652495980765	0.08708326245478208	0.11604012359710007	-0.10698148804556483	-0.014212269555144071	0.02288489875836125	-0.01126676765693347	-0.01712225166367177	-0.05865496878915458	0.07477412544357148	0.03360717806360874	-0.20083337919565217
ABalppapp	-0.056306035991237936	-0.10682581611698765	-0.0488297840129297	-0.1273005565308675	0.08874613479369955	-0.040777891302528346	-0.029059335286622908	-0.02116719232832334	0.005579524607015226	-0.0025844260697479213	0.004917861703539479	0.1459467007561616
ABarapaaa	-0.4392446699027349	-0.21518530821832746	0.11694737602292302	-0.10857840526887766	0.02283626164621805	0.0674039231968942	-0.034387259520409046	-0.04596483383179139	-0.058896896841658004	0.02407527002866814	-0.005599585615227202	-0.020503318157955173
ABarapaap	-0.3727555624811016	-0.29376135489592664	0.04758426245013235	0.001549907224585947	0.06332423510015266	0.03754011090923681	-0.027976754295221385	0.02362699498684767	0.025416436728797454	-0.030059169586572843	0.0415752761358837	-0.06935541773545303
ABarppaaa	-0.6480925232777809	0.8232906605281376	-0.0016653388482857929	0.026739074434272873	0.002428719751912791	0.037976063383567266	-0.07903240193611535	-0.023776899219509345	-0.033626133216260776	0.011805212510933603	0.0500995895036538	0.022155245876676298
ABarppaap	-1.451190879209351	-0.10127017035996955	0.04212180209234838	0.09990918482353377	-0.013359142251116632	0.007152088920033943	0.002286944848778563	0.0059843832157875435	0.05237548731313149	-0.021592616383970573	0.019311446193429702	0.012729692380353114
ABarppppa	-0.030901486354402354	-0.11737156033769629	-0.03427377836085831	0.10471224574241311	0.12177903676688669	0.05660703243016455	0.012148343504249462	-0.055953467216656456	0.030010234268429532	-0.08735799880404346	-0.05592861130088668	0.04887440432178753
ABarppppp	0.06436956987602309	0.6547793552102642	0.027710184282433346	0.06465868328370865	0.02858958852852194	0.07353985271030807	0.05726326611373765	-0.06350881470908287	0.021810368114240572	-0.04635327847780963	0.03717315973047038	-0.03722080755038684
ABplppaaa	-0.04087880081653356	0.3275920633447107	-0.021425746383210036	0.021978369107067165	0.014678216395018049	0.022966614417963077	-0.03875880448806251	-0.04472353513919735	0.0037705139374187837	0.03864502053360422	-0.06802295768053745	0.058071115463208776
ABplppaap	-0.11500693386953853	0.09451658011517469	0.047432644657757546	0.1059217760355185	-0.062406971048604036	-0.01909387101748338	0.02667519445211178	-0.07012462476578323	-0.021650443068830714	-0.02692280252218397	0.010385400151388929	-0.02541810243767919
ABprapaaa	0.3224926748430227	0.616677649183945	0.12592232889340274	-0.08392763008452206	0.03976262770966951	-0.07386891340787455	-0.001089941962493375	0.08686486955928131	-0.07341887637350697	0.007384265128135999	-0.0035564539024279286	0.10235016189608187
ABprapaap	0.3735925728683296	0.34251496344344123	-0.06116783324903247	-0.18730538313827177	0.005971775692308399	-0.057403205819146784	-0.08171438788486324	0.042838544113573164	0.0035980763875117848	0.06932688535708996	-0.04425934493897751	0.17557012519026194
ABprppapa	0.0011792682326628066	-0.3093366510728329	0.014940614240544985	0.0022325667226732004	-0.07893964210566382	-0.04163079141347542	0.0028472708003607055	0.013193745518701254	-0.03822462134212111	0.08332321374294087	0.048786991675339286	0.047247275082664374
ABprppapp	-0.17986251765359657	0.02631541707079273	-0.06747488422790837	-0.048786961900505715	-0.016395777168297654	-0.14405856219375707	-0.04122277815571921	0.019675044718934165	-0.012693712730835204	-0.0009834574708788486	-0.006130750496392775	-0.0019526202419746115
ABalaaapa	0.033715844847866536	-0.8081813324059902	0.08264767195766984	-0.127347400662413	0.1020779657810697	0.016506635333065647	-0.005469404394194243	0.03749516381907375	-0.022646115176082712	-0.02933456145031598	0.07784409302264748	-0.018277734482971555
ABalaaapp	0.12397658601162252	-0.30998508470443786	0.07823544117829599	-0.16902042777424722	0.07040410902851814	0.008739557402706207	-0.012691654443288732	0.08196912469961648	-0.04700929919684954	0.0028208477619255804	-0.014185460280122204	-0.12397749365666086
ABalaappa	0.1843446955481575	-0.025587005049444146	-0.07442750789862579	-0.11784559306995339	-0.05080804749201056	0.014141542006677417	0.02635598941157881	-0.04015024957591446	3.737638295736712e-05	-0.03742050059405081	0.01725637579933338	-0.04203463647390449
ABalaappp	0.1372235047030172	0.24842089074002233	0.056477831978499	-0.013603321383048097	-0.1156812094292977	0.016583581484244353	-0.0013649550112275314	-0.0009512766641398306	0.017357943804901882	0.04916891358320116	-0.0029226943624876523	-0.16018842938445663
ABalapaaa	0.3332779470627762	-0.4392623478254086	0.12959115788154038	-0.015958485902781906	0.00914861831076154	0.025110793741893952	0.01280255865578372	-0.03208313558188311	-0.019373629020058854	-0.00970222664126648	0.015149137191787362	0.025115318944341564
ABalapaap	0.402119676901117	-0.23474266637412675	0.09296829008810376	0.114608990559783	0.009489374726927709	-0.005162683345662524	-0.06996718946624302	0.050696487503413705	0.055741501413009716	-0.004685273205998405	-0.02373712072366428	-0.021162810245059574
ABalappaa	-0.184282371592585	-0.3534643463377026	0.0471479443858947	-0.13759867377806112	0.05125010560058439	-0.008871672548689737	0.0031581597259692598	-0.06979837200225371	0.031061543665121306	-0.0039076523224047515	-0.031231195638351313	0.14141364831534217
ABalappap	-0.43355002768774775	-0.5656340135927932	0.039144947596605806	0.08863382164537002	-0.061050226487656616	-0.007113670782857207	-0.051282896327531725	0.003197357910999469	-0.07129912429778351	-0.010689652707600007	0.0010783742976218688	-0.17077683226042853
ABarpaaaa	-0.7089965944977968	-0.15482116009403818	0.06045691573805797	0.009032674952239125	-0.0704546013522477	0.004641120265179651	-0.057695367377882015	-0.01385109227995032	0.03180316588804843	-0.0005158344663845774	-0.01288002055402691	-0.035852634860629
ABarpaaap	0.10017910776187382	-0.3919402408814404	-0.06781218879265663	0.09341216012409725	-0.08162544195119145	0.032970372175411815	0.016562849240628303	0.005727573044081232	-0.017783295971733597	-0.02786485570089503	0.03760678974582586	-0.04782130771801768
ABarppapa	-0.09382537184328316	0.24414255750576938	0.08920864776528992	-0.03574594644109147	0.02237441683055433	0.0177633472283463	-0.05563633356303786	0.03544655881910342	-0.0842967108775112	0.0005584388017010578	0.017166352793883965	-0.016392905645592773
ABarppapp	0.5061711540818703	0.6615683144686584	0.009852020693336317	0.00025921232073616363	0.08575744607991481	-0.041173336413279644	0.0027917786353202664	0.0027309763419565906	-0.07026768619164826	-0.01015760306999779	0.06023119569865518	0.19279857532115877
ABplapppa	-0.2967291116683376	0.00429743444772626	0.1630259563674949	-0.09722377259425874	0.21300140637816503	-0.08253479669240042	-0.01723772999048582	-0.12112492704481703	-0.029832232934992146	0.02035433011424753	0.025558328250995264	-0.06873049884228288
ABplapppp	0.5925526661321702	-0.15397897515596962	0.035547185775956114	-0.06932435610840945	0.1105683037618751	0.037886819498658186	0.0931104743258367	0.04379570777902381	-0.062462613997550154	0.024584352630554977	0.03309685129233955	0.13140693521607877
ABpraaaaa	1.1361385733697524	0.010148376360732353	-0.044310894018012414	0.054487104022632696	-0.13649046564298034	-0.017616556953169195	-0.005575260212226187	-0.05787269030436118	-0.008632398971570213	0.01997369047744409	0.0076367212062796825	-0.07422949115965427
ABpraaaap	0.7162915744932192	0.4746753858255212	-0.03962513149024721	0.020468353847321857	-0.05803507194572613	0.039635559404971085	-0.0282780944873656	0.05614311127728637	-0.0016571969488129593	0.007863167380574599	0.043274571576129926	0.006116190913028038
ABalaapaa	0.2450360419743515	0.06207905868493602	0.0016785866841023483	-0.039516939527568386	-0.12754677241991963	0.017359832017045163	0.061985432249539084	-0.02371314385653697	-0.018097853885164546	-0.00959160015692355	0.005856862467573537	0.07608980122666201
ABalaapap	0.4150120986304877	0.26122680398838644	0.005147117810651337	-0.16603318734506953	0.015435402266209878	-0.023429799339856897	-0.011897413864504613	0.016270165016419397	-0.0028787297668279523	0.0019894853302422945	-0.02214829055775497	0.041196284351396516
ABalppaaa	0.44541871743386796	-0.04447298646717535	-0.01173968330141894	0.08315643654540571	0.012103720831720689	0.02578891231706182	-0.03385265490353198	-0.029557459445537566	-0.013210095898925793	0.01904225299215867	0.043234785411576514	0.023120062388038945
ABalppaap	0.416955706846736	0.150142860811293	-0.004438241715108227	0.12959950844359347	0.022815786859681244	0.007927858190132612	0.015604776892531688	-0.03245807879993803	0.010406073752307373	0.026060528025556095	0.01926781537235115	-0.2538693082733367
ABprapppa	-0.14168066287988695	0.34980446311691893	0.08120894987895355	0.011112894094374146	0.15450860512933492	-0.05276245301449596	0.0741799200227651	-0.023993659783454788	0.003961124488536558	0.03267384742385404	-0.03956543570318017	0.027238812927031397
ABprapppp	0.8152761035420065	0.1857055586738006	-0.05848745922126781	0.024550836496089825	0.06413645024457597	-0.04194681569384913	-0.04976689049798354	0.0022739035525137247	-0.02539026701063129	0.0321318215891452	-0.03606649147707577	-0.0124823693397628
ABprppaaa	0.11443248777862279	0.0516585108446178	-0.09524748930492571	-0.11804664760757459	0.06496330727140516	0.03941432116113973	-0.016772099506705485	-0.03742507348508906	-0.07462693624300709	-0.02758199186423468	0.04115147865300432	-0.1195365638048354
ABprppaap	-0.06583787164398795	-0.06297460459264774	-0.1277613993426267	0.13279789764326438	-0.053328031256579304	-0.0008424644449807682	-0.04420575916264126	-0.0356231958639997	0.006399695548738712	0.017891727668609622	-0.0016911993633459035	-0.11228077340342084
Caapa	0.24637131005534924	-0.12589085614117104	-0.04969202463752954	0.02630083890255805	0.00537284044960259	0.010753060699173436	-0.0009391592033103783	-0.034406385473303054	-0.0258246826366181	-0.030236024060925938	-0.008693471505446188	-0.018562190866557277
Caapp	0.19565708932377396	-0.4211109036910141	-0.06414775309993893	-0.06868435811289156	0.12793372914478388	0.05338002787919512	0.004878760754594021	0.027644965778059784	-0.023294207149170902	-0.015453639840952974	-0.027128368513201738	-0.10763914410664607
ABalaaaal	-0.02593925564206992	-0.14770565941891783	0.10422587458126975	-0.024844516656655664	-0.027910650541125747	0.01225541431597274	0.022120722704340758	-0.06253549205795532	-0.008715743783136339	-0.030499050540627307	0.021596258817209234	0.013716767302683898
ABalaaaar	-0.1638859567169066	-0.8972873311412166	0.09211739947363053	-0.03747465769107496	-0.06285460839477325	-0.08129032701959489	-0.046819156416155826	-0.01558586938623457	0.01570935107189291	0.08108157098238174	-0.020603397871323075	-0.053767426878917134
ABalpaaaa	0.05353725776971615	0.5083973572973846	0.08945195772938307	-0.009020801888204944	-0.1812348364124274	0.08577097186544062	-0.026962166741322992	0.037242302860101745	0.004878220728901152	0.046159290741700464	0.03948486356043062	0.0003289404278194959
ABalpaaap	-0.062149740851332735	0.2455641772103787	0.02163979310817485	-0.0712452586315038	0.0372801333303034	-0.03804444950028312	0.0012019212241157077	0.000975749631767188	-0.006698791336804607	0.02885375761335544	0.006440762482686804	0.025448844951728316
ABaraaaaa	-0.05459161287921378	-0.6040652546645191	-0.06374963755246993	-0.019405039717364972	-0.02357550136164618	0.022979953726809735	0.03273274270177876	0.011674016429111774	0.0289009268592952	0.019373895374315414	0.0008623612999026054	0.0847263409651904
ABaraaaap	0.37938721150610183	-0.005119506508652505	0.02001181402098545	0.006493281755434987	-0.07622708423475304	0.05456850044649868	0.040849178112221905	0.02216536416464932	0.03898669743374463	0.025532747988577773	-0.06561583652772167	0.15994141506423218
MSaaaaa	-0.09702205549175427	-0.34943834244574945	0.05533738165339452	0.05197516062784562	0.057871937428934116	-0.027720901894764907	-0.1022324756797567	-0.023688426487239494	-0.05386676659188223	-0.007357488344761749	0.0696357739077632	-0.10438354512771959
MSaaaap	-0.37598556316635645	-0.38765542921880447	0.08232957937975348	-0.08061997536725593	0.004556435898907229	-0.055298709157209136	0.1104873519044128	0.07412607102298582	-0.04189611568987163	0.08296027708126603	-0.050004447965356774	0.20330407197011752
MSpaaaa	-0.1944623703773568	-0.2945604126152414	0.008220716732620925	-0.0805041589428092	-0.10122141861934834	-0.04941028712330392	-0.037886107242241826	-0.03072616894283459	0.008167956326746221	0.004818767879073875	0.016278041726285393	-0.04513652861966766
MSpaaap	-0.4640120011237668	-0.5640067348615402	0.01808988560597427	-0.07091975559975751	-0.0020674531643044983	0.02113177879678436	0.046578062267111524	0.06044503973594297	-0.050369305323794675	-0.014813546770509563	-0.006347051596726827	0.1211319005995722
Cpppa	0.6030690382902841	-0.17717318237242669	0.025454166962896978	0.2181748715810293	-0.005086898573340588	0.000745165029732261	0.0395465866579811	0.04215343518365334	0.038141752878750705	-0.0291478357846067	-0.011128336614937688	0.024614988873946614
Cpppp	0.7467819226016552	-0.3895197311854667	0.030374866358311294	0.1259437691724126	-0.051916622112056166	-0.0734427771551271	-0.03583960293048676	-0.03359747312148187	0.00403265253559918	-0.00430083668496356	-0.012488145194901554	-0.018863199350763794
MSaapaa	-0.5665989242607716	0.5978460889143904	-0.09039118277022438	-0.0551488580838767	0.1317971527333564	-0.05640625833955146	0.024398804454326392	-0.04625203884407315	0.016710304781204843	0.025352827905643128	0.0467928181216604	-0.056295558974511155
MSaapap	0.37050643693576074	-0.2918017152833525	-0.020625909153212975	0.03125671660534653	-0.022204738675585645	0.10383499460564366	-0.029752643171368297	0.003013988128101048	0.004800760405546262	-0.0159198876501365	0.014479778632412357	-0.06271530955766269
Cappa	0.9224679980033447	-0.006028363974560875	-0.07479617497223681	-0.016744121333911826	0.17939317046218922	0.006238320948167436	0.030855701551855286	-0.053102380458836716	0.038291958390612904	0.010571989324802376	0.03583562720357529	-0.05709238982558206
Cappp	0.8529473666033842	-0.4792354067243527	0.07180313826115926	0.007453907260205541	0.015747668236281282	0.061534957482936824	0.01539640377999022	0.013277255670823317	-0.006700597275088768	0.03525655666577632	-0.0850188725870063	0.13435762877240576
MSpapaa	0.036661528050522606	0.3516849934271359	-0.03611981882254759	0.030704946758114998	-0.038303471134668234	-0.08426437712414439	0.03679659582795253	0.009428300107093264	-0.006532249243455037	0.0028184503365540577	-0.0011690983987115882	0.12074447462682088
MSpapap	-0.058141548285101666	-0.7747826703564781	0.003739624977138233	-0.005187059859221219	0.1384753565328258	-0.026247714581139732	-0.04010454609457653	0.05370642469726428	0.12999523070588165	-0.02651341329721105	-0.028536266224650022	-0.12584195419117536
MSaaapa	-0.4127777150468231	0.005952675823510991	-0.05200457585417092	-0.12195839526012386	0.10552273143698666	-0.04170573228931647	-0.0220604471902609	0.026840363119368535	-0.0842086500174912	-0.036876242434743134	-0.023864027520433578	-0.15402936831125852
MSaaapp	-0.16485545195910042	-0.01619827947791536	-0.006689876732004681	-0.03098753802923866	0.0034589668859388283	0.05688785017241183	-0.046189981432940674	0.01813998599731313	0.042600255681024324	0.025178787704675267	-0.010851105851941833	0.006727018701201739
MSpappa	-0.5644271035082629	-0.41334275006134624	0.02251647328626637	-0.0918160377013023	0.0544881191627634	0.08017080424726605	-0.00710057908073696	0.033833901969159585	-0.008400387924383565	-0.00878842744728281	-0.01578361725839485	0.10072955217906429
MSpappp	-1.1143154618108928	-0.15869266155359982	0.018064820255310848	-0.19302499562551387	0.021998427456577402	0.0048504586634247875	0.008097618810072793	0.02038799691319417	0.02530603344217441	-0.04083859651174341	-0.022832959090845623	0.06557369240140748
Cppaa	-0.7574593706110948	-0.37869605837424736	-0.10137763649876234	-0.036726663479433035	0.011901414499832027	-0.01684921203623676	-0.08123369169483982	-0.02782626763431542	0.00916640005551902	-0.01380791565439314	0.021969652860406523	-0.07077634393418332
Cppap	-0.20127186838460323	-0.47022302400170335	-0.010398288522924537	-0.04860884045593089	-0.13286605922421502	-0.020765646446702275	0.02138200092583417	0.07524500421532332	-0.005891278338531745	-0.0333645165130464	0.06356860692564828	-0.004148759916890847
MSaappa	-0.3130775208491238	-0.29411679872890695	0.09061120940909402	0.0076240482225983135	0.1796445201381204	0.01696668860770759	-0.025682604978549402	-0.014621685067816918	0.025342422144529503	-0.009552914491181128	-0.02535772299197566	-0.07897940844524429
MSaappp	-0.7264180249804445	0.2781134197410303	0.09072624881549049	0.03731937935881963	-0.053849374493788266	-0.0028235069755379676	-0.012279549409638234	0.035408147706402764	-0.026615838741782	-0.052342469268767615	0.014134394705283016	-0.0438615448680514
MSpaapa	-0.8361889050577159	-0.13524712323172133	-0.15067480213273737	0.055442618447344306	-0.06214045140851921	0.057729303580380704	-0.014041590744540613	0.013203857825915977	0.03625240942737921	-0.030882733968857715	0.01257754945127085	-0.04176009779781465
MSpaapp	-0.2179532130360157	-0.13420678344388215	-0.023000488926478053	0.031921634973886316	-0.015950073322489728	-0.016607498350303538	-0.021501388616908326	0.04886779729308334	0.0016184427088270156	0.08479003910100813	0.006053935321949757	0.0065367531339847905
MSapaaa	-0.006928923376237981	0.6011086490480204	-0.1487068347279251	0.08023601287691398	-0.05559405965697192	0.008815878313473843	-0.005726460139794157	0.008355205956708394	-0.024472968321872776	-0.040992308082865685	0.0023207247438488316	0.15279350180690396
MSapaap	0.43223160578906183	0.444318389610067	0.045194929798276745	-0.05287686817142284	-0.10865146157281981	-0.017181017215266187	0.007599659902819114	-0.07080068535524882	0.07562025442536285	0.0032547981576751374	-0.014100216728955846	-0.12111220476684809
MSapapa	0.20074155019622694	0.16586869219880226	-0.09998732303324283	-0.0788800468024149	-0.09121594926810801	0.008914894055449249	-0.012070623643365867	-0.010761099875385918	0.06779629021203153	0.0034153663395129503	-0.03455907185686325	-0.0053940468652527275
MSapapp	0.6074734210977837	0.2670845810913329	-0.06004229183150455	0.03152441474985859	-0.03177788353007634	0.006202897849161238	-0.01771340053239685	0.012880651611329327	0.011127921917569257	0.0571870861885749	-0.024676919762767802	0.09387307539204286
MSppapa	0.33932290615802274	-0.02517358892968841	-0.11166323484732393	-0.05761674919397682	0.012316018041614932	-0.002686869801831802	-0.06388861608206245	-0.04458510867079044	-0.08536813998160779	-0.023463190384503868	-0.028595986321076	-0.22478289002145685
MSppapp	0.6638041615979652	0.1284523235584799	-0.1088911643919013	0.02527616038177506	0.13605283244838426	-0.0021845692328481435	0.012154076643289368	-0.018589397906677192	0.04235529805680992	0.024377372324786872	-0.00136648705583776	-0.06825147552029058
Capaa	-0.6960669754262474	-0.5893830959556168	-0.036889089181177934	0.12776031367324106	0.035191945486206404	0.00437027766368698	0.0345977123723629	0.017414762757013934	0.06307219238731746	0.004123000309922337	-0.021456268297809153	0.01225889396136739
Capap	0.004056964448279334	-0.7703121767256021	0.05042803441933768	0.01791587219715034	-0.03410007272173605	0.05296483139533767	0.017019539640220033	-0.00976570815707667	-0.08354864004007186	0.038190346948384586	0.029809842312588868	0.028186192252588487
MSppaaa	0.7060201620901406	0.564092308169344	-0.09563351610856093	0.08216131911226159	-0.050219387872392905	0.03630233790926813	0.02245876048381667	0.06696637322927848	0.006044399957040373	-0.012375337246258347	0.024160598357863723	0.0029707152164604733
MSppaap	0.2689894034630412	0.1359617189918735	-0.07122606258847737	0.04749841744034226	0.02391526665157241	-0.040766525719615934	-0.009572111390989242	0.009196295252424172	0.013489629681050894	-0.0013204805530880783	0.023529444073563405	0.1029243550935509
MSappaa	0.17118336319912458	0.8609677540487201	0.14985283095782295	-0.11396060960234256	-0.0704170796611164	0.047269038899062366	0.027607331750555082	0.009806286122225186	0.014980989097997574	-0.02600547906642667	-0.03526752356463106	0.14952249065799209
MSappap	-0.43503565439281056	0.062368670176948686	0.010776265450249352	-0.01641300916399578	-0.08947804952561182	0.055994560752789635	-0.03294706796190588	-0.009776321508174495	0.01697277443232184	0.02901321453590388	0.06812083140468049	-0.15615367569017263
MSapppa	0.5840808175405956	0.39382955272231596	-0.15829728185010078	0.08925598988326433	0.06890076089938435	0.021326188409809342	-0.002735410441779734	0.02813571911162611	-0.05371018541708733	0.03156688403815631	-0.008815727750761925	0.04441345533259845
MSapppp	0.3443641621682472	0.8441232595407323	-0.02697735877966891	0.01757185932821048	0.09221375241722946	-0.004256429356724037	-0.017805210483794333	-0.03369150184297855	0.0556785071983923	-0.009208191293632895	0.03795677781267909	-0.07874248314130577
MSpppaa	-0.22269216338445483	0.8334741848763502	-0.10201171178190267	-0.1499717457501746	-0.16027725807957188	0.07154960051997983	0.00022344808398628714	-0.008099817199016054	-0.0019838839374135865	0.007947810968930824	0.006172379620961175	-0.12280641786149031
MSpppap	-0.5510629520000874	0.1769162000862805	0.009411558187924603	-0.0031072453780167752	0.019590423614978314	-0.032536691882391146	-0.014607414380577652	-0.013964154861818132	0.014119149859321046	0.04050262927588496	-0.052023665604490746	0.07615309280064401
MSppppa	0.6578338228180648	0.025064608942320182	0.0021394578760860613	0.03187942391246647	0.06535526668820539	0.020211917987543227	-0.020225677581661345	-0.0062139503778849085	-0.09477606744212738	0.021868649431937618	0.08559191211999097	-0.03487618243339118
MSppppp	0.37050783916571467	0.7178728068224149	-0.14532524130898103	-0.018612216536757938	0.11899530325201967	-0.02638356832487185	0.04280204283114191	-0.046695213258257845	0.048558670312960614	0.0008762145577967428	-0.04073938758598256	0.029697665524285793
Dppa	0.2832523728618144	0.38843998195573176	-0.32416440449043893	-0.17057153858553561	-0.16669147691442512	0.1168566837963217	-0.006836782414221635	-0.0005916005407678995	0.05423519503384566	0.05742384486807588	0.0074367092959736125	-0.11069985892787892
Dppp	0.08513311795687029	0.16898026484989864	-0.046001430776285435	0.07169779597954049	-0.014695704811130899	-0.021098276750544348	0.03910332577406784	0.10902943422701195	0.0008059040164501642	0.004550854553055625	-0.04372673593162391	0.30597228825702877
Dapa	0.17962360396062618	0.2035106392741521	-0.002404918087438018	0.09539935938362758	-0.09868082146742818	-0.07440084487161983	0.042249504373542954	0.04653460843139609	0.039065820812949216	-0.038381545077674065	-0.04909229847962835	-0.10198540186297338
Dapp	0.029741780059517404	0.008620372233989312	0.11764016303910413	0.05111592273411199	-0.022966421462670878	-0.006572994952312911	-0.0643069646625099	-0.044235715088164665	-0.10105721806632517	0.03519243586312247	0.07502781926396594	-0.18798730214438056
ABalpapppa	-0.3033421212568179	-0.404271924259379	-0.022882450977771165	0.10222991856456573	-0.07525639362907947	0.028848941541428568	-0.03788240036071893	-0.01498634843542898	-0.02884363491400262	-0.028182406422551314	-0.011040606560066541	-0.03055786752320177
ABalpapppp	-0.9434253779059325	-0.0737464259057114	-0.07100960837291395	-0.05492897272342846	-0.13845406415727823	-0.12013772301529253	0.06586024621856619	-0.02476147324577788	0.06460216953380755	-0.012807331168760297	0.010683464462442028	0.28182444714450033
ABplapappa	0.2077727935870877	0.5056380620406395	-0.13279872655388109	-0.07070206866338168	0.2777606456895537	-0.03038196659429909	-0.04738652341999236	-0.060739014429576584	-0.06531523339624981	0.07637091962414683	0.06953242605216298	0.035995733566711124
ABplapappp	0.6948557811257182	-0.14199550670553387	0.14008417028774944	0.17753967412053173	0.04004515906509432	0.008060011050431653	0.07765113096086337	0.0007180893868231113	0.008090741347556352	0.028189912803511737	-0.06262592368243904	-0.03155857545653703
ABalpppppa	0.14147859609825744	-0.8966465950846662	-0.005393636362617538	0.09383617336436982	0.020378522561943228	-0.02066786367635391	-0.01586290420470297	-0.05080847619041222	-0.05460118137219724	-0.03113144013262959	0.05865965663966878	-0.12950010819664723
ABalpppppp	0.0962500700320456	-0.12867558729395862	-0.016950895335698817	-0.007070032678984851	-0.054151421083278396	0.004582235242362178	0.029695177901360507	-0.0639596010116954	-0.005234782188166136	0.013360732426950376	0.03222824608100908	-0.23234315582954979
ABplpappaa	-0.8531049759695152	1.3951796172727975	0.0442093023002953	-0.04130541849135391	0.0846605495888479	0.006643082145473879	-0.09879998395278348	0.08840686773906817	-0.044327298459955033	0.01094748187901815	0.0031821369369592497	0.05290665984277318
ABplpappap	-0.06395790102278504	0.1656527902443644	0.033403738017574555	0.06693622170979019	-0.04347641085165725	-0.017797133903529244	0.002257950422775285	-0.04724527975055462	-0.009489794728453248	0.03069486642880673	0.005896961142792419	0.048584588744957774
Dpaa	0.2709857109389196	-0.09604114515784892	-0.054206215497184546	-0.06861816841536385	0.05998285849709171	0.10087981271245551	0.03839038999807636	-0.03361300131345164	-0.027640304254923722	-0.0035867039672620965	0.026918721062472815	-0.01019038571577703
Dpap	-0.038316045348424164	-0.13335811913062182	-0.07327158761031557	-0.061763527820780505	-0.03193551270982665	-0.09286657216088832	0.06282171987872373	0.06764764417620442	-0.05137160867602032	0.057058533354689855	-0.030307887301946577	0.106063653369583
ABarapappa	-0.3896145775773325	-0.5554195427781464	-0.0007755163265505682	-0.0005429517197523042	-0.04967417856443547	0.021788191564346776	0.01759627818881962	-0.11185495078836576	0.013604831480872402	-0.019704254413414744	-0.025350811000255654	0.03454672341222814
ABarapappp	-0.2549206807186329	-0.02023158397182372	-0.14776739849552006	0.16550389076524424	-0.09161707632953942	0.09924951935638798	-0.09327512918215984	0.02948204346424062	0.017222336927217755	-0.01095165643688073	-0.0005283602780226007	-0.15442515105979246
ABplaapppa	1.2954713213379336	-0.7881360680442708	0.000425003265649103	0.07909826552604715	0.031490703751341886	-0.046205656626282635	0.04178129500800783	-0.022575835296519763	0.018052110397717182	0.07787006996329818	0.0058309031406646224	-0.0061971876284118346
ABplaapppp	1.428486964845254	-0.6501629442148977	0.07207836510976395	0.0676515110766095	0.10150368739159826	-0.012233786218710192	-0.009954536141921173	-0.03363075739699834	0.030651811688594453	0.06714483831879903	-0.0517535414359338	0.07990386940057577
ABalpaapaa	0.6459577836706127	-0.5059431223263892	-0.08581426928622522	0.022785885438795953	-0.16792846693467856	0.02681592541885381	0.03012246112702673	0.013279221983594493	0.007794098158669616	0.00043807602909037396	-0.014551608754220189	0.04561253066749881
ABalpaapap	0.6863295923528635	0.3473834552674192	0.07171091329191592	-0.11587384803402954	0.03161814106543065	0.07709494803074111	0.005016852205352908	-0.027472096573906597	-0.05605887038720435	-0.022467614762094787	0.05322703223540026	0.16990278390144029
ABalpappaa	0.11076901490023101	-0.5132482366986016	0.08378962774507835	0.069642854296854	-0.09704111630167134	-0.054284703217479156	-0.04927130777514195	0.028026915101521218	-0.006491287577336684	-0.05766286414031446	0.0032198238744345687	-0.024439092380516395
ABalpappap	-0.22753863016322898	-0.46983696540403147	-0.14539014310421353	0.24721743360499346	-0.16256550856893479	0.07272316274214376	-0.05431256247915644	0.07100748312325182	-0.06272051901903213	0.07075321544734713	0.011653552324768876	-0.051444293049653915
ABaraaapaa	0.4502632041342308	-0.4797109150777397	0.1760196197322154	-0.022355277592411463	-0.05253801015233323	-0.004380149375950458	-0.03830187466844201	-0.021852331677865853	-0.005247997498945754	-0.007758462855247953	-0.032169378490907424	0.07807518006702019
ABaraaapap	-0.23731233453327133	-0.46174851275967993	-0.040791971131012364	0.06860791435224176	0.06941132421680497	-0.04366818890631827	0.05543959389710667	0.0042584084769854685	0.02296018193025929	-0.028896637653894067	0.05553562446965945	0.1147619674879201
ABarpaappa	-2.0916309787310015	-0.6732963891376036	0.004565217831941698	-0.04169990222285218	-0.03924588594017451	0.061839627077401434	0.060907612535958944	0.021994200819399262	-0.02663040965063048	-0.023494025890206577	-0.049225391326777355	-0.009280983691617752
ABarpaappp	-2.1495750168639955	-0.2932887304792443	-0.05664137837902154	-0.18535450602162018	0.00426755515930987	-0.013273585464664285	-0.06479148402965945	-0.0412122092176904	-0.04649197821281075	0.008723051414171743	-0.06392771771529976	-0.0035194334441458687
ABplapapaa	0.02747284810937692	0.12788182342694257	0.02702385798302312	-0.04947909217205071	0.15247081251157515	-0.0025141416400871427	0.0018174960910630534	0.033949367224707955	0.05156410124840105	0.05555562337442585	-0.02718687468473221	-0.4010715099743644
ABplapapap	0.23470015944110023	-0.05805502476115315	-0.05489439920443245	-0.021901054202660083	0.13505947721732992	0.03776024687629026	-0.038263360615807006	0.03435342712586749	-0.02473225461288911	-0.03504832602367617	-0.01905454189100199	-0.24331485577106035
ABplpaappa	-0.010852682837741464	0.39914757603005857	-0.02203574187666752	-0.07600515636340843	0.03807970384003137	-0.05988714467985362	-0.024497110674762707	0.10166917618815	-0.08772242616254142	0.0239736433686719	-0.03588254978010455	-0.14400373463010419
ABplpaappp	0.29501928600981125	0.03323807636345699	-0.1234901678195085	0.09091078245629967	-0.04244288223928922	-0.056518070279722034	-0.00594332665676975	0.02597550781702538	0.022876780114290122	-0.016023155641792398	0.033841571883961766	-0.026028477460012772
ABalappppa	0.29016307233339894	0.32306007876260523	-0.18847525060876766	-0.0944088799202708	-0.21008954820374956	-0.01810964780762245	-0.02070762164807949	-0.02110596144917046	0.031960771275345745	0.02254503159683273	0.02295617388461618	0.19486499504135457
ABalappppp	0.38675005807480334	0.09596710274330073	-0.204101307465552	0.002979815661744473	-0.03721102098414551	-0.0033440770210496117	-0.019086314795087635	0.00021947841128366324	0.0195955564306233	-0.011581187103752869	-0.008915766206691876	-0.018809651885504604
ABaraapppa	-0.6811068900105361	-0.6491667174746433	0.15984471898273048	-0.014729434534564585	-0.07635904685384297	-0.011592316350194296	0.05563547932016886	-0.037307078253846285	-0.03391402140470005	0.09720152470863529	0.017246194641862618	0.17599504851439138
ABaraapppp	-0.3205888660378059	-0.655499510889826	0.0007132859907252875	-0.09981212962282277	0.15997088499238582	0.04430938493302906	-0.01035377496695671	0.005661877097861791	-0.0494773408577738	0.028535393038014903	0.03220462617099931	-0.003784467236447185
ABarapapaa	-0.7222815722769339	-0.30351767412456365	-0.07871165057001596	-0.009481084713638885	0.09659503496089596	0.04616167167645721	-0.016864008277175876	-0.04512237382168476	-0.013292579871075514	-0.05819909373297788	-0.04348638011436106	0.03347422051182926
ABarapapap	-0.44122747009710184	-0.08890506620268371	0.009082386497812593	0.06259344448387032	-0.04710893584611743	-0.06990162931319055	-0.005890853384939903	0.03304117259541415	0.016424006059123898	-0.008781208457355756	0.006868188883031625	0.11170075175724282
ABarpaapaa	-0.5036653952982908	-0.1283428167603789	0.0191394450773435	0.05786469315684992	0.0006530965142505164	-0.09715716024562161	-0.04290054743158788	0.050516544455803704	-0.008447267711891374	-0.035438394727826006	0.0033766231629854147	0.004733053826529926
ABarpaapap	-2.1301009181436736	-0.5280962538294569	-0.06397342956361929	0.10888000027336073	-0.027249029335580106	-0.016915257495931348	-0.0037042167256300597	-0.057675561574607626	-0.047567710160309494	-0.01830594181420669	0.030019130908821884	0.05468799485983833
ABplaapaaa	-0.12794659465378835	0.12179479835251324	-0.030908201501132188	-0.09732643373054504	0.08941642093337895	0.02954764368281393	-0.014854853805084197	-0.060253795715993444	-0.10340997079592015	-0.04456681085827115	0.005562140034897808	0.0218794973669124
ABplaapaap	-0.052186745077810334	0.6385699038638462	0.10138263665227587	-0.20613589292685663	0.06127802413168769	-0.017245283440091727	0.052679898640841334	-0.056966462292337205	-0.006867817786379331	-0.014390800084518375	0.04860603267585007	0.08683912136637816
ABplpaaaaa	-0.06975548761727672	-0.30329048848631784	-0.05110822458479298	-0.12460077102456395	-0.006730391479601456	-0.030929664706390442	-0.03528701290012736	0.02151631455866679	-0.07865155179624128	-0.007171839422480626	-0.022804723220497182	-0.004597425664324525
ABplpaaaap	0.05733866736628886	-0.01431977005047387	0.13953625633504488	0.00687696592372795	-0.03965504281626145	0.004207871094676074	-0.01095410216766317	0.03226481109038493	0.014977084270732874	0.017888164878607754	0.015373339047887827	-0.10482005905573717
ABplppppaa	0.011745350587891452	-0.2690894282306299	0.022576315558463886	-0.08144619947657414	-0.06958248251398728	-0.03746850756264468	-0.1236619235559034	0.0227892098133397	0.03505250026137514	-0.015440114880871178	0.019090116229208587	0.037820256970686555
ABplppppap	-0.05880797947241985	-0.0007977950024642574	-0.04942125480143866	-0.08519501399567628	-0.06623218589942213	-0.0335504949625113	0.03662207304675253	0.04645694761979821	-0.04009693674365769	0.0016905817667397743	0.052632487932432144	0.07809212836656046
ABpraapppa	1.2118841184675526	-0.44972445248904896	-0.03920938887873901	0.08758526832511787	0.0023013868178077637	0.007882856317698039	-0.022130079235280972	0.015606781598153815	0.027453380011100818	0.020752309001782234	-0.05624958321708432	-0.07082486569075414
ABpraapppp	1.2610290938888562	-0.14829306513151583	-0.0924002208580817	0.06960355695343326	0.024521823518861167	0.022580572438003776	0.05552713421014527	0.033334669272129525	0.015902524080234275	0.05924115380631975	0.05749281221245809	-0.023676061196436934
Cpaapa	-1.7182383757055706	-0.39237221877487577	0.1213506972479796	0.12592428252119797	0.039860691431598115	0.021378772673989486	-0.08286700999502167	-0.01850281762151295	-0.012994423125907791	-0.03124215528809388	0.02234873477013252	0.09482825099696661
Cpaapp	-0.5897325932611248	-0.9461066681209687	0.16500061811955252	-0.09586995860691695	-0.013487896616826877	0.030041332817797944	-0.010284018766961452	0.0024341051415713365	0.01916605976333864	-0.01070440191899987	0.012857521852293085	-0.10363940116712024
Daaa	0.2069630024486918	-0.11316213073392635	-0.07726270730411446	0.05534800325162828	-0.005332524074099898	-0.0789254714073528	0.031495174533950065	0.018667553295444984	0.022375747056843774	-0.0021050728417549586	-0.025576864657901117	0.13476583561775723
Daap	-0.3094252852218051	-0.24124296518287375	-0.1642498719776669	0.1388270269503591	-0.06046364179561098	0.01088378084367015	-0.0005730810110921997	0.007877981007581436	0.023772989457633138	0.07197305984257975	0.0027091254899523826	0.03004868170143392
ABalpapapa	-0.2054351656339064	0.33225891989502354	-0.02050614937323716	0.11394107368045714	0.013328285762952051	-0.005524111768458358	0.03916662384539672	0.020981637522933975	-0.0175335279320124	-0.03506461773863632	-0.011487854495219899	0.0009162017299193424
ABalpapapp	0.2534358261678625	-0.09900730801268176	-0.045613160186280664	0.04162134128766114	-0.07032188348280329	-0.01612892437320047	-0.023606471871319108	-0.011613951493508497	-0.013105086704154568	0.028358683867652872	-0.0314327069285191	-0.03708838018066177
ABaraapapa	-0.31971325930765326	-0.35169240325071627	0.07931420232474813	-0.1349753485382346	-0.09614909633382669	0.14503401429207655	-0.04809554485253091	-0.04205772730565121	0.04759056223794475	-0.018073754782137647	-0.00526728342180783	-0.12030109086294145
ABaraapapp	-0.38097719523850165	-0.8531830034970627	0.05364941022530352	0.009391230509716924	0.001005706475872895	-0.010251389439911877	-0.01115555125033244	0.044632402633263596	0.002747882514869178	0.02426241064871529	0.05332745768092312	0.07744486465525686
ABaraappaa	-0.14879950242271064	-0.4278337651256146	0.15527241967750685	-0.010843777363274276	-0.011400982617419944	0.03251808582967855	-0.020207424012318363	-0.017253913311374783	0.0041385263520887635	-0.011220586150308229	-0.014265111281098706	-0.006624653409390364
ABaraappap	-0.24147450568144127	-0.6678977408861211	0.01734902089360433	0.013937858424577891	-0.042934865345294705	-0.02434521162590478	-0.027559097835495556	0.047373392374582296	-0.022371333807949933	0.047780001409521634	-0.0366695449243966	0.0042410720291678975
ABplpaaapa	0.27404987296142785	-0.11259152983891231	0.0626526830179163	-0.05056590823998236	0.07361850065405329	-0.026776951573973518	0.0022638227786264935	-0.04613738852476482	0.013615998587159969	-0.0036541241056999773	0.0029564669845519283	0.03922954437406128
ABplpaaapp	-0.24217794640785784	-0.4525807826911039	-0.07771948377074116	0.014589326520497426	-0.06908139428645145	-0.014461287939087308	0.03288169612709567	-0.041281058283968455	0.04300111492431967	0.020716212436537103	0.03112415773570853	-0.03847192627776254
ABpraaappa	0.2680354550913234	-0.7329109649986649	0.03466775839224051	0.2108744876400565	-0.0316108092154486	0.04421894748579366	-0.01170473531873888	0.010833372122287873	0.08519946787171179	-0.01796838394223775	0.0011004807217838142	0.26336399039499786
ABpraaappp	0.3328222174175985	0.11623351267411779	0.022937179602714384	0.013720944261747275	-0.05199760762120942	0.06462691641542967	0.04901919858876275	0.020283961600201798	0.002706734154315441	0.05895351155229884	0.02932994585984122	0.04427961879218813
ABprapappa	0.6364959712913696	-0.0771263844604972	0.15265173172651517	0.2710089371441041	-0.004027250602739367	-0.022570859875954256	-0.054199317128608725	-0.0437881837622481	0.06743800503430734	0.009965845474627722	0.07342336014461465	-0.13680181702950558
ABprapappp	0.694286909715725	-0.40551704719167025	0.012519991509423527	0.010596153859420336	0.039472914879468225	-0.040085629086506765	0.059838926541773745	-0.022046878819204654	-0.04075956924333469	-0.0010143229743557049	-0.02536604483144559	-0.050711114443861526
ABprpaappa	-0.1173801710375526	0.24687435934127724	-0.0319589074245734	0.06774758449463303	0.04889421777454112	-0.037315182398077545	-0.010722468213650162	-0.0008913108678482916	0.03105743575861589	0.05968087152208226	-0.017696478771710766	0.10363083983753257
ABprpaappp	0.13172263141533289	0.11648085591635021	0.09671970065459776	0.05256778802445042	0.1002297855540036	0.09338147590235332	0.014654958303845864	-0.004880885853256661	0.04275087394714241	-0.035537358957379	-0.004945063084017938	0.011536432854576539
ABprpappaa	-0.12384399663905346	0.5334874942574436	-0.21153822850954296	-0.0030066812325435397	0.08733428760699269	-0.0051776487851363075	-0.007376409804306668	-0.07464474823495842	0.019782158931113833	0.008631140650741593	0.02438202696431598	0.06867805781971803
ABprpappap	-0.41436651653021006	-0.0477909410928783	-0.056868372992792404	-0.003944159689948356	-0.0714720599247893	0.013895606811778325	0.031236792875235703	-0.024122095359370023	-0.024089981694792865	-0.02674077824748605	-0.07956229376620205	0.04187707297725668
ABalapappa	0.21656434804317012	0.2721285753160806	-0.05955239312836973	0.02564921626631995	-0.1309842755185191	0.04739331824813993	-0.04358139074779522	-0.03433774348506238	0.00526836796082355	-0.00047399854258567593	-0.043020657747639524	-0.11100127099207176
ABalapappp	0.6085405535880439	0.404732112089886	-0.1398465160730677	0.015592835217533862	0.03915020501760419	0.01167113346228182	-0.011771684139592465	0.0230493520732083	0.05952304149779168	0.03924007873015167	-0.03650765879601992	-0.06830621874888475
ABalppappa	0.07819281642752207	0.24395812310661694	-0.08866200961157941	0.04932739226045693	0.010743374733012675	-0.007238868362729793	-0.023639316458405172	-0.08678353925747699	-0.06704115991457708	-0.030801154304181295	0.02446411842118498	-0.020673439186826615
ABalppappp	0.48305336757377676	0.09209348560143275	-0.17547594341408004	-0.019710762080328202	0.10964520786946824	0.02308687384581588	0.02609714497620532	-0.07221113706801308	0.04232855438494259	-0.01898068210397127	0.023514742610745723	0.018383375224288376
ABalpppapa	0.45722268201349103	0.20489539468521017	-0.0680952988609428	0.05504921033006555	-0.12536538940300837	-0.05226722779899101	-0.06473760836386547	0.012140912046033611	-0.010753593614419143	-0.009833011471838729	-0.04293062345019607	-0.04207689837849636
ABalpppapp	0.5984951446563372	-0.06874400578460028	-0.077359501085388	0.19877522008945211	-0.09160374491034835	-0.033213828495312785	0.03378143456635332	0.03417713837848359	0.08741930622909433	0.013699819286977343	-0.1058690563570336	0.15349291945368426
ABalppppaa	0.5925179900912675	-0.15764418891439727	-0.20254999983370905	0.0037196330641620645	0.03549547061203994	-0.011241055074752754	-0.03502402321317479	-0.028980120257453643	-0.02959043865479448	0.009396990735106383	0.004301045827625321	-0.1315562487889159
ABalppppap	-0.2611930868616914	0.01428322426825627	-0.06645028059269353	0.005120045403669172	-0.09423517869057647	-0.04806237230291405	-0.014121101373281196	0.037617608917503174	0.0047869430993743665	0.053012984946520125	-0.027334428000838244	0.07615789634351955
ABaraaappa	0.331759402953078	0.1377170710757523	-0.09608658319989245	-0.11704240133977864	0.007003152281147555	0.02525111632133952	-0.033060353598135264	-0.002283118372286498	0.0012994706139188106	-0.050806759441466405	-0.00957578522671071	-0.07488125296726993
ABaraaappp	0.3038252360997834	0.256742663197502	-0.1075646987250462	0.11274561038590412	-0.05189757303265442	0.03147634119960847	-0.0124156571288012	-0.0314190875463531	-0.12485060804770114	0.01420848969084676	0.011826362607469812	-0.033172247663751965
ABaraapaaa	0.18275731333194395	0.05031747633010966	0.06969425878051586	-0.07149405407954444	-0.17044684813518082	-0.09220026074637044	-0.0549167505805464	-0.035827226524110904	0.062473700481724	-0.01437836096301767	-0.04477046895530304	0.0037300642577423352
ABaraapaap	0.25632073933687066	-0.3729318068346211	0.004869458512002456	-0.032910744459288564	-0.06844095299077316	0.03570798347512185	0.07226222958663882	-0.0212438584225693	-0.041551698719917346	0.026797378359265493	0.07529999731354213	-0.13087190779130917
ABarapaapa	-0.21732337403845103	-0.36021263121793223	0.11962088760377361	-0.13328538576874607	-0.005280949903797885	-0.06604756898033226	0.012210023263308901	-0.07248382433662659	-0.027851729313031467	-0.013667423396248709	-0.012153672497953608	0.025791406319069617
ABarapaapp	-0.7179965448042127	-0.24836101774188268	0.05792298736667069	0.00742130175974575	0.04698414639102676	-0.012424029263679814	-0.007323180315942193	0.04702116366172433	-0.0679760311944391	0.022952429671002406	0.012588486836700151	-0.10175901500516137
ABarappppa	0.15228634950427206	-0.0008329727463409952	0.03020451063965915	-0.05056965397359562	0.06335741622290234	-0.028505052623808723	0.014594308455217591	-0.052913300829854674	-0.03326470131382598	0.00039554588534604037	0.029309145577737665	0.03863724511488722
ABarappppp	0.3879278597858435	-0.04845620662593509	-0.005577641489711875	-0.034271466830034736	-0.04090170627369425	0.08459170391449498	0.003298502152210667	0.007126281105019729	0.002109647528299775	-0.08597152299503506	-0.05167861370145436	-0.044622116166562954
ABplaaappa	-0.2741933892599942	-1.1275044256910258	0.036547414956179684	-0.08662397131571356	0.01196944910385346	-0.01528233523033177	-0.06974158692193135	-0.05222152143465189	-0.0323968092212048	0.004990232967342012	-0.02987857399266383	-0.0378282279196494
ABplaaappp	-0.2615877941656757	-0.40259170153390517	-0.03975876992486995	-0.11080231908034924	0.07773286950886985	-0.05330295973765129	0.04065774501638866	0.03630259620070509	0.019116521676281265	-0.07600523792186836	-0.027755391724537923	0.1648185037450526
ABplaapapa	-0.16680656794894982	-0.40882604288590774	0.2847663216739108	-0.09408297042217659	0.008654862425319829	0.011992751201410759	-0.020370544139925284	-0.05723237036554357	0.059691869813322036	0.04937570315330607	-0.00741865921688454	0.044442619876652614
ABplaapapp	-0.2011040444351473	0.27249550154754404	0.12666103355792752	-0.13722941029519206	0.07695829163855572	-0.014389745597255943	0.09010510970381579	-0.1087575301766345	0.02834035699345877	-0.008227154037353952	-0.03454478512447829	0.14224123490520443
ABplaappaa	0.4356592189660861	0.5267461251278641	0.012654918658948588	-0.1554263753913393	-0.0574513607580839	-0.018442569448155668	-0.00916775965492661	0.031759030618006695	-0.011195945837268932	0.056786185126799796	-0.004629049514263923	0.043437922416984916
ABplaappap	0.6761454362549857	-0.45945692453355563	-0.13205093233556314	-0.011005142742391524	-0.009383573642294148	-0.05192073577692029	-0.04674563292490465	0.003952055934035335	0.07722732607480146	0.05948953517483191	-0.05014774762781221	0.37223902359046673
ABplapaaaa	0.2398096215892529	-0.24069264935881537	0.1507779479316738	0.02179430398411981	0.03222194679365375	0.04039095197004209	-0.029292493096371712	-0.03211601832403841	0.0021593075162112036	0.04620011156831487	-0.015542975166627193	-0.06971862433976253
ABplapaaap	0.0731019764078922	-0.3940908485102361	0.015108059623738904	0.04202907792631271	0.0546749729180787	0.04174308091454698	0.0007098156607537043	0.059516570727196016	-0.01088602044617705	0.020483900858674436	0.013143771698557008	-0.024570649380751205
ABplpaapaa	-0.04710936764900079	0.1620803200210616	-0.05695583534194324	0.025639885146652282	0.1416489103120411	-0.015171300653816758	0.029973603335334022	-0.031204583282401804	-0.01786072608749588	0.021977444223248883	0.040034834458417594	-0.09695941026381608
ABplpaapap	0.03548807064893237	-0.012769914561322402	0.10436563963546898	0.049212248717227236	-0.08923548385725764	-0.07378103292929965	-0.02802187014600505	0.09731406085325657	-0.002832858208205752	0.022712777832524195	0.01146405496791109	0.13435141888863003
ABprpapppa	-0.8777322269366591	0.5748017246636288	-0.026064903044854832	0.050092671260597334	0.0050185476662426695	0.01685131500900121	0.09521544352730027	-0.008665320136493437	-0.010316461346174444	-0.04197111437620982	-0.05283819921835738	0.02627712839854831
ABprpapppp	-0.804831126592571	0.03339295825783593	0.016322415614957925	0.03399808787923692	-0.06150513340368618	-0.022198951395182805	-0.07300848719129513	-0.011874791133878683	0.01597719498255188	0.0038864847746272126	0.007850414268196129	-0.0040052122179262285
Caaapa	-0.5129471056841192	-0.3015604605439026	-0.1035597571223929	0.02882486800033593	-0.006118157522354163	-0.014119226760003488	-0.011728518645219514	0.017575328643626053	-0.012956925455109106	0.055971407668992494	0.023559429838035828	0.12268044192360161
Caaapp	-0.29976186992612086	-0.47667541690186055	-0.21313334449361754	0.00015701077339919426	0.02922339664469098	-0.016892257473642695	-0.019072778546519353	-0.004686272410976527	0.024640849575579073	-0.005015086620708618	0.014740762051831146	-0.1432870667986815
ABalapppaa	0.5615384237074763	-0.539666297089825	0.013852032748069764	-0.11254240623898548	-0.124011973099586	0.03262044863451662	0.022681832029853733	-0.0003722446020179611	-0.008478657039214164	0.021800724270264395	0.00037313490693142255	0.09888296808716852
ABalapppap	0.19335268150792081	0.08002633503414343	-0.06455018950102644	-0.000448162065222016	-0.1856912276713413	0.03244023892838427	0.02275341758397368	-0.02922972601440729	-0.053211527000751775	-0.040621192759081035	-0.003041489935511089	0.10604815390616247
ABalpapaaa	-0.3889485194111957	0.2720674614178086	0.11881271056469114	0.0014551709212334122	-0.07328929797067434	-0.03157097571852	0.02680621072478905	-0.005776470933592835	0.03439654587900102	-0.056014065115959084	-0.003761821433795947	0.054302829772671306
ABalpapaap	0.46533832362442584	-0.043260696920174924	0.009562489850383837	-0.13899286766179772	-0.02213288638877003	0.05206918697990307	-0.058143298953441454	0.048939820097077216	-0.0019215971965370563	-0.042812259884943776	0.023376442183461008	0.01792333852716137
ABarappapa	-0.3795022901310432	0.4971120102939449	0.002966194585034247	-0.10280767351243075	0.0681347034608607	-0.0174785258323562	-0.00790715507712262	0.12848272272460795	-0.07492097881960039	-0.08941158179176807	0.0028681453966089743	-0.00606840474722774
ABarappapp	-0.45949121277692945	-0.11168388094145598	0.03787507884722815	0.026483232753399685	-0.03345954649300979	-0.013040483465092005	-0.10437575719364654	0.03350442232151531	-0.0372697524900193	-0.00034389468334187145	0.02147864049956564	-0.03673097152510281
ABarapppaa	0.32843758410098034	0.15111057161541017	0.0659095354468287	0.0481330752245818	-0.1100093527889153	-0.007503469246271784	0.009429909618808048	0.01212215555233638	-0.024065915032325316	0.021214738443501455	-0.019356992648744138	0.05397715040941491
ABarapppap	0.23536688745802728	0.2764843410166517	0.013159435801625615	0.039966471097911634	-0.0467776354139053	-0.05360127824795956	0.05211603057123911	0.07512454913294118	0.020696493312098486	-0.004936400839225752	-0.013373358927957804	0.05753886666902818
ABplpapapa	0.255192467380368	0.04426029948770256	0.04987460148058169	-0.21989930483158077	-0.0018549488541374471	0.006325359469515242	-0.02806459740228765	0.017722478813932886	0.004701262884413408	-0.050434066229786766	0.02769213289865536	0.04069860534762865
ABplpapapp	-0.21129321023258588	0.029390076921525742	0.028946720298572724	0.21776869267886312	-0.11539462866438463	-0.018474570299758672	0.0002666941566325422	0.007641828219662379	-0.021336065541810566	-0.012400232100263617	-0.01661471507606481	-0.05358062695320191
ABplpapppa	-1.091815046547595	0.42686834787452604	0.02205390750330896	-0.046988176805053676	-0.06458120547879938	-0.05209579453546957	-0.016325712645352625	0.005064750249418382	-0.040464474303717406	-0.008007608378697743	-0.05147971857996459	-0.0012755888270374062
ABplpapppp	-1.102723199642724	0.26527154839121597	-0.007041431895757148	0.03430062501467193	-0.09639082887703873	-0.004416659986385935	0.006962904458537145	-0.011713471948328972	-0.010882832005165712	-0.007152459801312278	-0.0002039641195286371	-0.10896233375286139
ABplppappa	0.002758378088889053	0.389522057557964	0.06953383890929764	0.0741433847630265	0.0553238694232791	-0.012019696706058805	-0.012001438249339805	-0.10533381284404746	-0.006025238754352301	-0.022145651858957057	0.043262906257894786	0.1256545651226734
ABpraappaa	0.6606988940510645	0.33775301029768173	0.06941410730857578	-0.04529944673022037	-0.08873091816602804	0.0943356650209358	-0.06155757651654164	0.017967230831356398	-0.01986661529089587	0.06245707415068016	-0.002186234373667431	-0.11608911018234583
ABpraappap	0.7058470492381321	-0.22238585897571758	-0.012733236661768222	-0.022085024681455262	-0.0024613779263198375	0.0960437344285672	-0.04575044486948491	0.06286871357072646	-0.048509248628678316	0.09115756784035561	0.02602056346306532	-0.30156358355879
ABprpaapaa	-0.04283450313076586	-0.005319787636107594	-0.005077794625719123	0.020039272243814958	0.15320257972257292	0.013230293849774085	0.022406635938161522	-0.024848671859848265	-0.024291572003312896	0.03152453975706565	-0.04171290232183827	0.022216630206267945
ABprpaapap	-0.11236619474913428	0.024609702625060764	-0.028747858716552246	-0.003612980789107826	0.06142466093349689	0.044498347578339086	0.04120506647295859	-0.016223726495474215	-0.002000209904007976	0.012355815670534967	0.04133138031655775	-0.008475239631064994
ABprpapapa	-0.19276009851486048	-0.5641800504604632	-0.08814553044219997	0.10672437443572987	-0.022395444977718067	0.023302446530509644	-0.024105318693217834	0.031995723376533114	-0.018401482619661166	0.002444017271333082	-0.12415965597507285	-0.05454820447385644
ABprpapapp	-0.17965671065223643	-0.0901087532177351	-0.0667724886827654	-0.06213884179451291	-0.13501492691233208	-0.019659954475904292	-0.05331993935791177	0.028807117884700223	0.012590211743219193	-0.030251198841072517	0.030958959594991967	-0.008788538186765052
ABplppapaa	0.0751275914404112	0.24257348147622365	-0.012288590328486407	-0.05454759113828107	0.07538057962150553	-0.015119174462771596	0.010246607533232603	-0.07635538405343825	-0.06243615028508695	-0.0094554645350115	0.042320985325229835	-0.07793396359926216
ABplppapap	0.20036979710835007	0.13432187324169068	-0.01806752203714299	0.04608732862620063	-0.039565311719733896	-0.05953979156926238	0.0003094817762852088	-0.07437668266801759	0.020892328983815513	0.002991861871809139	0.0412686533242896	0.016740002395479767
ABplpppapa	-0.5103181605522512	0.5053422441386621	0.05358234518788902	-0.030980806580018175	0.010531817959499704	0.026868087850284317	0.030578992865998116	0.00042404835264714066	0.06571982578198235	-0.1301870441654343	-0.06666562070494833	0.008424311717988998
ABplpppapp	-0.06131377577045764	0.29665900474723905	0.011115800871245337	-0.06715209190766733	-0.006126678543451403	-0.08988789514463838	-0.03192815051750354	0.006309731126073479	-0.01533381842824727	-0.012754382894480222	-0.029006807252202657	0.03672578503750423
ABplpppppa	-0.48043468234757	0.21460022767136422	-0.10717041339146155	-0.058460607383525334	-0.08254644403428033	0.018268926731401024	-0.0029255128254015096	0.0006407783103990353	-0.02977743994334789	0.0025340703977459016	0.022043050582495505	-0.016819324244494394
ABplpppppp	-0.4955802996074131	0.5174890575657151	-0.09089176493726331	-0.1064193820978467	0.0290735061286824	0.019041949305983453	0.006619484424894406	-0.03827367924224706	-0.04549144795753019	-0.003765355870421161	0.018164815279499754	-0.028731839358077372
ABpraapaaa	0.22166172632278835	0.48323207797242607	0.22008390588709298	-0.03959169160792554	0.11833359205432803	0.0007012829536259204	-0.048798460020598275	0.03581826405434915	-0.01628719685849843	0.032141410138740945	-0.05026826345329411	-0.08877159168054118
ABpraapaap	0.4065558670434118	0.5673736286786475	0.13017919275694217	-0.15835617981676792	0.04156593496639864	-0.021085394698550707	-0.011618485132924513	-0.02429959773748164	-0.013286101581628232	-0.025704166489260674	0.050769242642207314	-0.05841860656921888
ABpraapapa	-0.08370186235662833	-0.42719716808361974	0.069550805857842	0.09844976636464287	0.06942728278713332	-0.035889514207526035	0.01687596544209677	-0.03541395562967465	-0.026742341605208043	-0.002689584318806259	0.007110726533017613	-0.03163714963723789
ABpraapapp	-0.17848825556281253	0.2875216190172116	-0.028793205186111746	-0.019799304347680232	-0.15558228195303686	-0.03485855093819787	0.01889810129713562	-0.007601716417386941	-0.0504470313658779	-0.029600928059367523	0.052775164512872764	-0.1822722092752309
ABprapapaa	0.15812341090549026	0.07766892117381496	-0.0042430969141763605	0.02512778918718479	0.06904051789809448	-0.024274904072501467	0.05045237094123997	-0.0031781186437018693	-0.0663059924309942	0.027728226755998762	-0.0068798148342074815	0.2518199176564643
ABprapapap	0.4346287404127357	-0.10775684403016006	0.07113688364211057	0.0613202994057853	0.10043547181783322	-0.020375818462725515	0.01446238389097771	0.016765425105898537	-0.004687638794767383	0.01156452588982369	-0.06409375700130049	0.30357284080697367
ABprpaaaaa	0.13450574874349677	-0.018221259493011482	0.028408422462944793	0.003402779657981672	-0.1331433934893207	0.02335964873890891	0.10025979947383404	0.009865847871684378	-0.022599012152541818	0.014441912585840136	0.00039643938424231614	-0.032736723723504974
ABprpaaaap	0.33964913727881985	0.2743740204536534	-0.09845924581394908	-0.08628962405394829	-0.016093676987788543	0.008782120345298159	-0.03124713936706808	-0.04884498681281745	-0.02072340715134451	0.04078390623065285	0.05599725046253762	0.21647997830578625
ABprppppaa	0.06651159891941234	-0.45291132371117454	-0.1769952335843834	-0.06658750259275721	-0.011881598987880427	-2.5949748524172986e-07	0.03944741001978227	-0.006416141163677678	0.00587277585549368	0.025867987483469974	-0.03170340127143753	-0.03699169074571267
ABprppppap	0.08954691423011708	0.04662503059429104	-0.13411732555452366	-0.061108206634861	-0.019315829998194974	0.028016647643726748	0.016443785348372895	0.024425991487060577	-0.017814757027246927	-0.005460587005516382	0.0001776177715445274	0.07768374051340017
Caaaaa	-2.029469720063752	0.45832502799811636	-0.11926924046421554	-0.04139331081243443	-0.011305267168668257	-0.02838636473583871	-0.08912056956764242	-0.011607558121422664	-0.03410606285300464	0.06217519078577755	-0.0053125948124041564	-0.02931902973279034
Caaaap	-1.7249321902356414	-0.06783791157952627	-0.06359017675390463	-0.06984419940793933	0.06129443617765394	-0.068856881210227	0.008205519703290613	0.05969210100152739	-0.03535300518951597	0.00639353257594229	-0.04540971120175735	0.11670990160578028
Cpaaaa	-2.5268425253048044	0.3801444082669455	-0.07197760687238397	-0.12964286031480307	0.03309974653788753	-0.006071974583533102	0.01937138820516211	-0.08179157443999084	-0.05428337991885052	0.02433569594642131	-0.01161695582248196	0.06741218833042473
Cpaaap	-2.3049362426275355	0.2566713454236011	0.0026620910113141724	-0.03587746905428428	-0.024410878648170656	-0.03099081717611103	0.09221039590004967	0.036582424982639423	-0.048188403370859605	0.06286320456298397	-0.0718329170804965	0.011031670226936048
MSaaaaaa	-0.40521895809257785	-0.9177024739773193	0.17315877405308905	0.24944958794732147	-0.015669626294822395	-0.05538578662633263	-0.008890691162965612	-0.013666008412766543	-0.029328390086962707	-0.031858298415081636	0.017736905234504132	-0.09536954164644419
MSaaaaap	-0.17517081839351176	-0.44583078998902737	0.14892234417289704	0.039182428846352334	-0.06204077566563213	-0.045171246480365065	-0.0971561488101232	0.02631320655572788	0.030870962779374147	-0.00011764349737610823	0.0365563131387451	0.028328886347459198
MSpaaaaa	0.2962420432996026	-0.34748365395354097	0.008618307953054946	0.13068028501207574	-0.08858163453601377	-0.004122996259176809	0.007335625810635911	-0.08493998708182972	-0.006430149097643785	2.6613866593710685e-05	-0.0032184357400489	-0.0008142154428944358
MSpaaaap	-0.26340533113943604	-0.27542050065358165	0.06838779783996152	-0.1211853468287121	-0.06593108289902554	0.021976835466604297	0.02673042351932111	0.0016202621181623392	-0.008179380106213207	-0.01691775799768792	0.03925423329124339	-0.08183826445555913
ABalaapppa	0.08232855504254316	-0.04983178392376807	0.2502862709335937	0.15553428565508265	-0.08324425181522095	0.03200583163814277	-0.013848904097155485	-0.051796244883541495	0.05881169450074299	0.026828235505442322	0.032859545738951244	-0.02546580426510956
ABalaapppp	0.08071534151208215	-0.2076631224343808	-0.04299339214679623	0.06215493495248345	-0.031574962858400564	-0.013624533890916899	0.023009681356264265	-0.016503373276448217	-0.03468704778073367	0.05276980182457303	-0.04370952119109334	-0.24578107942852637
ABalppapaa	0.7682390052202341	0.19422066740013572	-0.05603229563262683	0.06939198730716765	-0.05107466319843316	0.027853638451599938	-0.002122919208182095	-0.05263408676800116	0.06844759440448832	-0.002888452253652919	-0.004221365481991037	-0.16028154087840543
ABalppapap	0.060552324346604805	0.03503309518477939	0.12949539239689503	0.02814903800744301	-0.015449122043705743	0.06994705745224439	-0.011907548611603036	-0.022179932610926358	0.050790298129054834	0.005572806573359002	-0.021027585595240865	-0.09726972574100079
ABalpppaaa	0.43216120463043745	-0.026601728852345706	0.11957528802517965	0.12256718591601722	-0.03100470700134356	0.011119141363505657	-0.03299767256299536	-0.020090586655995085	-0.009563325062258071	0.011603112386756024	-0.009072078288093208	0.10729729785671598
ABalpppaap	0.5013167375501002	-0.055085503063528475	-0.08730965189849045	-0.08348217717963428	0.1241441355828675	-0.03289121574982379	0.01196548385290148	-0.019833071434626426	0.027946317537790994	0.02123228544384892	-0.008267975717710516	0.1273884644420701
ABarpapppa	0.22310919205349808	-0.9246503509802766	-0.042721461474748264	0.2240187854609951	-0.1726225415373574	0.02964614151001602	-0.028873931692400573	-0.06689805357336778	0.0802910427814416	-0.01430271316844173	0.03405354042677448	0.07169407155915908
ABarpapppp	-0.012916199715958017	-1.0106429042065386	-0.025921357035991438	0.05570996336724708	-0.10788632048999221	0.04545896870150968	-0.005526788385411515	-0.003237426600178535	-0.028736307693606546	-0.0036441479928241327	0.009248860530660274	-0.1057251747373869
ABpraaaapa	0.3880560270544251	-0.4371021157874826	-0.000503741411572755	-0.15529374816718794	-0.040054533356672854	-0.0038871679127259586	-0.004838962170480758	-0.04599724834327409	0.012184488439435256	0.020809440552977683	-0.006673372657987817	0.11818728513980152
ABpraaaapp	0.7709968628587968	0.27395473916862095	-0.14547986348992087	-0.035357825530222375	0.06271345595718676	0.003960473404205493	-0.016809174075109314	0.019674497148436138	-0.06206128296741453	-0.000311367039162084	0.017601428329774543	-0.17627661925158156
ABprpaaapa	0.16360708026692136	-0.08506623463128321	0.06069325064630907	0.1808926664842448	0.02758976825595354	-0.016108443484982457	-0.0028099860876657787	0.015131781873441386	0.025361513940379575	0.01488678218270969	-0.036427207214416495	-0.036870918119720236
ABprpaaapp	-0.00822571275554028	-0.05271511708267694	0.02012949988028078	0.14985369627070338	-0.041804829028509106	0.05370502943697709	0.012437844436765502	-0.03202414748100874	0.002744671352188686	-0.08751586587051069	-0.00024248464208539826	0.10137809531531633
ABprpapaaa	0.03788608278929466	-0.034108119138165915	0.10095007907379937	-0.0723793422953067	-0.04716569809260404	-0.02005736802781173	0.022079423151977265	0.011486935104635007	0.12449320664942594	0.07397065539140626	-0.03176541598485122	0.09363083425432747
ABprpapaap	-0.2861156839173862	-0.2942194454000663	0.09217906977131536	0.07754838985578194	-0.04777639378263204	0.07150724975544002	0.012330683756807166	-0.01749890983784826	-0.05873177056395057	0.020645155703448624	0.019663807498372078	-0.052476455032116266
ABprpppppa	-0.34794470126923677	0.17344967135097472	-0.01894284048455365	-0.17090113513354907	-0.02677133387330513	0.026672639476202728	0.05053351715170934	-0.03677800842672791	0.012004633075408805	-0.05581687685172959	0.0019058941163158274	0.03563441616031632
ABprpppppp	-0.2574675069596623	0.5972351481321626	-0.0036551702287656324	-0.16792684359654586	-0.018826886487812743	-0.021657799777536426	-0.02948414364595182	0.035772543357583994	-0.008908056490141153	-0.0049879828455668095	0.028324699710690283	-0.0744209600946295
MSpaaapa	0.003027130262485155	-0.8031888184149628	0.02677471887503017	-0.0076771643766819974	0.07530434517680482	-0.03329721643723813	-0.03665394648308276	0.025426940237104248	0.038596499833844194	0.07214569246360526	-0.02539541552354009	-0.02729373350821934
MSpaaapp	-0.30256496342105677	-0.07963797100184043	-0.14247813113174115	0.18035907338023752	0.006784467528524221	0.026977517303225732	-0.012271896722692055	0.05392405762871361	-0.01968153145124054	-0.01722670883510536	-0.0093369754936116	0.060309519364453994
ABalaaapal	0.018436112829257945	-0.541297822934055	0.06752624252988867	0.07091611984129804	-0.09346890123656325	0.01772547670326585	0.0036161575946689886	-0.03462480851827241	-0.01047682155528494	-0.005148303556251195	-0.007145866896395131	-0.0253287861271243
ABalaaapar	0.28484636299818467	-0.876051755406789	0.05466198101382689	0.06939098937247927	0.20385412118519866	0.0152959194506568	-0.010133967985950313	-0.032911861520546995	0.05442763734429196	-0.010652648761030455	0.008479842229545714	0.027779400802673087
ABalaaappl	0.38085213351028996	-0.5649962830646766	0.03103991525826766	0.05578087812596403	-0.05380495370944286	-0.01928761823734202	0.05663827726532356	-0.009055634892729428	-0.0021528392874688228	-0.08376861481294902	-0.064273117623733	-0.04791457902869817
ABalaaappr	0.6301452738235811	-0.2165924923292984	0.1304536949814715	-0.023135814149023392	0.058357238010929284	-0.013549908733507202	-0.03364140951399636	0.001472400216197319	0.01682094422006582	0.007351322248062244	-0.01814104970543995	0.09671746053942887
ABalpaappa	0.8518655568085777	0.2772565430480805	-0.037083106992575755	-0.033423660641288676	0.06129005509872233	-0.0034810896568143288	0.06975093583524596	0.0026893537800116137	-0.048661222984066645	0.012678443120489165	-0.0241438467587948	0.033979582347879504
ABalpaappp	0.8959091573983394	0.49607871621224525	-0.0077088283486167995	-0.10046017997399384	0.06390729626983983	-0.01441406904663446	-0.013330578165943624	0.011546515960444969	-0.05450112277394052	0.015696277923551622	0.004367269655052986	0.06012764709829043
ABplaaaapa	-0.4758115404200436	-0.6285181906127595	0.012969693923704402	0.06672126714533681	0.04786156076711545	-0.04481071031237899	0.05138829562257757	0.015303613095607061	-0.00967862811650957	0.025976024992824653	-0.03393685151088233	0.07531668307678509
ABplaaaapp	-0.4058433438465018	-0.4576773205553126	-0.05509183155516779	0.13755730810794264	-0.03218224977595096	0.015168277053489299	-0.028159516413930104	-0.026536315990144034	0.031827815410253965	-0.029637295702456684	-0.03575257525740574	0.04842629204436157
ABplapaapa	0.30383039090141434	-0.10160776165709536	0.08734891196640508	0.04885413565963927	-0.023530994522797454	-0.004570363556133034	0.07719293498576253	-0.030023900628637794	0.08260223388150824	-0.021022734754914237	0.023683604898958623	0.07078609890188231
ABplapaapp	0.589027263416734	0.1708512281799833	-0.06402208701467706	0.04385549137775023	-0.15707828145200367	-0.06089034200762112	0.05902694228275901	0.009676518009472843	-0.027494545694942075	0.0018936561532683545	0.043715870576663096	0.04989344951857726
ABplappaaa	0.7603127537245213	-0.6152644763667243	0.09816363265094913	-0.03154655901641064	0.13138099195523295	-0.04940696701802354	0.01538766643595485	-0.02001546716711112	0.023157632900998034	-0.021586622613087837	-0.02047081387069877	-0.02901022053482524
ABplappaap	0.7020007537412054	-0.21663520358000668	0.12193775087336232	0.12666791886118123	0.03818522273324122	-0.03463174223127818	0.004972450233416759	0.021909839333483422	-0.032153486329596165	-0.019274726630046302	0.024083174301135563	0.08364773272357999
ABplpapaaa	0.15864959580915403	0.39206241108882794	-0.01909023344072631	-0.06828857197674465	-0.040769603969346264	0.031092324840721716	-0.052903341436226506	-0.020306435061042558	0.0021989625859347994	-0.060218040721805664	-0.02284898022704202	0.021570837476575816
ABplpapaap	0.034044025252400155	0.11557661815393183	-0.006803389134900959	-0.02828790624969382	-0.06708418397794658	0.017607418215878728	-0.0048464863170799765	-0.07576528057661672	0.09249721870630466	0.015297271890313121	0.022279377254382986	-0.016983032893221242
MSaapaaa	-0.7844115571138499	-0.5146119555123396	-0.09553140981600235	0.16083099330505343	0.019045257571152892	-0.05260659770311006	-0.011023114708241605	-0.021308018653353515	-0.011155288524512441	0.005586335223844953	-0.020239164701477547	0.010047827954895257
MSaapaap	-0.736881428317021	-0.1680454354880118	0.2064376251675672	0.14735134957147367	-0.07513145587047872	0.05753155456766268	0.011418707384565123	-0.07554256828664316	0.038320576843725085	0.024332736332773715	-0.017727887847574997	-0.15307203594296306
MSpapaaa	-0.12946162203398484	-0.13118850743200094	-0.10872876555778344	0.10226412005141976	-0.2084780763461366	-0.1352901415177683	-0.038694164264606784	0.04031037493730185	0.011087177241873662	0.030982678971609712	0.019866109152880864	-0.15601758504137628
MSpapaap	-0.2669000156685059	-0.4492938556199116	-0.08692888078951486	0.020750111752534512	-0.3722595812740983	0.03177679999501923	-0.0200284458507288	-0.002330745871668272	0.029404949234699745	0.04736092764004156	0.0035764271588968432	0.1301621862118437
ABarapaaaa	-0.4372398864977709	-0.09288810625878352	0.19542283031343496	-0.1155692829587336	-0.019877804123458985	-0.04547835119085037	-0.03692911931923817	0.01937411635271476	0.08568633961820726	-0.04780698992535556	0.04180874679878783	-0.05717104986622334
ABarapaaap	-0.22024431546903167	-0.41809832821128223	0.16271889557864389	-0.02519672945054958	0.04522196787879128	0.05907082732501482	0.02415269203196119	-0.02860398285092256	0.06042892265763583	-0.006272451839954958	-0.004133398176880876	-0.026486468232350967
ABarappaaa	0.5729735112998563	0.28979997756228865	-0.030764025303387087	0.08203073344790388	0.011134226659579126	-0.008068104748797614	-0.06320358309364807	0.02397353912055633	-0.04961621191721823	-0.06461832576887294	-0.008384450919637139	0.0007351156238791153
ABarappaap	0.2916673471713328	0.13043988258499764	-0.24541818174119534	0.1858866385879768	0.07103993016483726	0.019604905632797348	0.05114973198778522	-0.06469502273763202	0.044988949547412845	-0.010933673150794455	-0.010666979742648804	-0.06329574672015353
ABarppaapa	-1.4339488462615702	0.03151730601789857	-0.1488013168965414	-0.02613354069101365	0.009136004113993316	-0.03227366094725376	-0.04356110103094357	-0.031047421148189945	-0.04838845277547672	0.05079827973429193	-0.021203035892423724	-0.04197890229418989
ABarppaapp	0.00783916568422154	0.5438059341352055	-0.022295655559120747	0.00812922901832952	0.027221278743688005	-0.042443839393657645	0.029239744374424018	-0.01179505227854037	0.021870722037209526	-0.018310166709304247	-0.00045195321224779687	0.012029914958975249
ABplaaaaaa	-0.46896007381268356	-0.25924265173768823	0.10972567051714692	0.15874937282327675	-0.09799900734475678	-0.04102366112017277	-0.017098860067885732	0.004349309541084793	-0.033753480263343995	-0.019207500943992477	-0.07562200491400362	0.10632367932585005
ABplaaaaap	0.1261414570445789	0.20274061088487882	0.05397873534686052	0.025546131267098197	0.06984312417424049	0.0041165499217969215	0.05029426910969382	0.008493522490609614	0.03342219849561222	-0.004095906861054554	0.051514635648650775	0.04961946556317148
ABplappapa	0.31791033588047063	-0.1747596435570055	-0.06157183347534979	-0.06646703593523959	0.010529537789331744	-0.04488094968177457	0.08373680962275208	0.06320218513848452	0.07098398317066222	-0.006032871556619191	-0.032417520513737454	-0.04409854708479291
ABplappapp	0.5598095880797205	-0.22370519776649256	0.02559861843175662	-0.03581227735126254	-0.17068221612072398	-0.036076849204231445	0.009575387408033145	-0.007211454742848254	0.012039457309539404	0.02935805811790243	0.0504336021227729	0.13334014024522467
ABplppaapa	0.25761486544453116	0.46204997871017667	-3.4927923620514996e-05	0.05275076988475367	-0.0020860096796191958	0.008530437737521341	0.05865941749774165	-0.04387841147560949	0.06607296059062996	-0.03958612694483626	-0.027654503179284327	0.08767564922636797
ABplppaapp	0.1147971769492021	0.1389185325583109	-0.16483759568380954	-0.2190793040607673	0.0042365661193954915	-0.01300895252835798	0.07161619572254913	-0.005762144836318245	-0.009658673768264436	0.011594775534106367	-0.05438714378273178	-0.02929558445609907
ABplpppaaa	0.34910167384506985	0.3992275663243201	0.10313213523522148	-0.0966420157368039	0.033213419264913335	0.05164281069101187	-0.018215305310916446	-0.029920122267482824	-0.012595083121470816	-0.04506598970700582	-0.0067631578060164165	0.020281754090145394
ABplpppaap	0.18014180545917863	0.11141715895039161	-0.08951443117251788	0.054401358160383544	-0.010937647452952169	-0.02251785391023023	0.05653701736688146	-0.03465132354577106	0.04640070330093602	-0.057590294286732985	0.02091424190300277	0.11421576846017248
ABprapaaaa	0.12292344310438	-0.3560731221211963	0.13885514851316194	0.09825587043933172	0.09361219161144095	-0.009465001957313743	0.0036313260323313666	0.020046915056263766	-0.02010380515519165	0.044875006419204444	-0.007333500845467742	0.007455699053349061
ABprapaaap	0.27207986140036455	-0.03299982522641033	0.06243677599043407	0.03161174878219237	-0.031198965384749845	-0.004484942100915766	0.019612198336271976	-0.03707396456047566	-0.029510235069300696	0.004361371259428289	-0.019159640192479864	0.018509782987219968
ABprappaaa	0.5599627328387388	-0.11818349939912633	0.027026105905865655	0.0710455303261505	0.026104127914321627	0.03957740794565476	0.03476461043127951	0.009463431684227093	-0.02006958461016322	-0.015326792047730308	0.019805051854840168	0.0031229519086515937
ABprappaap	0.5852498518631158	-0.0649370115128936	-0.0782986121951959	-0.11506406417119736	-0.038918593560309266	0.017425064832552926	-0.00872428934567325	0.007443781997132955	0.02574299167503147	0.022531287791405702	0.0016699863482773677	-0.07159421605137171
ABprppapaa	-0.07863750410679944	0.08468317522039119	-0.04665805928289263	0.0681720331307492	-0.02809599992100479	0.010156668841454506	-0.0005356762592266494	-0.08809851036184886	-0.02903380410000952	-0.009290146796741413	-0.060274321705144934	0.07845198480235205
ABprppapap	0.05557010515964418	-0.23252781706000913	-0.08113775857238281	-0.16390287204618764	-0.011638889775030671	-0.01323892915948789	-0.018791269835278887	-0.11400815502359891	-0.017691590208005443	-0.0076000686384440535	-0.00020445168023061275	-0.023884942535947386
ABprpppapa	-0.30840471397281605	0.2385903957918466	-0.04100487786672469	0.13234431798921503	0.11744447336765199	0.05468300341974258	-0.05625440613551976	0.022287909768242357	-0.02781496410733586	-0.0389588607275042	0.01466885651400282	-0.1283882397842571
MSaaapaa	-1.0190368122504174	-0.3665361443410495	0.23588753993625602	-0.11425840730959978	-0.10491808993506374	0.09976735614721648	-0.12563934249916453	-0.058844598646248636	-0.0076613844212967755	-0.07173512569898713	-0.06684143721210369	0.14472810527010427
MSaaapap	-0.2704931926792542	-0.8987789260992635	0.14447774589371834	0.025121854000179248	0.08105165104235053	-0.03728648568027592	0.0555952869175245	0.026588515231124415	0.019296128423504807	-0.06143011531923093	0.10642817315743937	-0.09628420036618462
ABalapaaaa	0.1275890058952936	-0.2692568800233041	-0.07310722535236253	0.10799490544049564	-0.13131877571590284	-0.014814701504013839	-0.030587628194172718	0.008624734224191972	0.018209193529266872	-0.032659652801284675	0.04429016392749633	-0.014895346143998697
ABalapaaap	0.3609249486498469	-0.148135844997253	0.08576266671936758	0.17025551948721648	-0.008714101484535022	-0.039629986371443875	-0.04440753748829583	-0.010178491816223538	-0.01155686125510362	-0.0049814331252443856	0.001403327209244922	0.22144420176210763
ABalapaapa	0.3614601577808293	-0.25283145382706557	0.0075196033852603745	-0.04184798600240235	0.011641205577204846	0.028543393066412293	-0.015165500565462783	-0.04538167930462345	0.043851512772006065	0.001132783447843	-0.043097568268914144	-0.14248705643392728
ABalapaapp	0.29548023565210885	-0.16519204373351387	-0.08808467157643445	0.02634370227990217	0.0808184601620142	-0.050204567861722685	0.012831343190972042	0.009684060394337073	-0.034967042032673645	-0.020820498030198545	-0.0342714288505113	0.1428868379230442
ABalapapaa	0.0026799271499855313	0.051463553577997964	0.12871678078238014	0.07499744984037233	0.045431967181436696	-0.03891160830235903	-0.01092948272118787	0.013024047022295163	-0.042232781958066595	-0.0076580117228302255	0.0026226473851164132	-0.008414791898799397
ABalapapap	-0.36485600805829915	-0.003897043660818983	0.043991087069239765	0.24739253935184416	-0.09655426671175438	0.029118452405243623	0.013467363350497223	-0.08452622089450351	-0.017919182497328687	-0.06648534580681231	-0.023447545945801646	-0.0852496421334313
ABalappapa	0.3982965170065702	-0.20637697977529953	-0.07483171695920893	0.033199916047778874	-0.08190136730956735	-0.030809354744960448	-0.013767202291528655	0.022634749430396495	0.08401140946927789	0.005410377583178779	-0.0012999072957073916	-0.029658712302886702
ABalappapp	0.3786769735566192	-0.03053828896869583	-0.01314517017719778	-0.04006393389792852	-0.07249892560127526	-0.013691854074040763	-0.03776691543018114	-0.022103253895766964	-0.04146058520439565	-0.0013109023354669225	0.042994250897285674	-0.42599541748403746
ABarpapaaa	-0.43442750142011644	0.14294447585176853	0.09958456119674654	-0.10971961414292351	0.05250360755872651	-0.024106558598134997	-0.05700362678010018	-0.004649291694874147	0.004822041977524221	-0.045431882350448434	0.004479159732139755	-0.14676497994609985
ABarpapaap	-0.23804917164454345	0.08535316389234533	-0.014531216086513676	-0.11413652883644675	-0.02387972495414719	-0.0701766600929692	0.023644532328767214	0.01511112973013544	-0.08333737183976002	0.03284664694164996	0.0027452989743687005	-0.025381425346058074
ABarpapapa	-0.023058147240532116	-0.27498949278470763	-0.15099916488523527	-0.028866426915702778	-0.022868853493857755	0.02020468362424735	-0.0005208059180492502	-0.0565204879066165	0.08454070753118588	-0.059455719869080825	0.028677883268018168	-0.03013917191150115
ABarpapapp	0.15944474474223921	0.2989880037286989	0.04200686376373346	-0.03233870892150432	0.08063043123214189	0.12031795201300065	0.08082515576168697	-0.0012805384382757468	0.09189222044765093	-0.03039001260154449	-0.07524569615394328	-0.03564371514546371
ABplaaapaa	0.09485557041295543	0.023068041634404325	-0.0035033987066869026	0.016649504611172056	-0.012826950411800233	-0.011010763837390077	0.050815069272653106	-0.02371915241923824	-0.024747901412219622	0.009910439421671477	-0.014685619829408705	0.02794694701380729
ABplaaapap	-0.5512763064068723	0.03211461205407811	0.043129500591337785	0.11119199237417007	-0.035179917289380094	0.0011042382468099774	0.01810882855332331	-0.029197492651681447	-0.023979873878472335	-0.044178431151306485	0.0015176240185949491	-0.05046226422431251
ABprappapa	0.5766646895972021	0.06530415731583043	0.1258650091571308	-0.10112492283306473	-0.017725420553090433	-0.022770405870574127	0.04458160301830022	0.02183313031156428	0.004021674266693156	-0.026809631135728103	0.05203356388086939	1.115253560183206e-05
ABprappapp	0.7931829864101588	-0.14110601921955432	0.03181087131255125	-0.10456245268187866	0.037558127034094224	0.051126024431431126	-0.03819985198492289	-0.007803531841932763	-0.011579165960468886	0.019674622721145726	-0.010136718999658886	-0.19801794179791113
ABprppaapa	0.2834280159156638	0.28119814343403865	-0.11030075490980296	-0.10204476961849233	0.01873336307133598	-0.005414445218165492	-0.0579826188517421	-0.006493377993466478	-0.03385247153973697	0.028822596112290017	0.00911232854362348	0.023782842955089124
ABprppaapp	0.3207194148001415	-0.09911651267561229	-0.01606779188314878	0.07034705432171119	0.004261578358321074	-0.014196066635932834	0.0029972309401986356	0.03569164402596213	-0.017958076607800633	0.013421103249162132	-0.01646307432632038	-0.06250700439234168
ABprpppaaa	0.365360185587826	0.8650821984606315	0.030381862288182168	0.059976232876807804	0.0007583575590963774	-0.007040279049512301	0.05584947633781754	0.003337558824971059	-0.06230331725511631	-0.0012258494434266229	0.002804211554866892	-0.05806628390816946
ABprpppaap	0.29860843173545926	0.24189145239673432	-0.0857590120627249	0.029575853407111403	-0.020528754346404096	0.025651897742111872	0.030078418393025334	0.017819246133041186	0.01540430288351434	-0.032016135196019146	-0.0045192546072973915	-0.15750668603303133
Cpapaa	-0.5794056003822412	0.07567312349811853	-0.024843021412363775	-0.08510464973277432	-0.018444261768443302	0.011583634715493108	0.042589097471811506	-0.048381072981351685	-0.005760065256978593	-0.002866460768404607	-0.029194769468326744	-0.00032909566795071216
Cpapap	-0.17303880138602526	-0.33897617168237326	0.022574707339764234	0.10587869500554026	-0.015382855719924737	-0.022242025361703256	0.05012371055685526	0.03485235960950696	0.056854209573239924	0.02172026005240378	-0.02570556697854752	0.21647612902292027
Cpappd	-0.014221367074332962	-0.45854345274956837	-0.13864205391829945	0.04654739890762804	0.025796919861861795	-0.018914488351787388	-0.06273386893483965	0.027755864190625996	0.049506836982023156	-0.008617962816318232	0.02350943460203926	-0.07454983023893447
Cpappv	-0.420004728946532	0.4547182195133361	-0.0500360761488644	-0.005469549355084996	0.2194324803879071	0.01976634295854441	-0.028124718957202952	0.05694017262444675	-0.01942513540461211	-0.022457099947968323	0.041452350599504285	-0.006188636749887871
ABalaaaala	0.29118345577598914	-0.20467161129076694	0.15087188558303127	0.15019587911344168	-0.005155940107459952	0.034242822626793096	-0.03515831810752364	-0.011876333816710008	-0.03065072997873932	0.034547802964725885	0.017137899191793895	-0.05455193873489403
ABalaaaalp	0.3658932596681017	0.1374068555357381	0.05494135390800952	0.1882786298520859	-0.08119637731542946	-0.0014408120058977023	0.06764722849838878	0.007889903438641823	0.01157668283418374	0.06116502148193207	0.032978355630044406	-0.12381484373809443
ABalaaaarl	-0.10291800635426866	-0.576893564201627	-0.007845155902822021	0.21210732149460132	0.006990041781264085	-0.046827949175650585	-0.0344777401114532	-0.06083859675337995	0.0570044026732883	-0.02364468319233084	0.006511182931737394	-0.030339703206640003
ABalaaaarr	0.21512739468949071	-0.2839032588990907	0.008004581395371968	-0.3048179489119362	0.06096819999218299	-0.02372192719202207	-0.03224485621441356	0.009746749564481001	-0.0161315674641649	0.0554349855774867	-0.03358514363464463	0.050410334522683
ABalaapapa	0.3833026490697181	0.2735125843524084	0.12932936787534535	0.20899968476501551	-0.003731169719373543	-0.06193028226853424	0.05364025997367136	0.07533154690220795	0.06491010616139063	0.060501174679974644	-0.026027527186411242	0.1485657164569063
ABalaapapp	0.2160961289872585	0.19249203339573503	-0.12012369477289504	-0.0025802887040568445	-0.051526243805072106	0.05229964095240963	-0.039508451405899814	-0.06093598460423562	-0.031065628760194888	0.05310187487098036	-0.053005327181652316	0.1227715307659898
ABalppaaap	0.5530568925729777	0.48034955044642075	0.00498691170424397	-0.09820305185292155	-0.19885514007758778	-0.047802240574862535	0.03756726289291307	0.027422885850847237	-0.021611094783287196	0.011800997031513416	0.018242428398647176	-0.08840762321483205
ABaraaaaaa	-0.0531359395095467	-0.6214090656702356	0.10461063064760877	-0.018719789706347804	-0.0402792192497624	0.023757345753104005	0.033455653465863266	0.006280109098507122	0.012839993364181245	-0.027358454806737847	0.04084434477132406	0.057084037097215413
ABaraaaaap	0.5977783431714739	-0.00011929650587505176	-0.16421372038444013	-0.031139494787527786	-0.00814421861128104	0.03247628281416045	-0.015513846994831904	0.04229984875442946	0.011137235684213218	0.028611785850862617	-0.0048479490972306695	-0.08308232548043615
ABarpppapa	-1.1679808172242168	0.8099026824119901	0.030684526289106874	-0.18038685416804692	0.05133000195807326	0.02904000263011711	0.043577406392265615	-0.012217136799624322	0.08952445306616087	0.037146566558805355	-0.05657284062350521	0.08550418080442862
ABarpppapp	0.019606591553116857	0.734802604835715	-0.05003891836794791	0.010094187861983754	0.04598393995148171	0.03514925557022824	0.001289422718829412	-0.00770515409025258	-0.013217783149557707	-0.019732683424410497	0.030182809489795098	-0.023414556076536003
ABplapppaa	0.35391330286844724	0.15696477186861352	0.04053621127708502	0.073665630242868	0.05331312400021808	-0.03170936464840619	-0.010473493102970846	-0.03855585077449752	-0.002925697775776064	-0.005548073161123663	-0.06540692509499464	-0.11655715100115084
ABplapppap	0.3967118069408511	-0.1928737287030924	-0.07462773303792823	0.03866560683501642	0.05850924265949039	-0.06085513385867719	0.025152368217990627	0.025710262703724923	-0.08266394198998968	0.030425463680277053	0.012929020110624103	0.12085406788381571
ABpraaapaa	0.38189757255070406	-0.3418238314248716	-0.15789636849819305	-0.07111493257838442	0.03962353053686269	-0.01854769237499625	0.081946020986267	-0.08099363765550831	0.05993481820488132	0.01825018805555684	-0.039132648547739464	0.30509005110850207
ABpraaapap	-0.284771949648079	-0.07445325799210985	0.10888504165906576	0.09873933503589194	0.06591800457217141	0.01635016760788313	-0.044000510772890127	0.04058781383709248	0.010364280628960342	0.027263691675570204	-0.06512803402138961	-0.21052104281557932
MSaaaapa	-0.20806570362084345	-0.21159134967833926	0.2387493782930239	-0.04486715093772239	-0.06002405959299574	0.02596555799033152	0.016029302044756038	2.578629193592138e-05	0.063896292520215	0.12998735669217165	-0.05947980703138314	0.06476670561192084
MSaaaapp	-0.33853318690641726	0.0682976025263622	-0.010544078430010529	0.1545621072364001	-0.072125162925919	0.06431619272485345	-0.025284720616523763	-0.07755659079411303	-0.08625550828648751	0.0758115209975878	0.002126651603407345	-0.10141108944131366
ABalaappap	0.43012485763268116	0.08819611160950426	-0.0507731950200883	-0.05827319077976155	-0.0708778793666202	0.0037912041881159467	-0.009917943775676999	-0.021828466290937334	-0.008764152336883317	-0.016485147316947495	0.06782721329916379	0.18588717854382
ABalppaapa	0.28193487016408847	0.019160034895010145	-0.02486493796257046	0.08370874832523542	0.06654772046201982	-0.10462981787556093	-0.05536620399688258	-0.024382423662569534	0.014873134018154256	-0.013972541044101916	0.01695292386609845	-0.1172258100958496
ABalppaapp	-0.007796544594881775	0.08698498107474438	0.04878743889064219	0.124685515598027	-0.024347697842557414	0.010249631894536019	-0.04006252788033693	-0.023832059675143274	-0.006724713964313418	0.026471644613974967	0.07586549161538417	-0.16467989906407515
ABarpappaa	-0.10550120521074147	0.20592111798438265	0.03125760449523634	-0.11363206020203254	0.03324836602583494	-0.029755798650547293	-0.0965754584213051	-0.03086328300035542	0.01291056103405122	-0.004258924106202061	0.00958384870837204	-0.01278372356336295
ABarpappap	0.0022670571265618173	0.37807088111945325	0.013501955263323347	0.0994420574799283	0.057612924210220975	-0.06671919254202799	0.025936924921411003	-0.012940887976833425	-0.07941394384693833	-0.024111659637224395	-0.06675377005013337	0.032020056247850356
ABarppaaaa	-0.13660138142813577	0.2651509306442395	-0.043733570241930544	-0.0445972924745816	0.012079294952415384	-0.047234429016975096	0.009035347622538189	-0.01887823789333496	0.005136582117748739	0.02043876205624791	-0.008242139328526576	0.006000000511453932
ABarppaaap	-0.8217996616260504	-0.32203529992087937	-0.057610064256407884	0.09440452212215032	-0.1480081720277291	0.011641402389288086	0.06951167615184006	-0.022384800470307192	0.02374033607744597	-0.05657540154718998	-0.008266808313102376	-0.0022142177146637926
ABarppppaa	0.32741663861021175	-0.31942551923150037	-0.08840818016524445	0.11360788662075393	0.06543903507936023	0.03685778687473745	-0.0007626332102385368	-0.016490986552863858	-0.04238961934755763	0.03645461003084491	-0.016133604994958455	0.3347637577898841
ABarppppap	0.3010047371747021	0.2032615056122945	-0.03882583207105199	0.09709318142144129	0.04282225479139387	0.0008653001338758785	0.03129406443412377	-0.03205312540813877	0.05962581128259534	-0.03399399699486896	-0.008746952258182348	-0.016277925511402187
MSpapapa	-0.20510714820924072	-0.22884776523183537	-0.06852955895323284	-0.1416431945638679	-0.06487585170945868	-0.003039827861073327	0.02567289018146405	-0.02263020578350924	0.0250004888347625	-0.04912962732553297	-0.037266882143543734	0.01951416688066024
MSpapapp	-0.37302066565111125	-0.7246391196905724	0.06251281431809351	-0.039216287166801825	0.030306035587199777	-0.027602255370987535	0.02659903700633656	-0.03422096912413358	-0.046269616596447204	-0.017223122115690177	0.07368126283784397	0.008361369273624299
ABalppaaaa	0.285025433192084	-0.0507130276672455	0.033758937186307625	0.18294133130846982	0.04410328583755093	-0.014657523642902707	-0.00788417048053236	0.011729369227459839	-0.025647599034238907	0.010636482151694196	0.022184090177230234	-0.016610946141394602
ABarppapaa	-0.004463765232644742	0.004196764888873892	0.009783356754591258	0.09571508729095976	0.0027265453251667203	0.025250143341396636	0.017731985215125808	-0.012202059130472353	0.02766622542432162	0.03649246729283841	8.415206840953e-05	-0.11081281142682571
ABarppapap	0.22395581349118038	0.2075954210825691	-0.02577377218857113	-0.05222290637708454	-0.04118621012064298	0.0019914808143466005	-0.025401164791185725	0.005002306710478895	0.022263610796596577	0.01472460880142185	-0.010710154136329433	-0.06672029182408565
ABarpppppa	-0.16707335955071995	0.26810470190358665	0.00967689780226949	0.020767696522893262	-0.1572007274379665	-0.07428473368032616	-0.04648018719606334	0.005998261405944012	0.10290058337877626	-0.023592389511575666	0.013368646907555449	-0.05587126541137068
ABarpppppp	0.9536765388981256	0.33201720143991187	-0.009287139064927608	-0.04500339360206313	-0.1504879781439228	-0.021342135972895523	-0.0070067893856549214	-0.019228135676883275	0.034756123796621484	0.01197071762850984	0.03954492714367425	-0.08287943870703121
ABplappppa	0.24251209899441029	0.007793184735922036	-0.14829432404977336	-0.1504019675820174	-0.10567954507067168	-0.025374202966287597	0.04860396468371798	-0.059503438979582914	0.04573839208566207	0.008826118503836777	-0.007191091184882305	0.1922234067630348
ABplappppp	-0.11468474289936709	0.1634290000327106	0.05735397979803952	0.1586909399417092	0.09528117402388958	-0.018286489370961695	-0.008749922694217307	0.07986840275029997	-0.04251517400217083	0.009206873110147448	-0.013471020125263668	-0.08153110973433873
ABplppaaaa	0.15314019164831144	0.12257115788833785	-0.07567128371467115	0.10659452592396125	-0.111766852576495	-0.011345723144790805	0.013224522226716696	-0.06205097963855316	0.008257640243765865	0.05690463324858949	-0.035484700663620444	0.21601276920957593
ABplppaaap	0.1797298403702355	0.07498183676809729	-0.2415104876173166	-0.10714347649696022	-0.21075244756394615	0.021187581853069407	0.06807750618470251	-0.0850104660761091	0.013678834201697033	-0.016137314296374192	0.01709873424942842	-0.034458131460648175
ABpraaaaaa	0.7159865367696979	0.08867198719926615	-0.09518184375657038	-0.08408723555686226	-0.16673765914606414	-0.008406277827446454	-0.026945723123001836	0.01979193527053444	0.013502583102543061	0.01994109243053103	-0.07621175163396827	-0.004930052361432898
ABpraaaaap	0.6303943148608352	0.28086735343902824	-0.10423288239133693	-0.15278023963889711	-0.02628929275061772	0.013132350633194904	-0.04516484305140339	-0.007939509603156297	0.019800815351296127	0.05459691339434046	0.04435654788904153	-0.17039564502987994
ABprappppa	0.2893014735934702	-0.11544617278533748	-0.01975582016058716	-0.02714983314699715	-0.012341272916190311	-0.017559749526516868	-0.02910934518823157	-0.03061023223754827	0.04301255359125878	0.025332636592808534	-0.005806484692769502	-0.16209987965252215
ABprappppp	0.14073088135747072	0.19446719419364727	0.006224753406007843	-0.029229215211522944	0.24239294917896478	-0.0023564549302725188	-0.008940454126150832	0.02586997525701933	-0.005622148064600126	0.02139538968327984	-0.0024049013272295274	0.08959300873969667
ABprppappa	0.04834154192568903	0.16593690426511973	-0.0281318303105826	-0.04245822145675767	-0.019179502624543918	-0.004629199013284864	0.027856712823512944	-0.11887125939851009	-0.0222003696910592	-0.007007274253185293	-0.04249529982829467	-0.04363147799600462
ABprppappp	0.021089063293029436	0.37569296374066347	0.011433746437073879	-0.07892716821209517	-0.05441418591536044	0.021979613708703848	0.02751859740317531	-0.054697525133768896	0.010014105845040677	0.019607800958363494	0.016421477990976954	-0.16436038594974592
Ealaa	-0.32467960964200615	-0.23111065406461306	0.08212036127074028	-0.06118549051117272	0.017297017247004026	-0.00927676415482049	0.014827981471489981	-0.03963469479455068	-0.007954597121469394	-0.045540796483781856	0.04557114573735901	0.16342073522472958
Ealap	-0.25836248764431385	-0.30699339261690856	-0.1898181842613224	0.0006032365721928547	0.10866358829837645	0.08231815681244259	0.013425590609577605	-0.10424996366569239	0.08677841426445347	0.017609814105400464	0.0334850523643064	-0.11266839425635776
MSaapapa	-0.09180195279481007	-0.312132118382372	0.05396529915982597	-0.039721462897921944	-0.026306201535662693	0.00013629008341403028	-0.03824168955757268	-0.024350424171299817	-0.007422068059970653	0.010007037338304573	-0.00649401208672614	0.05158441756956444
MSaapapp	-0.4819169344371872	-0.4853708517547799	0.04222701323729338	0.053111194692309634	-0.0659524774394654	0.0010456050205258165	-0.0029724208623643942	-0.09328811986771701	0.0005965434128186104	-0.014400046972501863	0.006544773321209276	-0.12831802708255177
ABalaapaaa	0.4655212987619586	0.21238923012237992	-0.06302817226939988	-0.17760430451301368	-0.10474471011310023	-0.011002758639417727	-0.011098977878831436	-0.039390020355868076	0.004361198531254993	0.04604961011731001	0.019068349695032374	0.06952786618489115
ABalaapaap	0.40355713913588614	0.44928909333429784	-0.09329253952057555	-0.1406936000664745	-0.20432077423678047	-0.028632718781719493	0.0006193781066758533	-0.0003585325492268393	0.06403403927712932	0.033095122721609166	-0.04358673826263123	0.12110098143152713
ABalpaaaaa	-0.5940956617420949	0.10809484885301175	-0.062086174136737664	-0.02806293860146271	-0.18534046348433464	0.04034830591117455	-0.05317745733551307	-0.013881788464934333	-0.006560803400994281	0.006738696592899115	0.015475327557122847	-0.06040255514021733
ABalpaaaap	-0.48654914771985436	0.03168482463142636	-0.030730551669326055	0.12159222399543779	-0.10123487591522905	0.010674418732140787	0.004964862290067984	0.016842958758867897	-0.029595078386495555	-0.009489848036813527	0.005854123733716417	0.009332383161247368
ABarpppaaa	0.23833911453021425	0.31066500657427726	0.1175879240104859	-0.06848621653005385	-0.047130426877833476	-0.03707889419823178	0.013256058976367209	-0.03456931247296087	-0.028958944654723876	-0.002933147793795928	0.01670377833429912	0.010502997919461682
ABarpppaap	0.004661558047274208	-0.14554792997130675	-0.032441576888936736	-0.06348536211637044	-0.02720614485036609	-0.05262887690115512	-0.06912193592106697	0.05144454474982239	0.033189022122868825	-0.059557953874023156	0.01231456252047401	-0.182780740100289
ABplppappp	-0.13859856248264238	0.17321653130943163	-0.013594720744174619	-0.023973434233654813	-0.01800365416101739	-0.03714258108871982	-0.003400568339918862	-0.07171762062289146	0.008559450939154419	0.06284833092961264	-0.039658308812079164	0.09272429337029073
ABprapppaa	0.46006038388117954	0.3256617369169894	-0.035688519810982255	-0.14427343269485804	0.025802437258345124	0.0007182104891669196	0.018972837574493476	-0.020336865183981846	-0.034231703937967935	-0.010113216810396664	-0.0702480667273125	0.11380578694954858
ABprapppap	0.3216868272307017	-0.22890455064195914	0.025667698019811065	-0.03301835864356277	0.08045008952269143	0.0013729749798943656	0.0023537083577681844	-0.006163088042178464	-0.05496596398020329	-0.02349544041804281	-0.02863200079933434	-0.008143735401263104
ABprppaaaa	0.16631897657574035	0.26936774751501175	-0.02738313547377994	0.09250715703645429	0.05964147909507039	-0.03680062005564445	-0.004211007059195917	-0.0740128794834081	-0.07330171991690092	0.03392565796250338	0.0773545736954849	-0.21715980936001883
Caappd	0.39351144103769375	-0.23487265639329885	-0.12594475821755824	-0.023671745434156996	0.15581973520720532	-0.02817926049143524	0.03573950599029159	-0.010627190273180638	-0.10484550686470173	0.04869911054920073	0.021331582683007593	0.20561764710884423
Caappv	-0.24498670261857433	0.38704796966777955	0.01567480034199943	-0.10282406243997964	-0.05333707466841987	-0.01300301490456754	-0.06363450826638607	-0.045649581239043065	0.012940733589536322	-0.031209042519742266	0.0269080619582961	0.06490478112095155
Cpppaa	0.666251035885957	-0.20121726640324356	-0.06499315075858011	0.041643751523840686	0.025229100250562617	-0.04850670267430747	-0.006276778870877699	0.028563001438592212	-0.03556912439740016	0.044577612654282936	-0.057471631271464575	0.251852623176341
Cpppap	0.777610908860255	-0.1681279950709318	-0.10610351794669613	-0.2525475623731506	0.02796873930698792	-0.08991468090021608	-0.009816847099317003	0.033487738980401374	0.018999888840900155	0.06887624707206041	-0.0021092204376224185	0.2668197891996085
Eplaa	-0.8742610831257756	-0.42642779663834407	-0.1402036572072334	-0.004270666646838114	0.09826343871947382	0.025267070996056334	0.06287851294097863	-0.028564108075524532	0.04811890572107661	-0.034616711296179	0.061125938678679624	-0.17294574555051181
Eplap	0.18217939859467683	-1.1377756699672297	0.043487221341286304	-0.029676561572815226	0.13031697790529811	-0.04794619223221445	-0.03122324418442591	-0.018433820008764285	0.06900630314049093	-0.03447420181246267	-0.040284825035658424	-0.1687029176460431
ABalpaaapa	0.2509983571759728	-0.29575763339464106	0.09238004179632489	-0.0737949256734314	-0.002456269630637171	-0.1574490180847784	-0.04283099446782322	0.04307307608412405	-0.002490366508651936	-0.05118892523627008	0.00851084477320642	0.016413254305964874
ABalpaaapp	-0.025768821743563274	-0.46857777481397367	-0.02879575199069792	-0.19269241225888206	0.04780345186207073	-0.015325906192579923	0.09010758506005799	-0.002730709382959301	-0.04516241154484025	0.0710040833908023	-0.037189287367973334	-0.10050110902890559
ABprppaaap	0.019751574814789095	0.09330255929553988	-0.18809829635601671	0.01266069832167752	0.029242462914874957	-0.05189049422427346	-0.07907929060685319	-0.11509108183116949	0.011002284576771553	-0.002618026776756837	-0.047897788579925694	0.08786083026980555
Earaa	-0.0924045267328684	-0.7120761393175599	-0.18498295998061381	-0.08593894866392049	-0.09996598545688092	-0.027307920300993212	0.014848430459784734	0.03488792681576435	-0.07050354722732496	0.03987671072032301	-0.04531538854205482	-0.02491731039800547
Earap	-0.6163894116384054	-0.9744067557770846	0.11299647639233547	-0.06264734466127002	-0.14121450319947684	-0.08552322134338286	0.03393580937910623	-0.013714194850218268	-0.11746449347126513	0.002894315371265668	-0.04661199969612927	0.1598809234028182
Earpp	-0.6749125082543659	-0.5562229128890388	0.06778783688376062	0.06725248988571758	0.1855373233838086	0.021366659650336104	-0.002401935595718689	-0.013421544803625356	0.0023502309019361096	0.02238307853327414	-0.013858319183023268	0.18302060873770046
MSpaapaa	-0.29973787509180305	-0.7100315094341888	-0.0006464310796226234	0.009640620122482273	0.009307209295734238	0.057292354020360314	0.08299174794634563	-0.12255576174067591	-0.025679541906849093	-0.0429969680783006	-0.05108458878770347	0.012383638354263645
MSpaapap	-0.3101599709243739	-0.3953540561539285	0.0060374029093141395	-0.021440441177943532	-0.02357858402278243	0.10715009211969322	0.0143579821164639	-0.02181216728497296	0.07372235198296187	-0.009563181398936983	0.028356146869408023	0.03810399952090357
ABalappaaa	0.30081514742497023	0.05429176318482115	0.11682500760043012	-0.008264092535075849	0.10338445483880042	-0.07484733759162536	0.030305615864982743	0.024695898357013826	-0.016224782223124876	-0.003500508707994177	0.015095790838401044	0.058258379773382475
ABalappaap	-0.024617379889115824	-0.9925668979085621	0.016244620291509942	-0.02235696261874902	-0.11822581403903029	0.033776577693742885	0.034207667391928986	-0.05547072982073726	-0.014434533933506377	0.04488300365165331	-0.06059195022539741	0.13856594242524875
ABaraaaapa	0.2670836552823514	-0.7095606673788861	0.04450189574891525	0.034901710136161	-0.04358187243504777	0.0773418402256604	0.044581124929191404	0.03693962872448535	-0.05211596240192098	-0.0325251501075624	-0.053458215021903344	0.11979795678189985
ABaraaaapp	0.09072153779093467	-0.13909859735983818	0.16167915770927138	-0.05860721046566054	-0.10150583192645381	0.007068598056136284	-0.018489856594202412	0.02825174628049855	0.06405319596318243	-0.06338114798638425	-0.0504563631725124	-0.028683991271349272
ABarpaaaaa	-0.2762468144897192	0.06904502693805044	-0.12062524467105501	-0.05758810567607992	0.10479186924063694	0.07862234738097458	0.04659626100843329	0.016389511411142813	-0.02825882429833432	-0.03223295772851015	-0.05186602528034089	-0.031997696464253225
ABarpaaaap	-0.5399867398857072	0.49877066107436385	-0.018524722567715618	-0.031024989002655563	0.09693544039677746	0.06143113139446612	-0.05964524988199409	-0.0012326576276559596	-0.002843171164898109	-0.01155964366309	-0.011617012030093793	0.04301700479089459
ABarppappa	0.3032072320343893	0.6997631954621053	-0.20967092106257285	-0.14063561080124506	0.1629307262361597	-0.028069270461876503	-0.02336957403441646	-0.028727264982438085	-0.021500632424492256	-0.07183005041247281	0.05410511110670007	0.07857886219647892
ABarppappp	1.1745758784263554	0.03313564649590266	0.07883723973943267	0.003301266969103488	-0.03775903172471336	0.07641317644407931	-0.006457255963448081	-0.05985471858713733	-0.012432505969449711	0.05598426025995438	0.023924677363682152	0.00296741705521756
ABprapaapa	0.20645137730121976	0.27306227814619743	0.013952410453632465	-0.08792647799876128	0.010125543238067398	-0.02250019264998357	0.01128812130651038	-0.004549967594465601	-0.017396051763182006	0.02514059395376084	-0.021184507761148507	0.11426583485488098
ABprapaapp	0.47618529625707007	0.3461764438777015	0.11803519342395032	0.07449883421978983	0.009851703424119384	0.03292438072781047	0.002540335409321044	0.059075848208296006	0.011434406599464809	0.0020662491988611828	-0.038283159472452366	0.048102673248614745
Cappaa	0.34947972751599693	-0.009728597241732402	0.16421658981395124	-0.016490293648014877	0.10375491952126642	-0.02724765793409623	-0.08648775500235131	0.07574603451905815	-0.06739875004599923	0.021392406707357182	0.014366222995545826	-0.2113534163185464
Cappap	0.5197539818682873	-0.531173013342232	0.009648254198117892	0.18563514467485037	0.09946890417670087	-0.04193823863005573	0.011321857573009839	-0.038098833279017245	0.03400855434927136	0.02280882178841286	-0.044677303495395365	0.029757208591363365
Cppppa	0.8656733954720409	-0.4009574458835987	-0.024844994627372597	0.0015171244367524058	-0.023131166256077713	0.04680633950965895	-0.011148697092220551	0.05002366558873949	0.039951172138881115	0.06595866905598012	0.001322573561751869	-0.06730662195133601
Cppppp	0.021326134501427587	0.11415570845710518	-0.13780490004504153	0.03638354905716641	0.0515886345341314	-0.039023453308393394	-0.013954733967237613	0.07764451814669328	0.1698964335056298	0.08361504714092981	-0.024469320453907414	0.2647015295478542
ABarpaaapa	-0.4793595849023942	0.32550603998860916	0.01128622594382507	0.10834430428585916	0.05491947941087217	-0.025294255934882562	0.017300022173116214	-0.039171200544540784	0.022560444742435022	-0.022622844571254918	-0.036929683962919714	0.10379424757390542
ABarpaaapp	-0.3657481278375454	-0.25811260613078485	0.05007384928495211	0.03960562862795532	-0.029607009270835587	-0.03356526708301617	-0.07528697383682592	0.00942170623887389	-0.03491635946324241	0.051026478520309365	-0.008854099626769295	0.011062142506093704
Ealpa	-0.005718626704348437	-0.4468642498289239	-0.09890338566654272	0.0747176023794089	-0.13386578860526482	-0.08550503540542494	0.00024994770013390055	0.1252500761681777	0.04088947369913976	-0.0045504059962880854	-0.005492126170900065	-0.04743551942869488
Ealpp	-0.6843513461978113	-0.5996428011066426	-0.08783724935759032	-0.05800389628663466	-0.14518414459332413	-0.0678265909273191	0.021660911075307845	-0.0070965728259634875	-0.04307880105176597	0.037391252932119305	0.042230115210180386	-0.13402218614130224
Epraa	-0.4747250754497037	-0.5273164818192558	-0.03545178278549131	-0.04087421692332455	0.0810889678396855	0.011560622783273826	0.03303825508110914	-0.08871086556598314	-0.04109560437946922	0.025220889400232628	0.11049813145933364	-0.1509886702050782
Eprap	0.11999506333461696	-1.4475498371840485	-0.1460567346274946	0.16495618944636567	0.19915827423785232	0.03625370412910482	0.04436119992872343	-0.017012308782531335	0.03831489998209353	-0.04609206412450297	0.010698910133270824	0.07122524609398147
Capppa	1.0125958380134135	-0.2092500777036074	-0.03604011279240654	0.16231476038692938	0.2322373870121159	0.03821649212765095	0.007097479437509163	-0.001619483839853742	-0.11075449222018306	0.02654817755885602	0.024578790936893878	0.014003049612445365
Capppp	-0.06009050069491888	0.03005746997834739	0.2364859710624414	-0.05811333713659309	0.1195824295474748	0.02652740823147663	0.002957231598216739	-0.02070355692633308	0.01582514887280386	0.05089210810425856	0.024869235000749383	-0.030074257989459233
MSapapaa	0.5226040199371851	-0.07441684974992956	0.09652277033299687	0.04070396612935806	-0.029622201921587637	0.033577697955809616	-0.03710563193906758	-0.03995144823007172	0.025456189539322466	0.008668421062657094	-0.05348911161892922	-0.005723872395357649
MSapapap	0.20308365390852898	-0.1677998857094213	0.03596385278813396	0.28445761416221477	0.09062484133394832	-0.020253993769000417	0.06718004927658298	0.06531067343870385	-0.00730876690746922	0.07070702035445375	0.020042113063651237	0.03310552547670953
MSppapaa	0.5201345515779369	-0.40496844942650967	-0.12980122609060174	-0.03630655100458878	0.01993149337508706	0.009622489417048867	0.03846317255616225	-0.08206380522513976	-0.039095704342765394	-0.04008526415368445	-0.02761771890550827	-0.1173173178159285
MSppapap	0.2801673505921531	-0.2675848641782939	0.058892551805371486	-0.051414282451238365	-0.0734281129094378	-0.07743458034085941	-0.05280549500212416	0.02164922792250113	-0.010118874780256932	0.059183314334385985	-0.052863375681030556	-0.010378378964295954
MSppaaaa	1.0967947798453936	0.3998205379405005	-0.12602605547144483	-0.04856023128192173	-0.1154825719264514	-0.007140973420906344	-0.057045076310481294	0.001770717743030931	0.10893248259530486	0.013579940934165998	-0.030591839599955234	0.08541323687539722
MSppaaap	1.2938370371837602	-0.08622212078992038	-0.17556111803789887	0.2360363144729364	-0.10025532098685766	-0.021960079801022023	0.010012180285881758	0.05848100131070829	-0.07389096600566886	0.020905395898568546	0.06221102776027467	-0.10901755913102548
ABprpppapp	-0.08570490691393799	0.04429091252719559	-0.036000924650608716	-0.02423010755048143	0.10262136274002769	-0.02948443505946582	0.0843861691634837	0.006687886214691189	-0.049863054505138886	-0.026019881680003135	-0.020929351422579755	0.002016495349267439
Cppapa	0.4706875730055827	-0.12841673466582615	-0.07963655757809007	-0.034789883471380914	0.09228398440255069	0.12745423648549692	-0.00985966778649498	-0.02487148986149851	0.07336905330258815	-0.06938767882384674	0.05616540505053906	-0.2312051430677028
Cppapp	-0.6169857534725302	-0.23246490060126124	-0.09237789478531812	-0.28256489287814235	0.08816750457198662	0.010737361101185538	0.0035986734561918934	0.003053747700144095	-0.048147167218511935	0.07091469409842924	0.03964592515896026	-0.25376833469490195
Eprpa	0.210250492138224	-0.7880092058644037	-0.07253649220922039	0.13013736442850854	0.41469853745417623	0.08676474939329795	0.053948422002321215	-0.045717371361672816	0.017488556318800114	-0.026053137333148468	-0.020687105533622695	0.17428474141342545
Eprpp	0.6279944964651628	0.6918044373323494	-0.025167558410025385	-0.02758296549782012	0.23695342838303368	-0.06180856175101237	0.019134228506275032	-0.011376092205921713	-0.02793695088277029	-0.05405073430021634	0.04801063870081433	-0.08608217302821777
MSapaaaa	0.47626776073530086	0.1560817766193775	0.08636365614693571	-0.06161544326518259	0.12793815713182483	-0.022207176926991944	-0.007030987351574859	0.013475800620385444	-0.09496408263780431	0.015972590634687173	-0.02044805998569983	-0.11748450424173656
MSapaaap	1.079232383628315	0.19277773073717788	-0.08141433987959305	0.20254220238998674	-0.024281531887691946	0.09394502716740512	0.05303400434142891	0.02154739422017734	0.020502457565890465	0.0416700806267765	0.018251615570544673	0.21327239998053701
Cppaaa	0.43330983486325664	0.09669148102057963	-0.13652955792312962	-0.1241317547492336	0.001628616197779923	0.08293471326286848	-0.09103853470925818	0.0011798921755283658	0.06563308319067919	-0.05289984306913865	0.008186073332423239	-0.1566083366003106
Cppaap	-0.07607165327303633	-0.5165374553404573	-0.1539731922204224	0.04528034507552529	0.19542907457690512	-0.014072047562844203	-0.04490876179532529	0.04957255490748377	-0.0445722801703927	0.007241433924366051	-0.03114212027982797	0.1630245877724812
Eplpa	0.17848000560296814	-0.45088739488576	0.05372522744543828	0.030534707385442034	0.1942591123640071	0.0628426293449752	0.04030851042745998	-0.023434165218432258	-0.06039352181959403	-0.0010973304756422063	-0.021185118329707348	-0.11314929336402772
Eplpp	0.3460504633397805	1.011801831541	-0.06640084330615761	0.004034580883797143	0.19093666874321624	0.11674563559720653	-0.008363878570158488	0.009382101875022497	-0.046858296410293716	-0.04462081171080606	0.053043050073857304	0.023537108459371788
Capaaa	0.36909669121992117	-0.20974251389311038	0.01777583694039224	-0.10254993541891042	-0.04738872010201147	0.08950567207319306	-0.04386566020628452	0.02084743329105966	0.03895736226419294	-0.0014953751855323655	-0.04003286992319795	0.09489165814411263
Capaap	-0.2606338261269631	-0.6052061217149207	-0.26293164625864446	0.0734103671230286	0.11109675456468733	-0.09393296772172931	-0.009333456803785748	0.023880409694313525	0.09840766628912831	-0.0006593049389495034	-0.014649314155809627	-0.4469092589053374
Capapa	0.39775409023786035	-0.5121854447029437	0.043656877976564035	0.050540343263092716	0.06574052194646846	0.09966940338674564	0.022691450418668362	0.0012318424557204149	0.03033989545232066	0.04454863428294463	-0.018704778336655334	0.19835839422695423
Capapp	-0.3422169849351604	-0.27237674331740136	0.09109260159830132	0.11666111558261977	-0.17003885737367594	-0.03596782273153343	0.0005757629516522464	0.056316843448818966	-0.0777572666924334	0.03727929233843355	0.045445341352604064	0.27509813746754236
ABalaappaa	0.5026957095374152	-0.037449117702804784	0.0604592657831748	0.031355608055164685	0.03728482625692133	-0.02161705297911466	-0.056165334305608786	-0.03321680537371839	0.022773234320794172	-0.008234080320482836	-0.03212203459327765	0.051294778860976796
Earpa	-0.4597973510362782	-0.45972859964330326	0.18216466429474248	-0.02415485325952392	-0.1487641252465929	0.2529783523598758	-0.0435701361563005	0.07858344735806216	0.01663181829519527	0.045031815077234215	-0.003975374927771961	-0.14073616101683198
MSapaapa	0.5140147119920739	0.049077581008328486	-0.09042200210836085	-0.18651869699522702	-0.007931041014465305	0.0011218426512135486	-0.04563534903696538	-0.014974963914220974	0.040322621638227786	-0.07178284251868833	-0.07824012833801351	0.09402927164020765
MSapaapp	0.2531449470581727	0.2317482304272114	0.25210917527835086	0.09149053160411755	-0.19190433499328738	0.050300885093747257	-0.04930551305632367	-0.02212809429509399	0.013874169843021797	-0.07595450189487733	0.05734293586737773	-0.16316818886719475
MSppappa	0.6760559237601671	0.8663603585370311	-0.22482057057703086	-0.14561816557881968	-0.14665534462603017	-0.02366216233368172	-0.041515894205836824	0.0024255787310079333	-0.030592563012727	0.06554671197956978	-0.0627443126781001	0.04203622657716168
MSppappp	0.8169872590476035	0.125979203848774	0.053591036422528854	0.07262102428251707	0.028012088384619167	-0.038469513512905035	-0.027947559290522478	-0.024101870891684057	0.03537715716768569	0.00732283540369031	0.024321271954204735	-0.2474768744162778
MSapappa	0.6745541099077664	0.4868951105741945	-0.10186814649074803	0.062483803365517274	0.2327531146062588	0.06486940378491943	-0.007405085432020453	0.0192353630966802	0.05024765270068399	0.02435076130256663	-0.07615279534718199	-0.11990919795235687
MSapappp	0.4693344352957773	0.41221435582615906	-0.0023946949283621954	0.0921839388725775	0.05308802365704615	0.11047726758472191	0.046958994581353136	0.023430023641131007	0.0667915111365982	0.006563030360055866	-0.06410430751364267	0.11950802558876189
ABalpappppa	-0.34599743537897226	-0.5473952408734156	-0.06852015717643445	0.13697544624588018	-0.07091892264112636	-0.058868887093141975	-0.009012471126294466	0.009995613779633303	-0.030348543191990436	0.06005417730811154	-0.02274795274381529	0.0052670826886740095
ABalpappppp	-0.4606309767174866	-0.6646024743905559	0.15135434153017643	0.01798930261028246	-0.25358603519881723	0.0210661354997138	0.052474639157013316	-0.01552797440866632	-0.07538400294711425	-0.042589524531968306	-0.029991335576348824	-0.11177178688802726
MSapppaa	0.11263499774077049	-0.23974527933920003	-0.05164949417913095	-0.11467268538752773	-0.03150937375774679	0.007945459133484892	0.03932666180767801	0.05752213871901873	0.04067705817019284	0.12059035751573116	0.05053778554664401	0.1367126818999489
MSapppap	-0.2194398727346045	-0.3737565733160827	0.1432007749970662	-0.02453889804023476	-0.11782733166399577	0.1053007894476433	0.06368246392084653	-0.05765339020406445	0.022430605836139813	-0.04020265923955789	-0.043438100681417895	0.055385572521290484
MSappppa	0.34383679396237127	0.9148087963852787	-0.15272815901947123	-0.19176327668535026	-0.08663745725860254	0.020746900935621447	0.02019919201613163	0.02005618978851826	-0.0028145266131390356	-0.008002052350294452	0.006106189342606049	-0.029152411957202688
MSappppp	0.4712165914401932	0.02977333614267754	0.04539278311390557	0.09268003560050256	-0.11609327710524615	0.11213369251989194	-0.007904460526706382	0.013430284925989314	0.03837646523961802	0.038222400007566965	-0.015403384560798391	0.20010543730575586
ABalppppppa	0.32559815212369814	-0.5434017300031908	0.11981434465734436	-0.10418279372994835	-0.11920894557474217	-0.0042243362563020356	-0.046202953135171636	-0.1113925655298808	0.008614784473158207	0.047531935018879805	0.020882668012652685	-0.10408417665162041
ABalppppppp	0.07586490418702196	0.096272749687344	0.0836747434649801	0.10553784051243575	-0.10586137870735027	0.02905022794927281	-0.013389706785818675	0.1085148504357573	-0.05456828894443628	0.051702799664532194	-0.006436827020700838	0.030728416917164405
MSpapppa	-0.2568886515418415	0.2707419807737558	-0.015122348966805295	-0.012215582744373687	0.1519650261280449	-0.05383727590547937	0.07763024732205065	0.024666947253183778	-0.1284849265489247	0.01126590148529651	-0.04125568810291151	0.13843812926287796
MSpapppp	-0.47992167098790983	0.05986829146573672	0.032605218376144364	0.14477691804294732	-0.0944735163314347	0.053048478472976335	-0.09356123517601211	-0.0289726829893844	0.0426184125107292	0.05416267120050339	0.026967809002127287	-0.1691706527060962
ABplpappaaa	-0.11374920545132762	-0.04902462286349749	-0.08395899396948014	-0.04440329290529455	0.18543961149818186	-0.07895303703819644	-0.01459281445710984	-0.028862751723078034	0.029188013109665522	0.005162684616396929	-0.04205300640678845	-0.03992250297760216
ABplpappaap	-1.3101682657982434	0.29263569551958996	0.08975811047745844	-0.06544116447529018	0.02201729313032122	0.016068903146983272	-0.013059704540479332	0.04680636073449582	-0.024644021122189504	0.028209964420576543	-0.027951277863549402	-0.07999045035779188
MSppppaa	0.0868550538217068	-0.2595485386015437	0.3553151897043405	-0.00877025856385474	-0.0645845251485935	-0.10950973263502312	-0.056415539425874656	-0.12297909777557794	-0.1426792163364324	-0.02892299245878422	0.09419630452791047	-0.09133477816028765
MSppppap	0.11304929994531718	-0.5053997030717147	0.1181579557807366	-0.0684742495462822	0.17301936974126308	0.0592404308940838	-0.10542704623703111	0.02456781747721953	0.039730830926086445	-0.03144844676664277	0.025617384245938967	-0.19867396756019307
MSaaappa	-0.22134066677208875	0.04989922820855002	0.11535177040291471	0.18736350070467436	-0.08046185332902751	0.060003194738335146	0.037558914530153545	-0.012972072692825756	-0.011437425029259304	0.006632656073556793	0.039566204385062885	0.03939238673362391
MSaaappp	0.18920491910534953	0.028472001755195018	-0.052612707231049015	-0.06236582642160573	0.03611177026478295	0.0330899538726818	-0.0006022315181081998	0.0067238569739010694	-0.037945450020820795	-0.012778375202129082	0.06595492151664706	-0.04618169251804242
MSappaaa	0.8694588499532798	-0.11313423496827264	-0.01710801550828887	-0.038479738189747564	-0.05261799190138797	0.038361867280822706	0.026290838799027855	-0.022616860259223104	0.007834155747686982	0.018946909239065283	-0.012766060506246917	0.184777630863319
MSappaap	0.8887976125131524	0.1715003773285977	0.27495772411222363	-0.007629795227818176	-0.107592852315784	-0.06816593951075255	-0.026801092120564796	0.020005953167064286	0.005521957786644185	0.06513987821751638	0.08260377292361687	0.014970305153030666
MSpppaaa	0.40104812861908096	0.2750078006442133	-0.01786931374467702	-0.03506514324485249	-0.008567276893255753	-0.06912264916638297	-0.040825122349077404	0.025233937016081447	0.0379231416748134	0.025936258013291	0.021107305543973706	-0.11999448127915792
MSpppaap	0.7894181775621181	0.07377820821711452	-0.02978329476134261	0.05128744697273797	-0.13041089019450236	0.03930956622873381	-0.012832912491054463	0.018739763606423314	-0.002156904681660186	0.04590491629089443	0.034809366940705494	-0.141694463384133
MSpppppa	0.6106225579611526	0.6066561263451227	0.10217458645334689	-0.04731575699173798	0.05500276236930335	-0.07102135462239814	0.01674763390976425	-0.008460642755746605	-0.06803344293337538	0.061801474347326676	0.04312552461033535	0.11588245767900636
MSpppppp	0.6546569793080419	0.7312947109338302	0.1278273950589947	-0.060578641960812134	-0.015510162840239247	-0.08125634285021348	-0.06407063402168758	-0.05736037363288944	-0.04568415276262733	-0.07182094904975822	0.010700460032316467	-0.0008496120607292355
ABalpaapapa	0.18658155245475158	-0.5851576259282902	0.3397086726494391	0.10912371371349976	0.09514291910761616	-0.08346998306519984	-0.02352683694879973	-0.11866821717350741	0.03158464136774378	-0.07750974932538693	-0.023593042207643564	-0.2395257371862299
ABarapapppa	-0.1810808943239846	-0.3248955198433863	0.11111392811395045	0.13484605320994558	-0.17429021513913476	0.030147221591551653	0.05800381743177129	-0.10633305432026932	-0.02214161342840399	0.046640370611090554	0.06851175108884805	-0.0823861312545926
ABarapapppp	-0.5571213298830338	-0.47995944361326426	-0.19693320099916403	-0.03697989844134077	-0.09455293114030014	0.01974252456242634	-0.008306816604330832	0.08881013933388637	0.027957094804037023	-0.03164450589718026	0.025542373475885203	-0.0008120616447116831
Dpppa	1.2573393414248297	0.7012233745394318	0.040910508566412346	-0.19925797261200734	0.08490999591365687	-0.03916978626622987	0.023470299568430025	-0.02579456798267552	-0.05095154436446708	0.0653991933466126	-0.018162493958470024	0.06424387527158451
Dpppp	1.1306560253172084	-0.27740542208279695	-0.023180954991773053	0.046231125698692414	0.18661835597708287	-0.12914927893428846	-0.019328414949777446	-0.04916689397106729	-0.021579353674692933	-0.0017460001259730759	0.11771897639624035	-0.046231476055946505
MSaapppp	-0.09051228057112219	-0.14849718410384222	-0.047820051062368626	-0.11901478421367113	-0.08191678613003771	0.03915007962397364	0.0875001602491582	-0.06715559577341196	-0.10825190158263859	0.08567454074622315	0.03970074637194085	-0.2867107615534015
Dappa	0.8144703135221872	0.35754143764606894	0.06191102907247222	-0.05367277850333764	-0.17855407501576837	0.08715104968577468	0.004735204808511652	-0.008069962860628482	-0.028106417200199352	-0.037019046374877	0.06216324668119378	-0.16444139809909059
Dappp	0.7466730066802175	0.5230709943254994	0.04149145538133774	0.01245651168865923	0.011229382543880388	0.14491118809375514	0.007595742844654203	-0.05404288117843318	0.01845937926958569	0.003377540719605301	0.09201480127870129	0.09866547674443903
ABalpaapapp	-0.025225463821936224	-0.5358918638005815	0.1778558148261822	-0.042020003522419025	-0.058934003852866144	0.08103640020086596	-0.014863585448134861	-0.04219309481479845	-0.03842283305659615	-0.05849280541738592	-0.0033385867617097453	0.02613897098257174
ABaraapppaa	0.1632902560688572	-0.7598381429206517	0.05521905809257768	-0.028630603910550775	-0.028877683087067754	-0.03548843408732515	-0.06806021459775616	0.008018316668014497	-0.0024510623639560332	0.035866011290510307	-0.013356016035339468	0.21999361588756566
ABaraapppap	0.11536536499143471	-0.5298857204186725	0.13154959339322278	-0.027932785681741446	-0.13525136361301757	0.039307146316414215	-0.041490593195078966	-0.04935144429564544	0.021292373828301077	-0.1913812934405877	-0.002160432447932759	0.01505388822068545
Dppaa	0.15982763587586346	-0.41222094511144974	-0.20100779194757126	0.05031849080475305	-0.06037366014549995	0.04730263419436574	0.002543782457739648	-0.024310848357491314	-0.1287439613920788	0.043633361348781055	-0.10178592548879915	-0.2782612668801171
Dppap	0.893576660883303	0.11527464643776593	-0.14000323278016832	0.12830349109785272	0.061387092040054506	0.059333851869351875	0.014613898194977966	-0.035180442561289854	-0.09375074471543178	-0.009169676426854649	0.04333655909416705	0.1993494993610809
MSpppapa	-0.03846234242186295	-0.13279606742641756	0.17773291927820556	0.1487199839070304	-0.11148646486276251	0.034043994089657054	-0.02869322468909215	0.032341166536404065	0.0562888890261671	-0.024832027859929648	0.12379234685534565	-0.023192306044922277
MSpppapp	0.8756220523886494	0.25097953332985334	-0.10354920394564537	0.07363894161113732	0.05370712729399002	-0.0027781894179810724	0.04465178615710097	-0.1077102934759226	-0.016112201195298527	0.09253434174301856	0.010948127391059914	0.11317732348769613
ABpraaapppa	0.1384912705027585	-0.4667202047026832	0.03256624611493784	-0.07410489493441504	-0.17997179520545833	0.024163663693497626	0.023988592675918484	-0.003220414629783151	0.10502119213770113	0.03751811970960223	0.031028373036024348	0.15570926613163075
ABpraaapppp	0.002230693100959008	-0.0921031476538807	-0.11013625160485381	-0.043103510157409174	-0.05738868359467199	0.05035162165488782	0.03939636631059373	-0.02421698255359316	-0.0904249938904181	-0.03241581564485848	0.012221260584049098	-0.0728453931146583
MSappapa	0.48144502354913876	-0.4954374419085103	-0.06685414802710453	0.12325332583722963	0.06870978905072937	-0.16109223330696687	-0.05657103649387629	0.10369963636107747	-0.03578614247340772	-0.04261686063143862	0.08370587351979242	0.07701796967479677
MSappapp	0.056386254802614354	-0.09444518825490006	-0.019008754617176812	0.1020411472280711	-0.34565198810220754	0.0010922477550626142	-0.07846663058101983	-0.13895687535117526	-0.03457683765431315	0.09584920807949732	0.037900871860189776	-0.33746500930838175
ABaraaapapa	0.03942973330180401	-0.9929312303884711	0.2746600762882624	-0.05800419737741085	0.11792870081679634	-0.12121651328331935	-0.018972017936758023	0.0022468913936171714	-0.014980088632238167	-0.07088905230324274	-0.02926042938570775	-0.04273477001858117
ABaraaapapp	0.26000680033313245	-1.0901464502353215	0.1264092993062844	-0.1851969471689003	-0.3013789130391326	0.01335474587137229	-0.022094119567344823	0.04241442065318139	-0.04758374333220824	-0.0649378446047078	0.11963263235953946	0.10855869646874862
MSppaapa	0.34523544736010187	0.059922335274890326	-0.12753516121413064	-0.18116174586741499	-0.08788833789401854	-0.09174723525373182	-0.052631061931939414	0.022038533423415857	0.0017543468621431051	0.08157142576218514	-0.0973042229881331	-0.011961181487449898
MSppaapp	0.3763871670744882	-0.046692868754338375	-0.008400282146117235	0.050653642083925074	0.05914950903272366	0.07776200869602382	-0.026079294466388507	-0.09661362321327538	-0.035342678156544294	-0.05703645941402208	0.04384131459237757	0.05893639301559287
ABalappppaa	0.887454650605773	0.11654204016631671	-0.703610981382084	-0.09902025105130373	-0.05901427332030196	0.022910443352879527	0.136610750467822	0.01147028972103518	0.03137580837938084	-0.11234593551919499	0.10971433801372019	-0.047299051273342045
ABalappppap	0.2529228404673105	0.08196606778494389	-0.2914171129063589	-0.019069981032474932	-0.29567366645372734	0.013440371887346743	0.03430559724674241	0.05122711325582462	0.009248350698035162	-0.012939830276286637	-0.10823506985925775	0.2153387635767556
ABalpappapa	0.024707386849564906	-0.6470652465241963	0.19962818224947346	0.17297013752968027	-0.14013183484506483	-0.04582217937337638	-0.061196089959445026	-0.031044547869643998	0.005190265743979791	0.056802566109140674	-0.004795515501840676	-0.020831974133272767
ABalpappapp	0.23849879788568587	-0.33116600472448604	-0.1270757945757867	-0.0939844853094659	-0.10009788356588435	0.043308311605666956	0.022963856389495236	-0.01588946951340611	0.06021863897182863	0.046025952960538054	0.028485183126395853	0.08615365271097779
ABarapaappa	-0.32877724092075095	-1.0330195535521538	0.3704304805622726	-0.26154787319523065	0.054561965311980785	0.06805698764708791	-0.0484832581390463	0.06847909117326283	0.05178964934044934	-0.06547197896406892	-0.022208680868618196	-0.0912701208795704
Dpaap	0.31886714886330136	0.08675962777734597	-0.02582758683419358	0.19172099890279287	-0.11690531771887083	-0.16247101695904392	-0.06315021943490702	-0.08053473481246051	-0.00271340172412349	-0.10720519270593512	0.04594635208098054	-0.19181042135753873
MSaaaaapa	-0.45435328757222826	-0.4567887862702007	-0.2021929684580168	0.239852832114464	-0.12082649777419416	-0.016227124310489657	0.09875449675494659	-0.1592596064795455	-0.14722149418013386	0.16288044835144344	0.12891954273907494	-0.005886029726087408
MSaaaaapp	0.14497791575956015	-0.5694921148293971	0.04993713351016997	0.022440007121029365	0.12619209971352335	-0.04511176606346754	0.03957265105541414	-0.08131928246245881	0.00031940223254775524	0.0032568451076930766	-0.06675873732606323	0.346426215718223
ABaraapapaa	-0.12477527155261231	-0.7192923790047359	0.3619307999846992	0.03387215011180117	0.04165692396219532	0.07310611170938618	-0.08677491885536018	-0.04645675193684376	0.08440406647534383	0.027556772761356183	-0.03564702516987881	-0.11939742038410346
ABaraapapap	0.08454593787361224	-0.3802624642001878	0.06123539484622322	-0.09571845763394497	-0.06161274414350751	0.05383954399354827	0.03430427162912122	-0.02988905679984301	0.1107099341002034	-0.00723390222437877	0.059638412378350075	-0.0863877912304629
ABplppappaa	-0.2627066302390717	0.13099650284657244	-0.01170816682889065	0.036794467703712794	-0.04979015068219401	-0.09228170769131265	-0.1059556894382718	0.0247981636269319	0.1151075856392061	-0.03150002812827066	0.011912451224468849	0.034578249427990704
ABplppappap	0.14481550700685555	0.3529580640677358	-0.20509822846845674	0.06996445726954162	-0.0210926677157815	0.021007791752233003	0.04270757863846886	-0.3718202336917482	0.06293757169485725	0.20242136165614635	-0.10158677353264085	-0.13034341162482424
Dpaaa	-0.27640047960895375	-0.8489709075879924	0.014854297247778685	0.15828431454364061	0.027543517723659518	0.026266660099206703	0.04106430455362986	-0.023331368043920785	0.06892954518778252	0.13055165378317324	-0.10971132073272946	0.11529454329458932
MSaappaa	-0.425841897829926	0.03018521476324879	-0.019644287203055357	0.056697905517988555	0.036116375459026885	-0.00481365102847231	-0.04987420400084546	0.036382995624650645	0.007717195626412036	-0.0158372098983327	0.0316709877346633	0.02069914289359303
MSaappap	-0.37988631078316454	0.00654020300120394	0.0778629425151471	0.10590225182828204	-0.09078370444923697	0.015630375589254203	-0.06477621424491375	-0.03125960887561689	-0.05069077503008019	0.07809178667443549	0.058343839310516905	-0.17317106181225736
MSpaaaapa	0.18923275748460971	-0.5713951454921995	0.5244404645627977	0.06431448851763213	-0.24372656858635328	0.2609233506149638	0.05033591692235598	-0.055704846007846046	0.22682024629935277	-0.05716038804937751	-0.11651710847250893	0.08574353391461158
MSpaaaapp	-0.06576178752565938	-0.835745707284032	-0.16130278252762714	0.08633329218393249	-0.11447560146488427	0.03199565076856931	-0.06776201605499126	-0.1668438669401533	-0.10077767711758334	-0.06106946472516225	0.1119012071323318	-0.09861859738643641
ABarapaappp	-0.1077275656344487	-0.44848456739052905	0.3838544989256951	0.07920796555361616	-0.07761341921602039	-0.15490167208019395	0.09005616838119104	-0.0728410899880996	-0.03252679519827517	0.03683159991266222	-0.007876233481803463	-0.05271460288911581
Dapaa	0.263624365529107	-0.18568103513776793	-0.05127938005952938	-0.0023308216877353702	-0.10717775758447938	-0.0652953116634249	-0.05632060784161781	0.008330499769715723	-0.06905036903902424	0.057113202551558384	0.02970850040757324	0.05046671367410183
Dapap	0.5679786470723059	0.16610421490274038	-0.2461252455233863	0.16031801210080857	-0.10099129985407204	-0.08668484841952204	0.1091649319149279	-0.014229181868353891	-0.07011103212659991	0.007642919307018706	-0.007341420762387359	0.017965606416777507
Daaap	0.3390593492722415	0.2715828510786706	-0.1452610939305192	-0.06713127618429426	-0.11534426157697908	-0.013846589458182106	-0.03791232743266978	-0.05433358693894936	-0.021741623336275613	-0.06230680252905728	-0.17704706085572472	0.059981257741906005
MSaapaapa	-0.6808073352357727	-0.49019087649191156	0.29368524383621925	0.14314190426458814	-0.26028027015327204	-0.000863548201742083	-0.09617573855704807	-0.028717896328085028	0.0076436362839953165	0.05082842387464407	-0.004379316530252094	-0.043842755960677
MSaapaapp	-0.09056822833100107	-0.7398018848197765	0.46279069554157826	-0.02092759160219413	0.12063816180917988	-0.06183046292778105	0.01108290545608496	-0.1729526394952154	-0.09804620109896543	0.07213780683072658	-0.06872118064541823	-0.09068934420663133
MSpaaappa	0.2605974024224021	-0.36285416444947194	-0.3262801265562539	0.11427867032067981	0.043895894994770826	0.03990017213047268	0.07356960812431854	-0.23873918313312076	-0.15589301796710614	0.14856471324579998	-0.035780873471988064	-0.036066707623878466
MSpaaappp	0.2542202608636157	-0.478455998328483	-0.09486135661495808	0.03817859329465455	-0.1925446730203028	0.061925214794829	0.09351147407763953	-0.05564326485993907	0.11221308017274198	0.010023028792940526	-0.11847351752335691	0.12935491539458752
MSpapaapa	-0.5710277685479856	-0.554504560193021	0.5671699354426041	-0.0572106752465399	-0.33191681650290306	0.019932519260370454	0.05643322673127907	-0.019323190078684424	0.0822557605401127	0.03981505935157135	-0.024246220275556795	0.1502184182602314
MSpapaapp	-0.08731766398261584	-0.28092814296551727	-0.02676956104160711	-0.21169667169090506	0.28396358545070804	-0.17583186050902705	-0.0568116717263101	-0.05769619055331934	-0.04323819791386822	-0.24678875564010763	0.06066910857350525	-0.10063150004218599
ABalapappaa	0.7227619175363941	-0.14363154838020165	-0.2514871986879954	-0.04267466642075264	-0.09044165450599054	0.10302781413836416	0.04602100220408227	0.001964561422368824	0.011966579393314554	-0.055291845648125434	0.09097146227243663	-0.10662310825955168
ABalapappap	0.33704218559813287	0.053720817617530725	0.0060087187117712215	0.1624911611749356	-0.2140261764970625	-0.12796401157352386	0.04031502673276743	-0.03959606635700687	0.11214889089746004	-0.054039831634067954	0.101785075354897	-0.17832998166311315
ABalpapapaa	-0.05266449102726024	-0.07695132240798702	-0.23920752875695872	0.12821349931772824	0.17688109392991264	0.10081356681106506	-0.10902481559782785	-0.12291685106044214	-0.0477713968722628	0.10051806978458763	0.027710408312722472	-0.03865362190329172
ABalpapapap	-0.4242837494188755	0.34576834327061734	-0.19059663657629	-0.5346592158606022	0.12293306559480016	-0.16937406866103094	-0.0102273682347795	-0.33706342347475515	-0.005151049524888346	0.04507727427277147	-0.08552445166406672	-0.034706433170814774
ABaraappapa	-0.20494273120630452	-0.20029558237491135	0.5552093524042553	0.022139789529910178	0.07002238568126162	-0.0010663610023820657	0.028624087436791325	-0.016523145367747127	0.0397987571594959	-0.014985869441260161	0.004780720262552299	0.04635491750643532
ABaraappapp	-0.2570742247961977	-0.5433242227218161	-0.378857231872721	-0.18867329978460465	-0.12336949007411407	0.03892244953121574	0.12299154661248583	-0.07201912118087904	-0.001071298497556596	-0.09274271295863452	-0.17394512929388228	-0.2583321044056383
ABplpaapppa	0.2363566954834291	0.04464691228604814	0.220482506604661	0.10429622862592548	0.2202410657370952	-0.21357345973515293	-0.04794339107606582	0.03813293184125888	0.12473165143266535	0.09251125296139767	0.029773824803603695	-0.06064864343054667
ABplpaapppp	0.5622265718310718	0.11693427663140854	-0.5017766653757111	-0.09904803052042264	-0.09207920455551688	-0.16554631104448309	-0.07407147458632654	0.2780468752408085	-0.004048029710336659	0.02877670583508577	0.0352923561098387	-0.21306322062202648
Daaaa	0.33663560643676294	-0.22836800444997243	0.0410245562677277	0.18299196547454258	0.021341971894082403	-0.14858182658020194	-0.0007389843469924547	-0.032965587293084	-0.0031402098060964506	-0.10442507563305245	0.05712410588136755	-0.10208992952255835
MSaaapaaa	-0.3212840104492019	-0.05890913863757219	-0.06987522551214737	-0.10705582016775494	0.06448212030362721	-0.023792393124917117	0.1531938006159085	-0.1462352006030782	0.21273116215946664	-0.05707169804099005	-0.017206064415263178	-0.10696565796467693
MSaaapaap	0.41624714800101653	-0.06414225944644589	-0.4669602431912258	-0.04431314201802494	-0.026679229389569598	0.19415833915617808	-0.0746235047707196	-0.017529317483656274	-0.05272892807865235	-0.08466363730388138	0.18851712954476527	-0.04106476172469043
P1	-0.38463350178534395	2.1923878545792874	-0.06292018406834146	-0.0895162815677089	0.047752802870794066	0.12276187229519038	0.15888665575526262	0.060622840326041705	-0.13307140769382084	-0.028762097811078153	0.040874774439827365	-0.008237563103879549
MSaapppa	-0.34259618771151507	-0.028172474946718207	-0.0636600576539423	-0.25373141300331453	-0.016374751305087636	-0.07062558337154047	0.06096201044478238	0.054312748523172104	-0.08692859144953817	0.01136527862878995	-0.06213500848270354	-0.023922145161245023
MSpappaa	-0.6302723017328538	0.29234416005809394	-0.21641841004890333	0.18125480165991179	-0.18161760716924516	0.1277339289599193	0.038524389812295265	-0.1784544902471145	0.033773444637939756	-0.08923706115684588	0.10628365960544466	-0.017041671871179977
MSpappap	-0.2800672552055723	0.35473054999966547	0.11694213268197307	-0.3747393812372229	-0.23906020140282475	-0.028092182206790356	-0.020109143568464445	0.02354840001348748	0.0345790607791259	-0.24624669809932062	0.04893152826985264	-0.0002750393945646981
MSaaapapa	0.006442842620355563	-0.40429971411303917	-0.2859774565724103	0.09210008691928578	-0.3457187896919103	0.08676292487651383	-0.06362776638667408	-0.12489627895231228	-0.12126776355824326	-0.04713765166222063	0.21711178382673188	-0.05394622320884193
MSaaapapp	-0.2201308341848512	-0.3061455350284081	0.40913478710547924	-0.07422144266527175	-0.13678184656808184	-0.04156099601625278	0.026917098903678154	-0.005885937226736873	0.2694439263146376	-0.29808332758343503	0.030421657612872466	-0.21278542286407756
ABprpppapaa	-0.11862113332822306	0.14708175204425974	0.013006221966712065	0.03868488176838789	0.2946431433121022	-0.1411967750654947	0.14990432975948023	-0.108537740941819	-0.0746715142390917	-0.013124378182526599	-0.058689756895320404	0.0284912292372947
ABprpppapap	-0.5562968257602364	-0.13320622715174946	0.4215588252218347	0.3747146669663169	0.14045619679829743	-0.18648495831008594	0.22082631967505972	-0.12685647867886274	-0.07238888389297772	0.21077945429409592	-0.21946173496116395	0.11168919940827975
ABalpaapaaa	0.23328189849098652	-0.3665849160394464	0.20801590578007467	0.17598306590359505	0.33083329831672137	0.15831891441953655	-0.0009377499876752453	0.005692112779953171	0.03039721843043967	-0.1099912539549809	0.0599470113638966	-0.039065676976630076
ABalpaapaap	0.42942231234937045	-0.04181593877397202	0.6649620061373509	0.6711676559900241	-0.09919491515752547	-0.14463177271857522	0.23311881867152512	-0.22423290530726964	0.0008299842323198237	-0.19229337267598617	-0.07143787466443086	0.09418020950649184
ABplpaappaa	-0.04560602916001818	0.044012949555903624	0.34144594010687945	-0.08400344689116519	-0.3243481558806842	-0.14633782311205853	-0.052013120950892076	0.18313127593362477	-0.27031267174415513	0.10866751781978441	0.05391382646062829	-0.13736872913668666
ABplpaappap	0.584700905335064	-0.15968599142820114	0.022896915906079934	-0.09630153652409555	0.3738735392244071	-0.24307751319963855	0.12728358063275994	0.08234605897534657	0.0574190522428647	0.09237643329185363	-0.12243605685108172	-0.05768060039790923
ABplpppapaa	0.09216301077121498	0.27985613146217525	-0.014522891274677596	0.01722673464749744	0.02797693143424822	0.054363687282601623	-0.04050366498139392	0.0017335615094468866	-0.04016769176600454	0.007138765995891255	0.11930974829450636	0.02648387250867156
ABplpppapap	-0.2866433582236083	-0.008787781348484822	-0.10901596441258428	0.05911385353979511	0.04471515838584545	-0.12025171277954601	0.06942175879140224	-0.03299104136635273	0.007335734569864789	-0.024406254206499	-0.08669033684689077	-0.31268298610269546
ABplppppapa	0.08821314561961624	0.8742373621166329	-0.028242541438312355	0.13517337580373534	0.05170710087181099	-0.24449689195208418	0.10563857920713049	-0.18381759794149777	0.0840953610588511	0.0498720105174663	-0.052638712603900045	-0.021124395303946452
ABplppppapp	-0.09605090071978974	0.5833601797869421	0.026991708682125193	-0.1358794916708078	-0.2428928914444607	-0.15412971543166712	-0.009641922028754354	-0.2335641440817131	-0.11173707954863245	0.1171980854224652	0.0821750726754627	0.1073294675269152
Daapp	0.7312093573037325	-0.0500843125150383	-0.24534927755110542	0.017747170445417206	-0.18169988337485637	-0.056386170774426925	-0.19475950454018484	0.045957446681680066	0.16960262898180267	0.030891643558836106	-0.05162809551541646	0.07218656585080808
Dpapa	0.29531315401263425	-0.21537100112672336	0.15111511021424898	-0.23244752479263533	-0.13812413709556753	0.13213901927428237	-0.131369571389333	-0.03537369875457123	0.019170408929925147	-0.08676572251514036	0.07454279969685274	-0.012174789311064175
Dpapp	0.5627698808659224	-0.30395558979384507	-0.019090981462771134	0.2653241492197422	0.10640605931859214	-0.03707035242261962	0.14986850764419202	-3.1671413032173176e-05	-0.04646697053932618	-0.0009392801068980357	0.0274878343651542	0.06520692070198719
ABalaaapall	-0.10823145359147895	0.06719789737445239	0.0005274357139719021	0.17868309624536194	-0.059981977049188104	0.08075108657418634	0.0285743839020633	0.013072605071917699	0.05440157358771146	0.06527297222936859	0.0406100604091825	-0.058584129845042944
ABalaaapalr	-0.028392899653083295	-0.13691577848012004	-0.22727194410480817	0.16768718773140442	-0.1840669606093603	0.0691336249414802	-0.04067350805736416	0.09831683449196614	-0.06388551264952547	-0.057015649532019694	-0.0578370209945067	-0.028311039318105802
ABaraaaapaa	-0.0885415505804775	-0.5220371067304032	0.08921043958564841	0.7417800971802402	0.2617261034449152	0.2406362484742226	-0.12940088319359005	-0.0006178706518746996	-0.0430468913288998	-0.1129352811241854	0.07932480946477286	0.01466107110382145
ABaraaaapap	-0.1558363708136841	-0.3123341176111769	0.47057722348797154	0.15774399549830193	0.2370688224965671	-0.042917218142704605	-0.01591987218567656	0.10663034826443595	-0.07335755453226003	-0.03714741030241285	0.0449845426996669	-0.059667671235075
ABplpaaaapa	-0.07957306880043397	0.3585217587583832	0.1120857618349862	-0.08269545855909038	0.0257010264450731	0.1323551462788817	-0.10063914344283885	-0.14644189066564356	-0.1026002950954215	0.2034247248850513	-0.040710858389404546	-0.05040833839355221
ABplpaaaapp	-0.1497447271836011	0.5962773107056321	0.008744512035838814	0.4074735861584684	-0.165917061432688	-0.0078249117690327	0.14468181418489573	0.0331305734421036	0.02241540069703565	-0.10927475241135785	0.002122320377768848	0.08063615605060985
ABplpapppaa	-0.33023047630918345	0.08894636329717476	-0.16350639168257852	-0.5377278123530126	0.22295871081307134	-0.10475661272395995	-0.10205883230479385	-0.27945952014036146	-0.01098658512436125	0.1954486014145528	-0.1326313708541231	0.023299312866624802
ABplpapppap	0.25974083111371543	0.140873326052994	0.2764686740332972	0.00796075736525624	-0.14363142236787152	-0.04829784338064385	-0.021901969343199545	-0.0388741118618423	-0.0088515386566997	0.21011380538056307	0.1756354275761035	-0.079382728522154
ABprpaaaapa	-0.2582680171643581	0.19133729318995293	0.02960940785720642	-0.2253854220739831	0.3185082550009662	-0.0654540635103253	-0.20564828997732335	0.030903551768956594	0.082516888709719	0.2221635856205666	-0.0637523106652188	-0.0730374574818498
ABprpaaaapp	-0.2932961368358458	0.2896636123593537	-0.24575483948866095	-0.38286053392066105	-0.31722200747329155	0.03316172872839196	0.0171606002913232	-0.0413743845722672	0.024409142901323753	0.08454295341604284	0.12338405612708579	-0.04919880168164415
ABprpaapppa	0.34051954941950857	-0.20121188793837586	-0.13741433854346685	0.1736224210586514	-0.015426530935099006	-0.06621685810486329	-0.08738659451108895	-0.019170550403080952	0.03933932875995485	0.024153231419365803	-0.015340985491421799	0.062135268016717246
ABprpaapppp	0.6991525902702351	0.7221964374764719	-0.034478208740377464	-0.28802580844657816	0.14330351494199356	-0.074015616102486	0.0344755360665418	0.08758120567533724	-0.026342518416558464	-0.15123107254198873	-0.05908394174717937	0.08672792934575284
Daapa	0.266941149648203	-0.3475630226755359	0.008601446376445379	0.23126255278381544	-0.2300237742029788	-0.20414306323266443	-0.09665942256612584	-0.13449400872369024	-0.11324311516982535	-0.14690685946699047	-0.02173211897881464	0.03077837790958554
MSaapaaaa	-0.5701357942282425	-0.5588476586158051	0.3577628783107149	-0.17870858902166745	0.12485893538066091	0.13193848716619275	-0.23107299689018254	-0.2214312913118581	0.15957287810471368	0.11478608177277046	-0.0391743760128094	-0.0776370006031461
MSaapaaap	-0.0755998824298918	-0.9105107623031449	0.3920926080360092	-0.03344853719718266	0.08483388202938617	0.1634201982834512	-0.12662651109367742	-0.031902854283325295	0.00010092099577093301	-0.03931057003122504	0.11109543064705531	0.13940900110917287
MSpapaaap	-0.4209529291681677	-0.6749883426533057	0.04628602314188762	-0.13197199511518484	-0.30056069048113315	-0.0409404979104817	-0.0777284070875057	-0.2785879904426867	0.043657680822534996	0.06308218767471266	-0.034483502266765866	0.02256553648867597
ABalaappppa	0.10147567396931056	-0.4677063189405782	0.14319672786329424	0.172768213199387	-0.2625844378291505	-0.1831683335396196	0.038595367594673746	0.10531613759810765	-0.051133406518168695	-0.2553716953186922	-0.10388727065759965	0.3104963105866709
ABalaappppp	0.3487388033729267	0.0021155465718243477	0.08537983010030745	0.004294365018141601	0.2340431658888362	-0.1000688916328368	-0.0064151533962718	0.0426015587913714	0.05281658544746699	-0.16049637997909688	-0.07218431963214356	0.02132538256834876
ABalppapppa	-0.0027008566856687732	0.18943027945390029	-0.1577268893440416	0.355150586598013	0.061103541779256275	-0.15864201090455773	-0.24130989547666687	0.12236920364768536	-0.09477147278673884	0.11449048980191767	0.020211862646104847	-0.07412399415982926
ABalppapppp	0.2554579147661151	0.14643595619992622	0.09203501025330188	-0.15378472396766527	-0.0690191105242255	-0.05062656725886807	0.07665037871813632	0.0029628957477382464	0.23894738226268505	0.08492254994545888	0.05455562433155165	0.2078251073608225
ABalpppappa	0.25308548904399936	0.28638609914626123	-0.024057045985899847	-0.07236083290251272	0.0366661195844428	0.050776034600057945	-0.1426761210355852	0.005938164024025101	0.02143561881304815	-0.0248056903155447	-0.0707955654026334	0.011192994474900901
ABalpppappp	0.6331948720176649	0.3003275295224018	0.3278754878072544	-0.3162245631658143	-0.1768330968726849	-0.0212423024886811	0.0406234410826608	-0.01408340830930333	-0.03723922116708657	0.18279383805414265	-0.10174793399082438	0.0016548510957129666
ABprpaappaa	-0.05329821644378619	0.08549016417807014	-0.3756844747879437	-0.36682247567497184	-0.28203631065258156	0.05208486505927412	0.012055263490120168	0.2491888101935249	-0.0764213892150286	-0.11514409836005246	-0.003123647135152794	0.19379173831304985
ABprpaappap	0.5428895013072716	-0.29036442229232673	-0.05781147571456071	0.008597692096462847	0.39346327083585136	0.0472668694580903	0.11176279281042534	0.012882254919746336	0.043745557843866335	0.2605424414118988	-0.011861121612674094	0.18653494794725345
ABprppppapa	-0.00754871489645161	1.1277954769976546	0.0425682462585004	-0.0638628820565324	-0.048291937802726136	0.023015162313002307	-0.015099346275499673	-0.14471867325341067	-0.06902425152529756	0.06452071514855634	0.0336297503407827	0.033785368162248565
ABprppppapp	-0.30710205634517956	-0.36538866759151406	0.2161902802343476	0.13937227215307735	-0.17187457017471866	0.15985615483241342	0.08850009002335511	-0.2200242154829272	-0.048232523801747494	-0.10149131679442959	0.11652457609298134	-0.007801735278504032
MSaaaapap	-0.12704152370357913	-0.4027965969107119	-0.13250894019843065	0.2816549306441043	-0.005750076018194494	-0.1266613697718062	0.06324490010731534	-0.05835096907430975	-0.11596329856456929	-0.0801770406777507	0.10697421926326581	-0.2220841152579394
MSpapaaaa	-0.6246921624743428	-0.21711208932130624	0.11207403916036386	0.41476832959470195	0.06080124547340499	0.02634486167776363	0.1502869983794804	-0.055502579058921274	0.016663216181060075	-0.10025287793122338	-0.128706524428485	-0.000836954895590695
ABalapppapa	0.45869477153646687	-0.46279539507072287	-0.03392453846956266	0.07218970612141976	-0.218348171796376	-0.012341644514119794	0.134263525760381	-0.07221278677931925	0.06969830249367147	0.09642255383078495	-0.21633072831150024	0.1397687838264317
ABalapppapp	0.4300663941105235	-0.1781443326803589	0.3319252381772932	-0.015618469211459866	0.08863356956233685	-0.008034123778994602	0.0865320103332488	-0.199913362078704	-0.20332099020100525	0.06623868760445589	-0.07109409794759447	-0.06688460604817031
ABalppppppaa	0.3960012701584582	0.3110507492214241	-0.03395525771833102	-0.518141704292233	-0.4252577473102146	0.040461126797466745	0.3845271055156733	0.05447972101552975	-0.09176056414753511	-0.0596281800060343	-0.027250753845873513	0.16921608142572414
ABalppppppap	-1.001347469798635	-0.867099566102028	1.7521526646002652	0.8632703199827914	-1.0109973525493394	0.069071559596828	0.0108711938586426	0.0724979818036516	-0.1309850734119387	-0.0768725492173429	0.1439906103589494	-0.4367925204265142
ABaraapaapa	-0.27240106418616883	-0.5778647172015263	0.23302489824801825	0.35669350728671007	0.07422498405147185	-0.015456952282904179	-0.06348133922708117	0.032950336301617755	-0.09776102198826737	0.02261933744910282	-0.03810912733304328	-0.0892872288830156
ABaraapaapp	0.12690007568789402	-0.08600290960699251	-0.21110405739032861	0.08879809870696773	-0.2974773124653564	-0.17689620074763407	-0.02049226360759318	0.03163891926414865	-0.17927819106912685	-0.054036515963802254	-0.0481382919358804	0.06764455210053437
ABarapppppa	0.3820701331793641	0.03938421945616026	0.5823635934701283	-0.16144747649571278	-0.046139716851320955	-0.20666327083151065	-0.03301924154045259	0.006136874103441742	-0.11858325512287078	0.04137811490213987	-0.05726751375587025	0.026857692012957332
ABarapppppp	0.24289254935254187	0.35309025747365397	0.1301270921126245	0.12002555398993885	-0.13246504582037102	-0.06723102465483972	-0.028338080136827072	-0.027274531894832275	0.07804053756414517	0.16003570140579998	-0.17607185262495975	-0.026676621464568
ABarpapaapa	0.3126202486615702	0.37557777033792683	0.0015674001681414695	-0.17841032755222153	0.10150577110314636	0.09501868417745607	-0.0101599015678406	0.11342864334400383	-0.0659408295235155	0.12274528448714732	-0.025846228034967	-0.04738371891825796
ABarpapaapp	0.43070002558925385	0.388621020784115	-0.015350118306812524	0.2425982904401479	-0.3643182862647678	0.009068406007988269	0.05032985350551689	0.034992604677435736	-0.17926097903744923	-0.21050136882898363	-0.014260081939975128	0.11647968725875037
ABplaaaaapa	0.6770338226288709	-0.20169642177439134	0.0008795496668334568	-0.39453358350938456	0.027641295555494355	-0.056785057871369296	-0.11998430400482175	0.04947237259458845	0.18061199654395488	0.1626717303456326	-0.05732956926306859	0.38693978573634297
ABplaaaaapp	-0.017094835602054104	-0.34097539494453283	0.11630322183504746	-0.7392911774329225	-0.11836363013732	0.003525977301266109	-0.0503444719872316	0.25419636705482496	0.088020205166431	0.07470516297501985	-0.17661722488273351	-0.0826309721981554
ABplaapappp	-0.24165380736287131	0.30592990404640963	0.7558864198734041	0.5470433520876176	-0.5319238867059418	0.22357787763807918	0.14122557092163818	-0.007680068217659652	0.29849253409748006	-0.02627041739158665	-0.1847348142482873	0.36222458717281814
ABplpapapaa	0.12860399795119096	-0.0701317689209915	-0.26940216114388316	0.0909898277245445	0.07937661160558898	-0.0386032247599427	-0.12256727065899911	0.049935145347436954	-0.12136648088892084	0.1459046647143332	0.0339591675435894	-0.048179504106288455
ABplpapapap	0.486764871452393	-0.0022034922305140536	-0.29890167651293914	0.35006645686486165	0.07209284341047645	-0.0775756605058205	0.07260169203663575	0.20542691449615436	-0.05777278456274164	-0.044516459812347746	0.062232944939349194	-0.03259429748458805
ABplpappppa	0.21517133271289118	0.13507953869548814	0.0514931149154749	0.4085713302439913	0.2678610687180675	-0.109614293438826	0.15485027778438576	0.04614228335153135	0.0562775864088423	-0.092862404124128	0.05644809023427824	0.07817658102288065
ABplpappppp	-0.11850864433997475	0.44508746020306245	0.0466343609529252	-0.12203693961097783	-0.21888140125632918	0.028886007695259702	0.0794034223833926	-0.1152095303754245	-0.0683765544802846	0.1168704854286519	-0.10901531070640165	-0.0403968406572581
ABplppppaaa	0.10275421211723573	-0.08373575695133961	-0.07568169504606356	-0.5156713000556626	0.08709922881621839	-0.050220990293070054	-0.07556245323926095	0.022341955725744843	-0.10450682584820921	0.061970109838184094	-0.023024929866356902	0.012958398140510342
ABplppppaap	0.252728069338144	-0.1107629659976212	-0.09683410984931146	0.35974766414946	-0.06936459796146377	0.10520793009483624	0.025749682732054538	0.1252515660283791	-0.06683346635367066	-0.1602757788994345	0.02127367407442056	-0.04797838257022065
ABpraaaappp	0.978047263954438	0.35488725084175954	0.11340420510660369	0.42461859431208837	-0.22529831860467447	0.018651114191553745	0.00712772750439155	-0.13920845161758955	-0.06611737269585159	0.04634738030006245	-0.06229833349133275	-0.14322132352155145
MSpaapapa	0.07076788820936043	-0.1687555008680582	0.18205365836528706	0.19946771700736246	0.04351682582995776	-0.044967795591034775	0.19139943786048896	-0.039225945415458346	0.10744109392072183	0.08708886145008156	0.1069455777284886	0.11156556340951683
MSpaapapp	-0.4714747191792697	-0.6415331573086753	0.148456752944416	-0.12247711603335565	-0.22983993629171948	0.2309771207555518	0.07403260703961263	-0.2801839001503673	0.13850635506920694	0.1041418124308162	-0.4045525099895972	0.1689979986360517
ABalappappa	0.7331599350368878	-0.008664757239382453	0.38157430855971936	0.3979801076889882	0.09820318051395575	-0.004300123401894701	-0.059782390458002446	-0.3395776242435594	0.028037133143493306	0.11840308219432483	-0.08247197448606615	0.034206850903745
ABalappappp	0.6214121975318438	0.09708942886860769	0.13273682623868976	0.3110879420095719	-0.26468843031920286	-0.1176388133392961	0.11808046398780606	-0.007197474651951197	-0.17100416841772295	-0.05903970790572616	0.03926362369299165	-0.1056164377979135
ABalapppppa	0.5735962387213053	0.1355225384052105	-0.3475076556280769	0.15775192257382134	-0.1569179093931344	0.2191862837709014	0.0535173399638982	0.16139564884771948	0.07133075425458736	-0.06600437935514576	-0.10472398116442509	-0.18541070453013564
ABalapppppp	0.1861087371683886	0.2844527117953947	-0.1090864768417346	0.059447691477028664	-0.24489176196382142	-0.0777168634436342	-0.022488422340474365	0.00906930788074637	-0.2478897110138686	-0.036733931553907105	-0.017919385194278433	-0.06318154531966064
ABalppapapa	-0.4261514610230011	0.5935958362028154	-0.1060727477873465	-0.4068554406142885	-0.20632332725751623	0.01403714493645226	0.05421477024370767	-0.10866407933077148	0.055624967560729204	0.07546423943410893	0.007130746336265499	-0.025426051917098198
ABalppapapp	-0.12646088857787832	0.1244367432098654	-0.07808091240125374	-0.0003362949829508466	0.4725692258356127	-0.1208257093678438	-0.014899731493422734	-0.12092883563373048	0.167319502432814	0.22741916829177686	-0.26207401131674596	-0.08565935436958295
ABplppppppa	-0.31265718856616254	-0.19268435779355295	-0.1605810810383503	-0.2990490002560158	0.09428792169866164	-0.0667026775820953	0.04556217859032515	-0.0451760459305503	0.019412548239898644	0.1975666495722715	-0.1269182762252927	0.10158999727443845
ABplppppppp	-0.2457197066956282	0.5500441757141059	0.2203027489892969	0.38522507803383443	-0.18404406591495143	-0.01035174906225439	0.14233728829934225	-0.20370661684431515	0.0313804886239736	-0.06445854067821236	-0.07130045919313865	0.12300114937535744
ABprpaaaaaa	0.1350470646067143	0.05828066360745354	-0.0644275019675151	-0.1345921358552463	0.1354267292483881	-0.17649881005916535	-0.11594272523839119	-0.22663198933082723	-0.05113638355411525	0.1004795465282603	0.08663847131301525	-0.2350784976060516
ABprpaaaaap	0.2632399134337429	0.18994095170103814	-0.2767640385893144	-0.3371372118690201	-0.007239431023147001	-0.021726900580460062	-0.15615311022237593	0.023545870286207703	0.05811098435758302	-0.05024966335835805	-0.2555148009737437	-0.054342434864409095
ABprpappaaa	-0.6954881534191866	-0.0006123803310285232	-0.09524391051706213	0.02963365731739616	0.05400092278247472	-0.10927549865937122	-0.15146580016379615	-0.1655600022074449	0.04571850836849992	-0.09474877701381469	-0.06657090078222558	-0.08375914375864982
ABprpappaap	-0.6598697444779129	0.1981176634426217	-0.03402085426327712	-0.3353671165025809	-0.12540921245569364	-0.17505220831165555	0.026133992359983503	-0.16741833546962406	-0.07411687548360997	-0.05993069235824128	0.07363688355203785	0.02473424854652917
ABprpappapa	-0.1387795473931841	0.1306444085894675	-0.17271304012439934	-0.5444615744603017	-0.24201450432034885	0.22345881599581827	0.12430997157262073	-0.25155239792305933	-0.12681424052932713	0.2318918155622007	-0.0340546668411587	-0.056129613187941164
ABprpappapp	-0.3592275905650186	-0.33855153729328474	0.044076825883713894	0.18638165493467368	0.1283924698534778	0.06097354183409844	-0.20398863963725544	-0.3307667435490447	-0.06358035684564109	-0.0083357253395402	-0.23927641228564334	0.1537557565285707
ABalaaapprl	0.3281614528488891	-0.15633577192197384	0.6446013738943619	-0.31248057941776264	-0.14569636342170994	0.01631525257251275	-0.006297054913787348	0.1687930080270047	-0.0682906738477273	0.11735822589543055	-0.04627656745133485	0.29422727448030656
ABalaaapprr	0.4997469707116239	0.020339785669573604	0.09357359835352945	-0.3042708703592432	-0.2843752670192052	0.01265395595344905	-0.0215052785656714	-0.009664483337025204	-0.18893400328928428	-0.0778085848723354	-0.12365093719087339	-0.06387784578619585
ABalapapapa	0.4528054483361299	-0.1340865748332647	0.21212287627981335	-0.1715130408562941	-0.040984424694774896	0.07210860083200954	-0.12137579560424534	-0.07577882131076336	0.1488186545716316	-0.11092455643429405	0.06446219108431245	-0.36500082067245143
ABalapapapp	0.31880031471752557	-0.16785605679996563	0.19799289321948568	0.07761899513821553	-0.1594692260715446	0.0475362658954781	0.05103399008632009	0.10287216706682371	0.008509059316513837	-0.04428442753758507	-0.02069803800120874	0.06966929704803074
ABalapppaaa	0.28061292373005625	-0.5820337449862035	0.03707795776920453	0.13181838946249347	-0.006915323241379112	-0.015973741317839702	-0.13622234514551965	0.026812045099308734	0.08296737264953737	0.1495713485888558	0.0777893985365082	-0.23097871400150993
ABalapppaap	0.17545435952834276	-0.2531921629244496	0.06889011708071294	0.2632530489189334	-0.0031772304786518344	0.0541184293872544	-0.09770261301104273	0.18242122390008533	-0.0462549262208187	0.18431696920960491	0.2499237367722148	-0.15928613914204562
ABalpappaaa	0.34748163390875764	-0.30557999488984217	-0.2525887942429172	-0.07969902142398595	-0.21310283306338557	-0.03688319875833765	0.006002856770598204	0.0253424065902438	0.013454445998377999	-0.02424408184096255	-0.04267847182648005	0.024843665173566544
ABalpappaap	-0.8496129593978804	-0.8109400580969575	0.6454450597040868	0.3782575258700275	0.14453485211609576	0.0690688043023376	0.014185339393976752	0.07056095121594724	0.0263647065572932	-0.13145315072801134	0.039851265307950245	0.14252736155869206
ABaraapappa	0.2720870557005161	-0.37036629482965155	0.2289013329436066	-0.1586976022566472	-0.27747067729589103	0.2928088255159031	-0.11005176798307885	-0.18582794312379353	0.20643677723523646	-0.08506375779578795	0.018143976398868653	0.2673766598910329
ABaraapappp	0.31862765937716586	-0.5772222477633975	-0.13615757162349484	0.39850240062343123	0.043285936277950354	-0.06810041127631009	-0.0021912449696475495	-0.12912877607961912	0.03713800368293	0.1428878077887752	0.007194751436525405	-0.11290486384312369
ABarapapapa	-0.18170059829475488	0.06479266844205507	0.12688833091277696	-0.017473839491553955	0.12817417977810944	0.0029233047525225376	-0.03169466432931535	-0.06569211859784538	0.05357542547590359	-0.11365930061613846	0.009510309203706541	0.03452358330931481
ABarapapapp	-0.2090878981806215	0.148465687503246	0.009293012674941398	-0.19311221984241048	-0.007272197734298502	0.06671399137323211	0.0310855293279478	0.005465798217160775	-0.011664403358368231	0.08162040514191297	0.09782472990497738	-0.07049990221970623
ABplaapaapa	-0.05653739813355868	0.10223140436486983	0.0580847203371403	-0.2813848375657036	-0.13880829753401924	-0.2128074081327871	-0.27679208892091484	-0.23520770964292395	0.046117225028067255	-0.2762764311849366	-0.1372750112892272	-0.01388236745997369
ABplaapaapp	0.24169194749388037	0.2595149134616823	0.14923163088882435	-0.8302769625140453	-0.3279182800424889	0.14162158684206905	0.0068207676231527015	-0.2148322656465464	0.0872577987081737	-0.12986881180513143	-0.010735028473102246	0.12255062330596615
ABplaapappa	-0.3596801663286923	-0.1855497791553426	0.014218103005535651	-0.0210050396723654	-0.07154736009797288	0.023615551106050958	-0.020193172081278202	-0.1249462790777765	0.0633454798245506	0.2659348126279379	-0.14448084814425535	-0.012035351378710504
ABplapaaapa	0.17267486639942242	0.4960165745293776	0.8432493646478734	-0.7651999595986334	0.26127897045014586	0.014340238526948101	-0.4186617224382251	0.13115655319534045	-0.021283977897698397	0.1411842118338851	-0.051546118710578105	0.02405576093858555
ABplapaaapp	0.1773439034146456	-0.36366078445385513	0.325898493081234	0.3085139910893333	-0.4609576868495706	-0.04205744663071795	0.04245442934340125	0.05188580871749775	0.09388564306492445	0.013650072747594447	0.008957293209775605	0.009950247385772805
ABplpaaaaaa	-0.18121874764466167	0.03740880656176085	0.5536800897908967	-0.28330768422061753	-0.16365328367195484	0.22125394161720197	0.17248528847279304	-0.034921961115839	-0.0483872524370847	0.0780896326668913	-0.02869250059048735	-0.0108689708730913
ABplpaaaaap	-0.25035394527630195	0.40016941877614187	0.1448041237470291	0.044647881085442154	-0.06530294754555015	0.029990371234820498	-0.22990354341136646	-0.19821003598321246	0.050239156353695955	0.032383059747478	0.11758009681763454	0.008155269203676
ABplpapappa	0.2430323872716409	-0.3369021177105975	-0.23970889363865627	0.0897922214315831	0.11437378594904035	0.026649179339338747	-0.05729462946397089	0.027250875775227897	0.13790562415645144	-0.0620447929419844	-0.028513077654424103	0.3266978655630439
ABplpapappp	0.37727578279324564	0.25669295749097776	-0.20809767068844975	-0.5140972737848835	0.027782926442990102	0.09058670868150255	0.1011262573708266	0.0016992190804726495	-0.2143847639807133	-0.0446924180899136	-0.08591575283643774	-0.02278181981026015
ABprpaaappa	0.15913441344899734	-0.26034142496307555	-0.2752565384609009	-0.46424447688664594	0.12216365800325915	-0.024585765019340747	0.30021060200712635	0.017762275360547808	0.07511090719071241	0.04620830480671395	-0.060474680202865935	-0.09294452674206205
ABprpaaappp	0.3483113315714755	-0.07280920083837936	-0.0630498134982717	-0.472817767387133	-0.2941181459991193	0.025276003704479348	-0.13717149913214935	-0.02668156550639245	-0.025541419582568448	0.027570441913729395	0.0697952975145679	0.09252224447496316
MSpapappa	-0.12495870162782186	-0.3816209902008594	0.30236399227937555	-0.8404300143314742	0.1677113295405331	0.13822105854999814	-0.12057758575752595	-0.18362109765052195	-0.07198443226390355	0.42958771013469793	-0.13639449202856466	0.19772724566362343
MSpapappp	0.4428420190856394	-0.10520994356549532	-0.31594501766729893	-0.25753303680911116	-0.3921422314698676	0.3723422063371561	-0.11641031508702555	-0.139278858275654	-0.16913882040867131	0.14624320062110255	-0.12775844617532578	0.0174127824638705
ABalapaappa	-0.22494787433463026	-0.05312473619587602	0.055946015073838624	0.4059332341125174	0.2460929017442095	-0.1340301872496322	-0.20938309061969107	-0.023121783181743738	-0.10496858161051092	-0.17747844533467952	0.19990986927679422	-0.03711793744450498
ABalapaappp	-0.21254226036523613	-0.11836947385293371	0.17883725274886783	0.2870693132999516	-0.23545986742783645	-0.04434917660805083	-0.16115621495469376	-0.028082541197219497	-0.008772097488087266	0.00872767473018247	0.020907307236835777	-0.13910445409173675
ABalpaapppa	0.3069931425430974	0.024175045676237808	-0.1787150468168287	-0.5270976106158017	0.17297961621525274	-0.1748868510230506	0.0392090502021143	-0.053190454619619874	-0.011347625438539365	0.03324176018381416	0.039133095045100603	0.23271833060407096
ABalpaapppp	0.9265106112583031	0.07001400235806703	0.1635120140202988	-0.2502895215848345	-0.5937984399942803	0.0037335985764321658	-0.05799998193074343	-0.0691825574569947	-0.1116881796531789	0.07773760296725295	0.0003226414227410629	0.1859595323168716
ABalpapaaaa	0.2728511988091879	0.3117602693027745	-0.08515849882118846	0.21419373198533195	0.047130210357654995	0.19414323722581586	0.018847930960770365	-0.11179943139403446	-0.0208267881469105	0.12090146612309681	0.03418289606167597	0.0537281934670312
ABalpapaaap	-0.2562048619432107	0.011015160884602188	0.07276616720467859	-0.2526507341246087	0.4457713078004731	-0.12392273002663927	-0.1846232282624598	-0.12891264397827343	-0.0456472668601218	0.14079248848320738	-0.16089664909027013	0.08622019568024092
ABalppaapap	-0.0024438843556044	0.1153861467513455	-0.1508521184111207	-0.3239445207341604	-0.1082609803490051	0.3062436823978122	-0.0878657490447159	-0.1412027720336625	0.068831609294621	0.1672667399811795	0.0072107205633455	-0.1183262721680082
ABalppapaaa	-0.2469430897942824	0.4036134314547031	0.0279580065258244	0.1515052530439499	0.15466622933562013	0.0635522888515689	0.26817978868435444	-0.0512421545947912	0.08881277330650704	0.055133991389067	-0.16380974216918456	-0.15522027582235298
ABalppappaa	0.11156998433273625	-0.030560370691532324	-0.19243698325810588	0.30652832130053487	0.2221378166450357	0.004550695247660566	-0.1289649872706469	-0.025480988883476236	-0.07400494381836607	0.041826731848102434	-0.007193767218375266	0.13206128416989052
ABalppappap	-0.25306920674659056	0.052167446256409976	-0.4757591345746184	0.021992538589556937	0.19906829082678903	0.013259338058935097	0.09545462849674562	0.07054005084074548	-0.1009016264242546	-0.08940850725880779	-0.04786174922727834	-0.1821971333941247
ABalpppapad	0.13705026614384824	-0.10878157664523222	-0.30653201418888604	-0.14227525872276284	-0.27621582406917816	-0.17843354955396507	-0.09911431238560195	0.06855616280874025	0.0738182992730099	-0.0383666802965637	-0.0880974033595802	-0.031103159374617745
ABalpppapav	0.5547426135820851	0.6881882545583229	-0.029978489656363905	-0.3158583496146921	-0.10719111288184718	0.09659000756141639	-0.12186582674810986	0.0131222525408965	0.0293493953646014	-0.02848197946173049	0.12270572895377224	-0.0563619968330354
ABalppppaad	0.6044331303828325	0.011983772391323338	0.13079926390903276	0.003199155212668999	-0.11884076062268495	-0.10297905082913321	-0.14822252621484788	-0.1949877424879234	-0.020172576714907145	-0.12041044873907135	-0.0161676255876823	-0.025864562636097103
ABalppppaav	0.6946975556781736	-0.1765968713448428	0.6591484528693009	-0.04926104816405445	0.509813766901807	-0.12213381928066373	0.10216698746693395	-0.23481415642142883	0.1632446081660526	-0.116619027617975	0.0425463895817258	-0.16642296618446714
ABaraaapppa	0.3861680929042628	0.801346295678119	0.081997636669094	-0.03084829324190158	0.02457251658914189	-0.011064366187036052	-0.04610449895996425	-0.0385226402584329	0.019223361149741002	0.006411050862057099	0.08895689573061244	-0.05855595172949875
ABaraaapppp	0.11869844547434583	0.7922556752938579	0.003155807859559049	0.017444171818446298	0.021616192525867994	-0.17018696502544056	0.21895737366403475	-0.22361643921363444	-0.0429734869397016	0.11118104386144376	-0.08691723892842311	-0.055003131626133246
ABarapppapa	-0.22236543745802634	0.6420642256069005	0.010142429869458153	-0.28392083842209503	0.47371300509040165	0.0970580044923047	-0.2810838154151033	-0.2917454882216309	-0.20396909802375224	0.204376905235221	-0.31241138756017406	0.12296504794831516
ABarapppapp	-0.12491132275346464	0.5196837074485557	0.19125401847670456	0.21471350108163895	-0.13862527390608181	-0.06232902638500514	0.1034355604498106	-0.067524976697363	0.04484062059426265	-0.01653819067606955	-0.049548801433137245	0.05043778783387774
ABarappppaa	-0.10661546125748475	-0.1037169059420584	0.11865182767100495	-0.22761020214292468	-0.31152811964127897	0.16269611334950962	-0.04958574778249519	-0.049472792311084396	0.14089220875948738	-0.0825815145635539	-0.0309099585510532	0.0858350357141737
ABarappppap	-0.07399594259778285	-0.17429046534037151	0.16854850513778435	-0.37230074313106387	0.12454065974725384	0.09259618178703286	0.1012476329730393	-0.30530637675479305	0.004607200655625102	-0.1857516813604182	0.004285412795162903	0.10168870090307894
ABplpaaappa	-0.2052057933916052	0.26352031725014635	0.2736735009870441	0.012063966941528725	-0.004078492319808298	-0.11714579990290042	0.11055189514086748	0.052387965295786675	0.12259965681861952	0.10688629493535066	-0.013629558842092456	0.013715613933727888
ABplpaaappp	0.13438080511195527	0.011184300252422667	-0.02877328071939207	0.1885859741089211	-0.15978085550764473	0.07771768625057224	-0.1119297633654366	-0.172148043361296	0.06327523173569727	-0.01955434238505407	0.05603693482602167	-0.18401520194952448
ABpraaappaa	0.7304991897313803	-0.6289575310114559	0.1656404467612804	0.2997239267093089	-0.5537567474497679	0.1054017518615	-0.230397019362443	0.04171955488834905	0.11395957148835101	-0.2418353401305133	-0.1075462937063678	-0.1123981374499248
ABpraaappap	0.14872088205115774	0.08004992482915255	-0.13579833083234247	-0.11201888201752383	-0.21527226272200256	0.1669703925142849	-0.2355548466436623	0.0422257122511603	-0.0717723897507148	0.21814720407563443	0.14515033159094876	-0.0422428035584684
ABprppppppa	-0.07468104425666836	0.34277857770465153	0.28064562457265296	0.18195554663305163	-0.18848265171048975	0.031546238641283905	-0.0864453851410523	-0.18346423769184514	-0.014196382039622249	0.13541049146112855	-0.10975933499081185	-0.12041129926295795
ABprppppppp	-0.6282421727113161	0.006482755650763651	-0.38334563293717744	-0.39777482748875315	-0.011795079627748492	-0.1342185433258345	0.0541720116560329	-0.12520282482406003	0.2823971409278263	0.1224816646986349	-0.07714665977824804	0.0379844364562011
MSaaaapaa	-0.14023349217252315	-0.48142420696222943	0.07775284112779095	-0.22480032548275183	-0.5919263695337	-0.32755444031463243	-0.09480049625266096	0.021157832739171347	0.02363657135160445	-0.004524574787913002	-0.014223214278547851	0.1950536089883129
ABalapaaapa	0.6894141097856785	0.09364655873135898	-0.5796567282875865	-0.3724170086458433	0.25421161373836476	-0.03477978884186549	0.1353505776632518	-0.007699827656412633	0.21933045227800582	0.02369667799931573	0.023709739221968562	0.06335644734695846
ABalapaaapp	0.7089483433499663	-0.19880437746845644	-0.3260879297462505	-0.026331795498151418	-0.060818101527888135	0.17366265740829356	-0.0531499536929263	-0.1068488849703713	-0.09232827405691746	-0.033458532430279	-0.09920087482538337	0.10651983038185307
ABarapapaaa	-0.019881800161232248	0.16090451464746464	-0.09847293353274064	-0.39415446901428924	0.1527466400884131	0.0045688885917353	-0.0870426195450806	0.1470458229476185	-0.05863126471169995	0.14298900359007455	0.0261016416131514	-0.032138975481443954
ABarapapaap	-0.572291670633406	0.0353328900041798	-0.20690056269658524	-0.47420707827709835	0.1074148343428579	0.111555214351108	-0.05150245358763725	0.15798892438956952	-0.02371553804700325	-0.11368724161663646	0.0074884583072024	0.07247523699000691
ABarappappp	-0.2652438743712886	0.35892299791627635	-0.0033932504963612997	-0.5486161470979622	0.010641082299817299	0.021030402002265948	0.1529395259811862	-0.0008295140590373062	-0.19462953188395804	0.17461722953953013	0.1327608846921874	-0.07569717423702226
ABplppaaaaa	0.3640362281456157	-0.10493951564759861	-0.4961959164574172	0.050661535825275	-0.09161275435961336	0.12592081044229805	0.006445263216602493	-0.18020374743545575	-0.020756256800737838	-0.06618970078932826	-0.16811396425708897	0.10198262162434861
ABplppaaaap	0.4758997242156347	0.2787491285735327	-0.21959792352528654	0.3169850281755654	-0.2149325616411625	0.0731621697375036	0.1305028476632068	0.0181841244575147	0.14179480288008384	0.0519152798599517	0.01649619174719944	0.17991572814642176
ABpraapappa	0.15852041814449316	-0.19442036063657164	0.6497570000074023	-0.15367537266890982	-0.25420066916534556	0.20884029864730175	-0.0370164567913601	-0.0525605619548047	-0.0462778892355776	0.1065846461962433	-0.0873871790937297	-0.0601328717859152
ABpraapappp	0.09048265081265938	0.17329035776141777	-0.09185980918186999	-0.6860565639832653	0.4011560402327008	0.20842094865535865	-0.28167126662346015	-0.07000120649382648	0.034525551623626465	-0.3579459237290707	0.00843162950216667	-0.012086699179144225
ABprpaapaaa	0.1999777912247519	0.0054848994706680546	-0.09698235233710045	-0.23443427814781534	0.17946985105202976	-0.087609761448369	-0.13839636566109276	-0.10273602154075985	-0.11698472934663395	-0.150157709591304	-0.014193007876515	0.14165496127261396
ABprpaapaap	-0.039002500338657944	0.7253341763714711	0.05049686835491255	-0.13567137383112887	-0.02178844585562506	0.07360946487535425	0.0397791708520591	-0.01864793624351695	0.1409405499751932	0.12893277390845584	-0.19700729056791685	-0.1203970913470779
ABprpapapaa	0.13385303854846564	-0.4950226997963363	-0.1619290415567479	0.14596926393692966	0.13972045079523596	0.0711733725521056	-0.1056337998871017	0.3133443144364376	-0.10524508217194835	0.19370151382230782	-0.08625480256765314	0.02759422983759615
ABprpapapap	0.009807563613012599	-0.15211673937661718	0.07144720078528695	0.2725552771212159	0.1350335354960463	0.06938082932784465	-0.17661309305187423	-0.008210630213120795	0.0874979472641646	-0.048137014562372196	0.0498075424759192	0.0046551655690924496
ABprpapppaa	-0.2309217208332242	0.1170211775663671	0.09907497377272464	0.0963328375038079	-0.2939381699762592	-0.1315447716926781	0.1136567512664367	0.41914078600196425	-0.13480418131894584	0.010616159153738751	-0.011702526746048048	0.16127305730187017
ABprpapppap	-0.3043072403428672	0.2952004733146514	0.40682660309190644	-0.12887118729969843	0.3508160796543625	0.04851428492280795	0.0629159525663555	0.2661689534455681	-0.02179230570002855	-0.1315263239353403	-0.012971058040188853	0.01997610126251845
ABprpappppa	0.006947783926684307	0.32731759183924486	0.15874331484265328	0.0537360969797192	0.2629279991930991	0.03721781544305717	-0.10789499580499573	0.229479208136154	0.1323125887630294	-0.024866448002249065	-0.10078212000144786	0.045149346465243566
ABprpappppp	0.4620240680112813	0.8245694537705246	-0.223273505707102	0.18230998705131565	-0.15217596436593753	-0.30856245213464595	0.056327411620223734	0.07417823078153857	-0.0720764431387882	0.030210883550195935	0.3618588387409898	0.1715347006757937
ABprppapaaa	-0.1712807860313238	0.6300215326137347	-0.35232283725053315	-0.2221739708505806	-0.15002031033978183	-0.16692462922297568	0.0354500641520509	0.0197191365378222	0.18868634176225008	-0.14587030211284055	0.004270348399735148	-0.03687057659755015
ABprppapaap	-0.0848817255616502	0.4619364177095761	0.026803543896654708	0.15092691628213997	0.16739653567560614	-0.015225321793842051	-0.02483995665993525	-0.0971953928714715	0.0802461325021266	0.060890011326204	-0.09485911225173624	-0.06521979508811485
ABprppppaaa	0.33251614906311416	0.03224741329467631	-0.24559663077392624	0.1571999092198726	0.0009437408034668748	-0.028214497244642294	-0.10446288756494689	0.07492991649038407	0.0817546710741831	-0.11801548078144795	-0.22506508872817996	-0.017235454976853467
ABprppppaap	-0.0008415659712164014	-0.33458084610778305	-0.2173741578881988	-0.020873695888432003	0.20790868160116113	0.10364531577207169	0.09509630832786566	-0.21114950488287978	0.003013610996600441	0.10046158191332505	-0.03354705587886033	0.045721644626977996
ABalppaapaa	0.2817551155016263	0.7415721983310415	0.5515447940191804	-1.252733529142562	-0.0935235618848555	0.0052670000027714	0.3070178416726443	-0.0192047851072556	-0.0381083518457757	0.1966304937339723	-0.073379674718662	-0.2379635839368026
ABalppppapa	-0.4947733333984029	-0.4306733282111208	0.6991646780947853	0.03713768327489511	0.06848052397565818	-0.21614212657860427	0.049436265519332355	-0.0582591243683271	-0.14827137068791346	-0.1483048134137647	0.09692844818538335	0.22254820903223485
ABalppppapp	0.4031780380465888	0.5396120299096565	-0.07460560516875446	-0.0882727808539797	-0.22868394857666582	0.01357834939838145	-0.014841300035691351	0.05161916602387885	0.14145897351546727	0.14316262128021506	-0.00546443936761915	0.09988319268161094
ABarappappa	-0.37894793920531666	0.19366247594425656	0.049202012166018244	-0.5621854235658761	-0.16326323707270454	0.1027338044952822	0.07554912029900565	0.008806520963117598	-0.33447638515948347	0.2588925067847102	-0.08277367896946895	-0.06029545005422945
ABarapppapaa	0.7252669565384494	-0.1325081143559318	-0.0225742363013394	0.1339629794270607	-0.1151146290286116	0.0071194238760147	0.078541982479257	0.202354312074316	0.0488833013596569	-0.1998877398035096	0.132455892470706	0.0555729775021657
ABarapppapap	0.5027431000819004	-0.0881591431352113	0.0495673088905527	0.5205101859310164	-0.0992746780579841	-0.1263345972115409	-0.112594916498547	-0.4742705070140346	-0.2655573782864094	0.192916767407695	0.1496464653974333	-0.0575506600913048
ABplapppapa	0.6041435045119514	0.2202309421605345	0.1320066455182622	0.10680182415336625	-0.41809477200604617	0.011815597888197346	-0.1277031558732455	-0.007490983315854998	0.09254277184934434	0.06434840290254995	-0.08041594161190271	0.0461101118816091
ABplapppapp	0.3639349903610977	0.0421852747796279	-0.04394280934336015	0.5840975657753374	0.17306417795767307	-0.02613420554936459	0.007781398443495513	-0.12846261427479622	0.174796917358346	0.040620376363924945	-0.0110080646407381	-0.03977834561927285
ABpraaaapad	0.3031865509234239	0.6296145257175745	0.15310612548529612	0.0776837584734536	0.12134809354456205	0.033007266306464	0.1633075562906263	0.1343878173150824	0.03086023015221745	0.031954321789842755	0.07291096323078464	0.1425700894049809
ABpraaaapav	0.004913248594660163	-0.0961258746127929	-0.13185820806135515	0.07395548398910426	0.10760308077277475	-0.02791100941857785	-0.052883673700858905	0.10109064346842385	0.23392401415797243	0.08533014532882065	-0.0540260539980076	0.2867139899031717
ABprpaapapa	1.1979447854635628	0.6754640690387146	-0.1926378288966163	-0.02158829791487335	-0.2574106476956949	-0.054382718818180055	0.08022675021667845	0.08411623323798581	-0.040109170788814694	0.17133750230823266	-0.11355801189047296	-0.1485781960969481
ABprpaapapp	0.36572176697073744	0.42133230479835027	0.0328433682187254	-0.06579236104661344	-0.18718193571697944	-0.022455405620308795	-0.055148716750192894	0.11168943214257245	0.10425394843732391	0.0891103471220799	-0.02397151833475175	0.12637207531200634
MSaapappa	-0.37358697414241376	-0.8240295830981973	-0.10508627608985417	0.07975998902831742	-0.0475071305092419	0.019183503484362836	-0.06801203310457456	-0.026317987302386447	0.08651985231579257	0.0427378088391123	-0.009994625184602193	-0.0306080056929972
MSaapappp	0.30080738647842836	-0.015687924923803092	0.2362185788495662	0.3103984173871068	-0.5490764952066094	-0.03272346911781073	0.2185071416136136	-0.1818833304694942	-0.054029132756766636	-0.16187035981479753	0.3920318872028367	-0.11806627596965619
ABalaaaparl	-0.03774136595735805	-0.5388120482791363	-0.4201630184151167	0.004283013223921453	0.05790285971876729	-0.04084100839580255	-0.024442082083763347	-0.12660545365857004	-0.009389737520997749	-0.041350161807936145	0.07702565060090194	0.036888115740727354
ABalaaaparr	0.45106571642515814	-0.5496854475953235	0.23987989190506107	-0.32051060031991585	-0.10431465981376029	-0.12451279061157175	-0.3143878916229364	-0.31860749138790967	0.01588092249378785	0.05848658216095205	-0.03797980103164045	0.1312900738867217
ABalppapaap	-0.3833281804746753	-0.127528892708669	-0.044770684604301794	0.03816675020436451	0.3650474132462663	-0.12987813996666356	-0.13549604949738545	-0.06651330244950644	-0.25685831908709805	-0.04892649855936971	-0.09954333404528745	-0.1273085807782653
ABaraaaaapa	-0.044428220656428305	-0.138824194213233	-0.1956417074601873	0.42423980687131574	-0.3329052435336758	-0.15700102707156965	-0.03414167158530585	-0.04300928991546865	0.23322079327670606	-0.05137606552449865	-0.005933050296580049	0.07410790212058979
ABaraaaaapp	-0.4200040331216507	-0.1656735546719304	0.014272414472710715	-0.3574484101886113	0.12992946535401134	0.0700222600754248	-0.02542555461720164	0.0010673725562198519	0.0159341148618392	0.056335195371737846	-0.00303527468585175	0.212923673869144
ABplpaapapa	0.8603470581349745	0.3459313536786512	-0.26489426301353575	0.0362324878524148	0.24130984638256453	0.057568573205300254	-0.07503108425097854	0.0692165292923651	0.1654765134548002	0.335242976998711	0.0666831452589809	-0.3104518017617544
ABplpaapapp	0.9825888652786852	-0.05599672436629605	0.054042164649686	-0.1626803806266782	0.14112290595141813	0.08700937384312035	-0.13622775604313925	-0.18309383079915248	-0.15825778874250115	-0.08792415370417431	-0.10016455982933764	-0.08883983250789605
ABplpapaapa	0.49828407976982486	0.38690438810109384	-0.07170423519798375	0.0704704887044281	0.22327977066452456	0.06789195792157066	0.010551374241650952	0.1696065077486422	-0.01582835726496444	-0.06405817218098646	0.032452699761561704	0.01800105161583345
ABplpapaapp	0.05660609312550616	0.20847816812059247	0.0931654022052999	-0.07473394432628769	-0.06517871619572335	-0.1206041656642548	0.04250444447818841	-0.18545206369822204	0.056142714388525056	-0.10013524965105179	-0.053357875944422255	-0.12995344583215485
ABplpppaaaa	-0.14952632821125325	0.26292671468042256	-0.3258411688870176	-0.18733407951953324	-0.2193316162478544	0.0885606889488922	0.09993566744341274	-0.068139032828292	0.16560709559175052	0.0718406021932577	-0.079014397088296	-0.09688622125428994
ABplpppaaap	0.22051230409850017	0.1697703774412293	-0.4700352698511133	-0.042480492528094244	0.07921687533852954	0.29159615106649384	-0.16803379369889732	0.011836839877944004	0.2339954572889545	0.10368524210576614	0.11047907556304015	-0.27708095335408095
ABprpppaaaa	-0.1288761875946567	0.6682401409995811	-0.1843400722907169	0.2134648962820351	0.03768734237778826	-0.1501984030308614	-0.06110150971863695	-0.05138347819649935	0.060422369809468454	0.18477136312305814	0.10631528711060946	0.11922359732239744
ABprpppaaap	-0.072740957654363	0.39220702313989153	0.0306375027139522	0.03538905609113734	-0.0441904985993572	0.17971598664093857	-0.04733658109862056	-0.1162600724179866	-0.0622118295637825	0.03719895456719295	-0.08967070990548756	-0.1454715714262374
ABprpppppaa	0.26120443975683816	0.35547923649646407	0.5372261397945223	-0.3065912404530961	0.39069712935478496	-0.11743143551676359	0.11223424451155418	0.038732668190302445	-0.168471030263556	0.0776976738251989	-0.008906071544214002	-0.10502685634634874
ABprpppppap	0.16706311542189273	0.0994457828680127	0.2055650863849176	-0.34823090998333706	0.06584397524661086	0.028389268162308696	0.037714627618637954	0.01336682890305349	-0.005610440468552108	-0.20949612662436295	0.013272713238899501	0.08167394143614834
ABalaappapa	0.24590532954347374	-0.016608776293623645	0.38794823020906866	0.4531746770334735	-0.11311909770573361	-0.1059621828295868	0.09596984521262	-0.0216636367564901	0.0257706292453318	-0.07067532605065101	-0.1454804693060159	-0.1275554165663341
ABalaappapp	0.42510158122214675	-0.080706440617779	0.5382218481024432	-0.11589232366705811	0.23266683940051636	-0.04849732699620675	-0.0159105373221482	-0.22629215210587814	-0.0601817994622801	-0.07668698722072535	-0.025645219559647603	0.014202365094376897
ABalaapppaa	0.814931804978428	-0.0835581654535375	0.1243205243504362	0.16142255129574107	-0.134334118694157	0.10731457408328557	-0.0518202750705422	-0.2495248674842394	0.159290735295353	-0.20049307035647368	0.0385377223324913	-0.1221671631222275
ABalaapppap	0.36408146176466594	-0.39541473328808957	-0.17428999209656065	-0.31338587737634693	-0.3014526237089603	0.1713440307497365	0.026425675973748453	0.1437088208697817	-0.049253448499620794	0.0490741685599435	0.16148804633210706	-0.19841683088404805
ABalpaapapaa	-0.5307053619350294	0.1003355758213798	-0.0896058981533789	0.0227343349370985	-0.2948450937564065	-0.4567938279131116	-0.1443812754176866	0.1134408708528732	0.3070985098892616	0.1813360732964896	0.3278426796748485	0.0560619499526283
ABalpaapapap	0.0536792765437816	-0.2154181097415124	0.9549020963013272	1.5525076623454162	-1.032465178375224	-0.2142513730973873	0.3466585637958891	-0.6166431692604616	0.0948369576459691	0.0835483440095786	-0.3481099670384244	0.0731776031534647
ABarpapaapaa	-0.0141085405828388	0.7649439553617629	-1.0523840542867184	-0.5089448565787519	-1.7039800996089625	0.543564971677233	-0.1873143497359272	0.085489296041867	0.0394582117020782	0.7207907347360153	-0.0032706506751913	-0.1165285226047278
ABarpapaapap	0.511479495942179	0.1141663429805864	-0.1868465716845788	-0.6353875641826962	-0.0911201855354167	0.1143662801179838	-0.169456211020965	-0.0198017415520325	-0.1784783796820797	0.0471432879522636	0.1259139196265598	0.1927784454395854
ABplaapaaaa	-0.04172541548019225	0.03698835639732573	-0.2779023016888045	-0.5844111593877763	0.04197112106811321	-0.04511865651331265	0.1115435885550358	-0.028677516634356352	0.0911238573788138	-0.006092601001733151	0.0078082355700375555	0.1986974223233017
ABplaapaaap	-0.3218223310442556	-0.46068966123141075	-0.1709808770228979	-0.4962706139117433	0.07684497561362805	-0.08853256086503974	-0.15203137190500965	-0.0127427469251012	0.16173289724466966	-0.019128701430785797	0.1725354422180461	0.130990517767483
ABplpaapaaa	-0.15819462988611346	0.062147579930475906	0.30665275995161745	0.1304471965190647	0.20469257653115436	0.0279220433479205	-0.039898484791531144	0.08181256972443035	-0.14930187322205266	-0.038066095290576654	0.1847570491471128	0.18104436028618992
ABplpaapaap	-0.1562963308984155	0.73998038691295	-0.030634330634165846	0.49562111710442946	-0.12951996671764335	-0.06997742245123766	0.0011311043543393018	-0.0808496605657163	-0.0231015842981767	0.10628731122688174	-0.220669578793977	0.1454749817383664
ABplppapaaa	-0.03791306264131495	0.38682979603595824	0.08020980144620726	0.1735415285522433	-0.2421951533403104	-0.0658484010312442	0.0675405708685529	0.0011176365568565001	-0.03132181645168505	-0.0628649899850241	0.015113960331295199	0.11103225465647705
ABplpppaapa	-0.05235243902643405	-0.07697230808584535	0.13187483544265988	-0.09494435106893305	-0.23000495511199265	0.0625766361685291	0.003712761886382303	0.0181781246521409	-0.0573161256494628	0.13152881563397364	-0.0056996344641230545	-0.0099607045808612
ABplpppaapp	0.83895371124524	0.6480232862259429	-0.1672837642658983	-0.2616413102589328	-0.014622663550588	0.1851574575929239	0.282226958395725	-0.1149846515408739	0.0311994712803959	-0.1475008733057616	0.1675842460554951	0.2231728725861393
ABprapaaapa	0.08686913983167385	0.5088181950662629	-0.5066315526092249	0.12745559685373198	-0.058255884908185646	0.0377221995538718	-0.08706593154298581	0.16193439292189393	0.1015320325907161	0.05115449841773869	-0.05048905885058072	-0.0067284402199534465
ABprapaaapp	0.3388736086471002	0.26816238078940713	-0.05649069033014425	-0.1948185043632345	-0.16958852328716775	0.0796331085482635	-0.1541685943065081	0.05495630303435965	0.025306807787227645	0.239417086741361	0.15949193337559375	-0.004511508379249501
ABprpapappa	-0.4160800405475982	-0.3688999923335016	0.035119612126695066	0.3759357759833713	0.033957078123933636	-0.07879172110054479	0.058381752857222274	-0.05898784758951797	0.1529558530755839	-0.043110082591950795	-0.08711895290314609	-0.07004312139568807
ABprpapappp	0.09859204931227587	0.4415103622105017	-0.24099932197217724	0.17041953476010105	-0.1528502002462395	-0.0548106350420036	0.14513050839522723	-0.0699308429100511	0.11179813904578444	0.16432849406786218	0.055923444542842864	-0.0492655262323099
MSaaaappa	0.22327872442859306	-0.3861225003701453	-0.0830236433665049	-0.2739501333773358	-0.11520987879733639	-0.22783713874241948	0.13093293677927356	-0.0598954647421373	-0.3422829656188664	0.09511263620996005	-0.1250841201336242	0.1326067747965442
MSaaaappp	0.1070915612131915	0.13643431309789525	0.22695660978963111	0.023899628945241197	0.15840585837445975	-0.05803614309142115	-0.1351371157969817	0.30527000677858884	0.2472488867121031	-0.1013263723481246	0.134728759615464	0.17456805481720267
ABalaaappll	0.4445521965905176	0.09564041597127074	0.05346445913285722	0.6369175390881088	-0.10135472711697485	-0.08971710828933879	-0.17017885883475947	0.060295773339761896	0.2149286571415103	0.0458643095337467	0.18950292124584228	-0.04289344549547985
ABalaaapplr	-0.16075866033475616	-0.0791365622620649	-0.008254523530032143	-0.09952514755887094	0.20888206208013518	-0.0836881054566673	2.854128111134946e-05	-0.0173158815615235	0.1274838759079227	-0.11998774501550155	-0.08635439254732691	-0.050686526957482
ABalpaappap	-0.6262667525511152	0.5539990674558756	0.025416179502028752	0.3205996054210155	-0.09929586679914176	-0.19359427680796448	-0.0546128180717169	-0.15412712381974902	-0.0737717040382753	-0.0266346074806608	0.10172760494265376	-0.0368714866566657
ABalpappaaaa	-0.9891595554442516	-0.1013896187256207	1.1733221562733582	0.328738914120061	0.1526492592896294	0.3850523232703423	0.1724869640669031	0.3514993950405564	0.5018338213457455	0.1431348042681876	0.0174759170339263	0.0204550265576433
ABalpappaaap	-0.5494072548949969	-0.0738484678717555	-0.5076491862004323	-0.2821221372263505	-0.3925988808060205	0.0640743166212641	0.3975916959404268	0.249190973169108	0.1776035628421644	-0.4342587943429236	-0.0628547065590076	0.082128674417437
ABarappaaaa	0.23655047602320528	0.2661260013679953	-0.14615307452175905	-0.4057488476880744	0.01645859497796985	0.09818265890651205	0.0780879361099219	-0.1451419093635992	0.025820545631301404	0.026227365988444204	0.11380005127806354	-0.0867920184347723
ABarappaaap	0.5380153729086793	0.3319958052637701	-0.3156728607796576	-0.15350964682326584	0.28462714019502006	-0.027974505270631	0.019488796935677545	0.16967585982350494	-0.26436296290636196	0.07612520860034444	0.0015220580245277997	0.1107426478952767
ABarapppaap	-0.49915957080568424	0.6415853947015142	-0.04223993256299681	-0.20446657443526114	0.1928096056176555	-0.0766039797507205	-0.18329375091295846	-0.08963383758253615	0.0485927444971714	0.08802668599421955	-0.0900251453807634	0.11848509418346534
ABplapaaaaa	0.3132485514822231	0.13283300717398	-0.0747692404767778	0.8136684400203736	-0.7789611434247636	0.04869358063171039	0.17755837847288747	0.449842718015358	0.04542817231587805	0.13123390604775725	-0.10094239288687254	-0.3482542725037339
ABplapaaaap	0.5847201054224587	-0.34344528507500705	0.14368194349865732	0.042364799175607926	0.016045897336898	0.0440743360457522	0.028605215362101796	-0.0559276627647165	0.3551574516992379	0.33675542167437933	-0.02503006041466555	0.17677373094121945
ABpraaaappa	1.4179438018929171	-0.25214243361573385	0.0025744460672124103	0.5148799793432706	-0.4458145506668829	0.1047590463386387	0.2032598550309524	-0.022397379903270002	0.2665634868619456	-0.20346541998752476	-0.16529448500237726	-0.044299858787576
ABprpapaaaa	0.0542224814194124	0.17197168559078907	0.14942389277281504	-0.3075313717395297	0.015602290019951282	0.033711545587535995	-0.11192742158309099	0.014039518514723598	-0.1500281656007357	-0.2097450726645677	-0.12203282180986336	0.023991174961695956
ABprpapaaap	0.10598697925545958	-0.29647843802457485	0.2219647129373584	-0.24120383140483295	0.028277203598248198	-0.0294825391382752	0.08942303282029776	-0.23536141314276726	0.11417323256695684	-0.15700356392103304	-0.024946507854253702	-0.0701684615806542
ABalpaappaa	0.549709966155886	-0.2266030079717842	-0.2603623474423401	-0.08284145981397201	0.032922659474560856	0.07604250274320076	-0.0955249489794027	0.08416472469920755	0.1475451705907091	0.03834079799978045	-0.0714434851007343	0.08430735778420509
ABalpapappa	-0.28910757924616753	0.3068976853426205	-0.02785966430201331	0.04379402096186394	-0.05543672962197805	-0.09703636414519776	0.000381979213342154	-0.08794679177914694	0.02154615083830415	0.049346421690160694	0.1039376707562161	-0.0037494035033043497
ABalpapappp	0.22454143534526244	0.3229450888745104	-0.03306932146248623	0.13094126823768434	0.09588882508915285	-0.009827420830831001	-0.13295058406585755	-0.1936749308510493	0.0041463929488635	0.1956476103049748	0.06450826856995955	0.02412420339603845
ABalpppaaaa	0.4275646410763549	0.37109440962189055	-0.27627368716118544	-0.5754745819133262	0.5696585630287017	-0.1156891717944188	-0.0411214496579107	-0.1743024669135341	-0.007784953177364544	-0.3237653329258057	-0.0418799963635042	0.4128956671527355
ABalpppaaap	0.0320028011992797	0.20208915473994024	0.3883290967226346	-0.41328340097915595	0.39425800888405826	0.04618743191617235	-0.022847588980123498	0.00507640306053685	0.1410440880851212	-0.11420223797833676	-0.033766379967934496	-0.19350672415219666
ABaraaaaappa	-0.3864319331375068	0.154776635640212	-0.0689285663530769	0.0537632685883416	0.5190958215473185	0.0513739771594123	-0.3209352940194726	0.1669733978397954	-0.0321143237875621	-0.1683401450324973	0.2560337198676869	0.1892252885027206
ABaraaaaappp	-0.4466437475672727	-0.4104543661565397	0.4214668896901307	-0.4173852409171268	-0.2915560514678929	-0.1219210321337447	-0.1499234425741215	0.087863278121283	0.038692554460859	-0.0184012882161297	-0.1794326206421582	0.192210982243069
ABarapaapaa	-0.18987256978649408	-0.37776041196001914	0.16900826881348655	-0.2832778219952444	0.16628004797468576	0.048131441029967637	0.1340010562960044	0.0546120117415741	-0.2927614362942774	0.09799770012273445	0.026586931117477043	0.12429618670772061
ABarapaapap	0.13763016598730785	-0.17451759661421673	0.4490242214173329	-0.41842276514866533	0.2568956577438525	-0.0796815537755314	-0.04065855815623115	-0.0596948857690596	-0.13900179107632735	-0.05063322818887206	-0.17498920143640115	0.05034895293232655
ABpraaapapa	0.0990434685586922	-0.30404518731330926	0.11522617257894438	-0.1242262130107881	-0.07741191754494534	0.018413866293476647	0.045120703933196254	-0.006649172694692604	0.021104638115550703	0.07427160945100884	-0.08158836827049545	0.24323906340719442
ABprpapaapa	0.18991935232258494	0.07771930671017374	-0.2544156550181004	-0.040725825363059825	0.0139460433849392	-0.0172968924678825	-0.09328896091949661	-0.0010448997195776494	-0.20757377163677232	-0.11309444515523165	-0.03898860314758654	0.059317625904323254
ABprpapaapp	0.11150873915016535	-0.2480459575733498	-0.3606540300687745	-0.06326743765327675	-0.0869725229415179	-0.01247315601982095	-0.01294380727045515	-0.02705873129865295	-0.15934474251048442	0.0701569079780689	0.1405320422203512	0.051338571041789946
ABprpppaapa	-0.5685236125680522	-0.1186250369544923	-0.4021810818128004	0.36049412895033006	0.11472390521398446	0.0930753780729589	0.03426627999442235	0.008397234732635997	0.0539934876283651	0.053018249253659	0.07268747942732835	-0.005553654745443504
ABalaaaarla	0.15716738433339475	-0.22760463990955698	0.2099215850244251	0.4190096899412266	0.21587356577187225	0.1643700888547849	0.19862989034638434	-0.01949144234935635	-0.0432650867471013	-0.11902901493167839	0.0431283325255696	0.030694621812447653
ABalaaaarlp	0.5792912746034473	-0.5047317506481642	0.0011088456615036546	-0.4501089964496541	0.12687536454022794	-0.095884115873748	-0.004502163230447109	0.0839475536931533	0.06224262622406755	-0.004884392248467054	-0.03622100146897035	-0.09333364917758845
ABalaapappa	0.08827660191169906	0.13537533978325733	0.05684977523094292	-0.023352103467211442	0.3959961150122956	0.0762196942132028	-0.1586890254851135	-0.0580884226160598	0.08786116635260145	0.13638553064231385	0.07591422329701569	-0.2329953910998274
ABalaapappp	0.5194719760444074	0.17210271017615664	-0.004248460556049355	0.17106473989339616	-0.4261872565136215	0.18426527323945274	-0.0619002241216568	0.031892625684750694	-0.1282334321546107	-0.0180389358556886	-0.0412715307869927	0.2553174566681244
ABalapaapaa	0.6389035056084079	0.006083985979496442	-0.12913447167658615	-0.0963287962137972	0.00782918197164785	-0.052324502626722	0.3226975783948588	-0.10190321177583106	0.0111322233004972	0.0108765091928095	-0.01113518973367815	0.0842324659363825
ABalapaapap	0.1760420059812893	-0.3468129827308078	-0.08710593367500699	0.3848227176045295	-0.2045411617918115	0.03135749779252875	-0.12480324996785294	0.0805205358885597	0.01041974715554285	-0.11632076264268529	0.03474183642013141	-0.07971420787629374
ABalpppaapd	0.8045229014102985	0.7298145847020521	-0.3865479263697953	-0.1755401491672826	-0.07163022132240435	-0.1668068838450811	-0.03279327445274595	-0.09689153403899084	0.1033078802411494	-0.01878736487266225	-0.03997507863019271	-0.11731412891784798
ABalpppaapv	0.5117035752171306	0.3448940512183052	0.13497065265202696	-0.3809916206383477	0.15799038760315703	-0.03388296003204175	-0.1217544368578598	0.13579597251621944	-0.10807430204279354	0.10642890454882625	-0.14990235334074395	0.20550906899395066
ABarapappaa	-0.0649249877278304	-0.29556844311500075	0.42530624240129944	0.28106721755551156	0.8216001258351757	-0.019217940560172897	0.06427677798168625	-0.10892489470595404	0.2809247816612877	-0.02772783144141896	-0.016295753624153246	-0.04113615825410975
ABarappaapp	-0.06040341895042739	0.3004161505298568	0.05239429010239818	0.12466593522212596	-0.03298844258780115	-0.1957078732753452	-0.07397540532859616	-0.0392288031956607	0.09266263269190705	-0.06229568827965704	0.03592785572931455	0.0279957275243643
ABarapppaaa	-0.2395172629820522	0.23461163083929606	0.15275469859796725	-0.4995423536224243	0.12294357550906755	-0.2649098530421496	-0.15305844891218895	0.03949448074223295	0.06961761273833456	0.1262346383722018	-0.10178381617536825	0.09274570234860124
ABpraapaapp	0.3603056318926085	0.1062925045220043	0.3158214465917368	0.3320074650095607	-0.20784288809651655	0.0478757981897357	0.10319670482966145	-0.2970762880199363	0.09082056119752575	-0.22581197428232788	-0.06060446584866941	0.0428788232355659
ABalppaapapa	-0.1814270158350442	0.0724516603005058	-0.4866887770919209	-0.2946928548758615	0.5103000725008613	0.0185484968421009	0.3570117672014411	-0.0690044122777062	0.2320670211226341	-0.0028549310145814	0.5656002733847101	0.2018609176699561
ABalppaapapp	-1.7170369392709783	0.1156686263201891	0.3477321915335261	-0.1456136953656545	0.0849956160391661	0.0936217578894467	-0.2587909042865461	-0.0166513702125735	-0.1763567729690818	0.2976409976241362	-0.2740609882321049	-0.0517176239963644
ABarapaaapa	-0.030478062016552954	0.2455826612259443	0.23116718949121912	-0.7660712636652109	-0.20501831608527865	0.03240785180463651	-0.0010694164814882001	-0.2723173628788106	-0.05236581918004215	0.14064049094083347	-0.13006816485892986	-0.1042696298488787
ABarapaaapp	-0.26832641555986864	-0.124683136530531	-0.273100148022086	0.2194241688282049	0.053402513988093495	-0.00269487045018605	0.05615471915234341	0.1497630031944882	0.1953125777264058	0.2661395833479879	-0.06198337036422	0.28881106176130394
ABarappaapa	-0.9213216959850807	0.6696666160196805	0.07557902365138774	0.17267682079501329	-0.0977064972825593	-0.1914237857996342	0.023919304030681057	-0.2727782791964599	0.12225668092160286	0.115684494478583	-0.13164562574465521	-0.10330540285376964
ABarpapaaaa	0.16494736912284427	0.3076861740679393	0.20163154089255353	0.23125023359796096	-0.3782889520909164	0.2998928289853927	-0.14457844396618835	0.09741788343914905	-0.21335982941911164	0.19434840337988735	0.0266990313706961	0.0037669235948888497
ABarpapaaap	0.1003399118313532	-0.06686675550478215	0.11289318128417644	0.23794557671476346	0.10274851349338546	-0.09250077133872339	-0.05087813302412682	0.045308578329919996	0.1147369011442892	-0.15012594672401014	-0.0267816009107932	0.02028850517481045
ABplaapapap	-0.14244409123488605	-0.1509135056206384	0.4818446526864077	0.7001790417865077	-0.180778162901962	-0.08463584278112879	0.2173466654431733	0.037109526783806	-0.036160577026024945	-0.23509528052801315	-0.041397810221966654	0.2590931192608304
ABplpapaaaa	0.31051211807470347	0.29609867265612294	-0.0550242702527053	0.02473948124049815	0.15913018187785616	-0.2360654487945477	0.0371350840318469	-0.0980333108255019	-0.0678332025797365	-0.3998914600043626	0.0639957249657471	-0.0487606246995954
ABplpapaaap	0.26605914566761973	0.4540012400248883	-0.5935961774894215	-0.32017865020015784	-0.04393061493061795	0.10857715650085983	0.14196319001620583	-0.15221716408577116	-0.13745985642728986	-0.059781911980079795	-0.09322198497970005	-0.05267724395252826
ABplpppppaa	0.020294767305514383	-0.5119964190257174	-0.19527504412610033	-0.49606626771324047	-0.051096834480932496	-0.01176004553960305	-0.0756085683619254	0.006981025457094545	0.12085318521395981	0.02420811794433215	0.022186793540861352	0.2027693180473674
ABplpppppap	0.0577550680627168	0.43142516519656204	0.4475040879212549	-0.38399030239206255	-0.40280552643697015	0.022010876348751998	0.0849592759024245	-0.14848842480417807	0.3414574927101381	-0.3673271300837099	-0.13408247209673946	-0.10416914029407644
ABpraaaaaaa	0.2874964785358227	0.4946282204256334	-0.05802355206133364	0.3214691212716106	0.5526020759432165	0.0392687438854519	-0.07604880112697963	0.02601260210215546	-0.2163011452916565	-0.0730452016301867	0.02396754664534346	-0.026285088826613505
ABpraaaaaap	0.1369424293014465	0.7720110790139161	-0.45052248653175675	0.12149208304588545	0.04307956181780835	4.265868568449627e-06	-0.0716793798362618	0.25972356962848964	0.05895862875762495	0.17396541050651165	0.016343868113056145	0.18345993737871574
ABpraapaapa	0.351949980105864	0.6541530641379858	0.19547748530992073	0.6949617968279804	-0.1694845225683617	0.02478720145985715	-0.0850075640609014	-0.056758320369851956	-0.0670719313906298	-0.16869952312415096	-0.2190526891213171	-0.1108102287677307
ABprppaappa	-0.2297002903528919	0.10239180840462095	0.029771651877826544	-0.5627134569428959	-0.1140173197427856	-0.0676686201605941	0.0056005358446911	-0.1836380372675701	-0.102312547264892	0.0897729012790696	-0.12447045806953826	0.00747064811926455
ABprppaappp	-0.5766429613505171	0.04289559652013125	0.1776567613120798	0.02064661057430805	-0.0172071688204134	-0.0427720921045241	-0.1087292199730017	-0.15184533189266192	-0.16729859311309386	0.23313582015425627	0.04061293824019979	-0.10791849572045985
MSpaaapaa	-0.1681219666064691	-0.0012638024282589505	-0.41545957667512834	-0.00414741338921265	0.24392299072013712	0.0032652162858788003	-0.16874775326218489	0.2393908338882085	0.020852771886907595	-0.01263449685261045	-0.13774643308269965	-0.1539997993330596
MSpaaapap	0.2950137664338695	-0.20885109541535835	-0.3551072208799822	-0.3469079806784242	0.013722421413390248	-0.21358420817449705	-0.07622754485254346	0.1208103249782288	0.20299638210999285	-0.1583514933877532	-0.009902863599545508	-0.08581557969774516
ABalpppppaa	-0.20567896574571004	-0.04692447065911731	-0.11830245815053159	-0.015416710975834151	0.1000575848628363	0.028331158139791597	0.10840246800759741	-0.1036340088861247	0.05724534220305986	-0.02174951669205575	-0.00275045831572375	0.1752376149120764
ABalpppppap	0.5715548735904896	-0.35754750934981666	0.4533125531584309	0.14593360498447464	0.3060929017794719	-0.12630483130022035	-0.2411046814190527	0.019002190139103703	0.0396125130800585	-0.0621836559455623	0.033986605501856545	0.039105078456065645
ABaraaapaaa	0.29401869539778525	0.16744300551096253	0.26061211694644437	0.09117149445561122	0.022656224141297976	0.015349444978263875	-0.11095406047181511	-0.17344066303489153	0.030495100113521273	-0.04404885634992273	0.11838720781246134	-0.02027850462334052
ABaraaapaap	0.8241237393962347	-0.4684012953440129	0.029615870280057077	-0.11211678039783499	-0.5999821554381216	0.15462449881247564	0.023533154776363432	0.023719901297338204	0.13652977227913876	-0.1093317391524777	0.15044696013627032	0.19853411547067293
ABalapapppa	0.3499340083283286	-0.0155770176270305	0.1807051238383495	-0.1932092225767203	0.0755788805144963	-0.1291728171785019	0.1577493086188801	-0.0640892745379765	-0.118539609643994	0.1724275591278486	0.1062580389660157	0.0204557977878383
ABalapapppp	0.3326018490527658	-0.1687625386885569	-0.0485973555826258	-0.5028362126105016	0.2441253008999125	0.0350921299498395	-0.1941077654913083	0.1950355847280695	-0.3785087046592146	-0.130827734578839	0.0605609965265434	-0.128746352105447
ABaraapaaaa	-0.0841989804106957	0.2226919242076697	-0.2977187631082672	1.0747250011305682	0.011582969545166	0.0995235509913665	-0.2021078559037266	0.3988242003454738	0.0234537820572895	0.2230748778933156	0.1047031917377171	-0.1564073883343065
ABaraapaaap	0.4863691382886198	-0.722436154171547	0.5714147971238005	0.4100690452494205	0.0017866227276572	-0.0397317387823975	-0.1579910443323819	0.1364968210269545	-0.095242408021343	-0.1250863453544812	0.0220045120585912	0.078721027327035
ABprppaaaaa	0.2098507475104952	0.0107223534977138	0.0532826804483528	-0.002481196583313	-0.3518652149988477	-0.1641852896647747	0.2760791484328745	0.0787895362975034	-0.0499163418544636	-0.1180289014117267	0.0146028848485984	0.0933562565971888
ABprppaaaap	-0.183102339292567	-0.3756394525630562	-0.3082832341573548	-0.2553298958480958	0.4841291010296735	-0.0923271061492923	-0.3453579036704696	0.2503363383257295	0.0282052039254777	0.3765871342567865	-0.0692398884335428	-0.0391683767581581
ABarappapaa	0.1884430463543154	-0.1114331338785542	0.0500883751691786	0.2517086163455831	0.0609507793456717	0.0892117435324706	0.1096937694679647	-0.1680732169603853	0.0367131906319962	0.1193323421624254	-0.0851725437699462	-0.0519179769202603
ABarappapap	-0.5881846801554403	0.628138439624395	0.3404843855897758	-0.5131867532821168	-0.0964552955645917	-0.0128127619738675	0.0130725600717555	-0.2180419703333103	-0.0753940235724107	0.2039860423549379	0.0287428484544488	-0.1065215518998381
ABalppaappa	-0.0074509623855748	0.1961788885459033	-0.6990678629661415	-0.1903569173687353	0.3355198711747961	0.1050030739114131	-0.0016970358332843	-0.0731580300763949	-0.09646707721769	0.1298199247044784	-0.0772328246834892	0.1197902198678091
ABaraappaaa	-0.2300492667047779	-0.2546974054472115	-0.2016720254387346	0.4206548883837375	-0.1698854712746423	0.0627720581115103	0.4125618358733326	0.0557405998976643	-0.2374841725794583	-0.0701443851597774	-0.2084102147003748	-0.2512755970388641
ABaraappaap	-0.9098567187012446	-0.5646757004115911	-0.2797636906033993	-0.333990586467552	-0.0437393294478683	-0.0717941399087693	-0.0423785154926897	-0.0355229006164309	-0.3418435773650629	-0.1187504924782978	-0.0606086262239012	0.339373523450396
ABplppapaap	-0.1271574393353099	-0.2571565737438003	-0.3837703034443827	0.0179653408845297	0.321569928190268	-0.0242322804741714	-0.1509604497256952	-0.0739759305987875	0.0075926256501488	0.1792560112698669	0.0093365792757079	0.1703399059049137
ABalpaaaaaa	0.0676654530243368	-0.6048914239575784	-0.1596867566860084	-0.4767256330264975	-0.2556845859598154	0.1793637944260595	-0.0006539779715605	0.0422509352177196	-0.1574317267984064	0.0872097330089282	-0.0385988765693684	-0.2219688002642806
ABalpaaaaap	0.2330522704756071	-0.7916567493500496	0.3293170355036344	-0.3256159365509199	-0.4082462883837223	-0.2766930764979691	0.0133974510917314	-0.3223349320884305	-0.222974565286722	0.1020207648576144	-0.0602572656552691	-0.126467387694782
ABarapaaaaa	-0.0622356176832267	-0.1857275850144416	0.1597024845517048	-0.0369826941608879	-0.0180150577325639	0.2800913213900396	-0.2216505026372224	0.2221697591105325	0.0677665329635881	0.2091425171015474	0.1558143774836278	0.0497441484211082
ABarapaaaap	-0.169975794937231	-0.1926224585404532	0.0743267654609761	-0.2020454095823323	-0.1156967871384867	0.1090164940163544	-0.0722131934932365	0.1679569819817492	0.2151911217672684	0.0031648079635128	-0.0842753067368525	0.1655799752725865
Cpppaaa	0.018201242295963	-0.2175265974875936	0.5792288190366427	-0.633167762641924	-0.2610141322046917	-0.1876286020543405	0.11334518627573	-0.3858153596140978	0.034737183750912	0.0111494656452366	0.027418956663742	0.432768725182517
Cpppaap	0.6318936811417525	0.1590223811545714	-0.8320737868208993	-0.6472248523731651	-0.5966224188687915	0.3748132162119934	-0.2352281330392139	-0.0859557279854176	0.012167999220311	0.3640995093438399	-0.2076223086363838	-0.0353820867062752
ABalpaaappa	0.0191580908216671	-0.9052660695914824	-0.0695526185322993	-0.4859040211352739	0.2870584545416423	-0.2235704375829569	0.0054313574764344	-0.2298124882837557	-0.1892838904621913	0.0246421106873771	-0.1214694058578613	-0.1151307542320917
ABalpaaappp	-0.5351577626599916	-0.5929913738315727	-0.4136910269177825	-0.1380504276820721	-0.1919406523514111	0.4714319936345127	-0.0397548227610644	-0.1019145448353135	0.3335641621884591	0.2742105994288535	-0.0313777219473665	-0.0032708818770314
ABpraaapapp	0.3712087862228467	-0.0699136733933583	0.033651807915664	0.0173487875489276	-0.2640826277217337	-0.256918676512011	0.0363761273615913	-0.185526865240522	-0.0068169921148052	-0.1867034820098735	-0.0264886583019721	-0.0054350789486903
ABalppaappp	0.1322022952246712	-0.2483436419322792	-0.6276940042563629	0.135412859954141	0.2934990773053061	-0.2731673130324502	0.0751908405696629	0.1265608582882418	-0.062047823632635	-0.1371779395771301	0.2453668004227277	0.0144520604599927
ABaraaaaaaa	-0.5019062282758957	-0.4274531502634532	-0.2575831399847949	0.4885269051823899	0.2506571329985015	-0.0759885228898843	0.0937817032311011	0.0293534360884473	-0.066679294054188	-0.1791429513853782	0.1142333104342167	-0.0826726213787887
ABaraaaaaap	-0.5791384416758564	0.0598428316421552	0.2704506934292878	0.8593516285116214	0.1645525056240081	-0.1848667813015264	-0.188196605638851	-0.0832243491059291	-0.238095605488525	0.1066621492930395	0.2346283096636179	-0.0336900927054199
ABalpaaaapp	0.0693709092422561	-0.3659346970253458	-0.0918737484330845	-0.4575371165576636	-0.1533676377933982	-0.1359743565970984	-0.1085387088007995	-0.0436978101025011	0.0983329794567572	0.0188374988687611	-0.0480170431256888	-0.1943882146279384
ABalppaaapa	0.1082955836330502	0.2213371522250122	-0.8029284389362049	-0.1437750223738873	0.0398861501094734	0.0524826433394357	-0.1846377921790357	-0.128397002962415	-0.1329613448953889	0.0300257765313548	-0.0635646648838544	-0.228925493002103
ABalppaaapp	0.1323604138921864	0.2687142184638318	-0.6754228574087809	0.04139847880197	0.2168890253478217	0.1518436961077061	-0.0814776853644202	-0.0640716211039395	0.0705423266725083	0.1929744798114456	0.0456388820981973	-0.0850173780739475
ABplppaappp	-0.4773666039160862	-0.0426507105211595	-0.1981466013751026	0.0292050090973896	0.008277377314342	0.0401116012083737	0.0770817893051155	-0.0255822962672814	-0.0590921815473123	0.1222183011988347	-0.2125432111509432	0.1268496869041101
ABpraapaaaa	-0.0152010608434405	-0.4240800075583882	0.1337010884814942	0.7935955912800512	-0.4991750646627499	-0.0396830654285376	-0.1888123440933225	-0.1286132362039046	0.0929758708167735	-0.0498988220992939	-0.0084755491491922	-0.1440988068553991
ABpraapaaap	-0.1355942266537568	0.1647967421916351	0.0765805152560415	0.4058710621714555	-0.6785577912640991	-0.0149864668544164	-0.0119661798179553	-0.0764312000880221	-0.0514341356630605	0.0161557657897326	-0.1815001045219529	-0.095922215780714
ABalpaaapaa	0.1139445941631378	-0.2239511389943794	0.1633085367248541	0.2936392543285945	0.152841250570582	0.0600396415693641	0.3054922775932654	0.2927951640153349	0.0645704193167878	0.0090541019325895	0.0146465395916871	-0.2212070643180496
ABalpaaapap	-0.1862818797595949	-0.7028510936798305	0.1992518362482358	0.1142966099520537	0.0451841047628807	0.3030024011010876	-0.1923935987994857	0.1038541937539724	0.0123625223209886	-0.1475329835059071	-0.1122588349779313	0.0922241953290395
ABplppaappa	0.2789716011204061	0.1103824399427368	-0.0336410060278503	0.3941268619648728	-0.0362753109002472	-0.0961767973267102	-0.0254754375016285	-0.0438246249915	-0.1968840763198107	0.0042324339564435	0.0295552983253715	0.0135848752304965
ABpraaapaad	0.7150439267874045	-0.7835431654076235	-0.6601302732590534	-0.1005581452743717	0.0393147286626862	0.1755597429672672	-0.1422526561492115	-0.0171446846688772	0.1806140636717773	0.2853564817578775	-0.0748302671305943	0.2280055913271814
ABprapppapa	0.5693829394510346	0.2660774286857598	0.2357232089197611	-0.6718357285415185	-0.7248443734948606	0.087613427402157	0.0858691953552991	0.0890136533094843	-0.0619536458416154	0.354711688248685	0.0314220645679687	-0.0253587062583185
ABprapppapp	0.6097055625032587	0.14602402502966	0.4144473863778122	-0.0938752749968637	-0.0866425157908581	0.0928766833207122	0.370997673662738	-0.2804258246469365	-0.0104189891190896	-0.1322481595798112	-0.0295491249223272	-0.1143658792856379
Cappaaa	0.5643982614349508	0.2509945426633898	-0.3267218615151189	0.1243117381314218	-0.2715057831804858	-0.072034653179793	0.367536864185922	-0.010827016934792	-0.0756199175420234	-0.116964954556612	0.1902556878418575	-0.5157650089995984
Cappaap	-0.0914548053368632	-0.0014007681492955	0.6382990911033689	0.3225428922005434	0.1204759201135407	0.1614140270246478	0.0129081147125836	0.0834571565409051	0.1282706808663415	0.0348550044462211	0.0430923971673225	0.0294314012813142
ABalappaapa	0.7047223732030155	-0.9455176829905244	0.0275897633661456	0.0609275926610672	-0.3192694320303962	0.0399034103804178	-0.2127885117402522	-0.0898217171922915	0.0398191827554115	-0.0976432165944075	-0.0486887408746614	0.0472491769281139
ABalappaapp	0.2167153357060335	-0.3533819264431108	-0.0042252509575432	-0.0239812992368857	0.1186412458725282	-0.1883511782092433	0.013903237625156	0.1329422096743984	0.1166206963815995	0.1648369207969405	0.1221872167234776	0.011224967471111
ABalpaaaapa	-0.86861295531416	-0.6140544162981928	-0.5501295842000103	-0.6016409383783168	0.1643575919139334	0.1195934782251088	0.2327599737520422	0.051770541835222	-0.1279925747353608	0.0762759672376881	-0.2735517678416729	0.1159804325397748
ABpraaapaav	0.6283138572948821	0.7555051223136864	0.3092333138636635	0.2307664237428725	0.3693215348346939	0.1459610235459113	0.053638844171663	0.0181433809549283	-0.2350234997316198	-0.2895704960190944	0.3751441250530481	-0.0509083734317247
ABprpppaapp	0.2199047457743683	0.50517209609875	0.3745139610909237	-0.0433833523528932	0.3083427634241358	-0.1196844930404896	0.1314888064907307	-0.0309511808868872	0.0700360368717765	-0.0838616818174494	0.0051156172226641	-0.0927172439461732
Cppppaa	-0.1813046418996873	0.6167652390359891	-1.55934747451733	-0.52478442669389	0.0342132002678803	-0.2052371288861089	-0.089694261411771	0.2413612236239733	-0.3190507934438565	0.0062750451798993	-0.0145980759686202	-0.0704982456256656
Cppppap	-0.1573128840459395	-0.8813013956810988	-0.42782548740494	-0.0393226087092415	0.1255071250635759	-0.1322200485094821	-0.1225526730771755	-0.1191492896326955	-0.0204743353950258	-0.2443362130543818	-0.0026666110080898	-0.1598348715637355
ABaraappppa	-0.4016478978068016	-0.0270125444648941	-0.2839102996250818	-0.1568766933487767	-0.4005008254664672	-0.0209724681617708	-0.0174837166405879	0.1504168016294967	-0.1358007781319307	0.1256072814734219	-0.0030587684865351	0.2887048776343895
ABaraappppp	-0.1947568708959169	-0.3783389514011585	-0.0808762989413128	0.2204741176818035	0.1300350980638149	0.2962656877997204	0.261348102787123	-0.1247025926535481	0.0598446516155757	0.0413034150591633	0.1155211251170158	-0.0600641359204124
ABplaaaaaaa	-0.113077695443229	-0.1046118604776343	0.6731124536453275	-0.0950495814881455	-0.4413176371432541	-0.1115522312791833	0.1876776607839488	0.1471317521007133	0.0675224750926771	-0.0537385420112851	0.0359458848846408	0.1167231561577453
ABplaaaaaap	-0.1769384823485556	-0.4376565889012579	0.4284812771481924	0.2567754400846971	-0.3571616749994422	0.1218715212845067	-0.0849515992093879	0.0001793064313447	-0.1192860730419794	-0.2686963229500175	-0.0223846488964882	0.1273177346349542
ABplppapapa	0.0707580225558722	0.0689264081592639	-0.4566382857519647	-0.2712940100909413	0.087285610209489	0.0734531544702181	-0.0969360269622623	-0.003347627045752	-0.0481968770888831	0.04428466671984	0.0231227380888004	-0.1059334921174935
ABplppapapp	0.3267427028831347	-0.1653767026838601	-0.9496384114831404	0.0792674888350259	0.2302681760798927	0.0247778541620946	-0.1580066954427737	-0.1806824444986845	0.1322572967601748	0.1467822570046082	-0.0541909471027754	0.088837175425591
ABprapaaaaa	0.1398921855956666	0.6162296878088094	0.5732668519121347	0.1958790300810908	0.348785812552077	-0.0436130606371211	-0.2207694225018378	-0.1009153105633977	-0.0593870513355453	0.0679628919087404	-0.0235451147076647	0.0088246936810451
ABprapaaaap	0.6699009352352413	-0.1603225989787069	0.176018958331512	-0.4547983840830161	0.2336736860153881	-0.337551055773838	-0.1997019987889158	0.0300374791249071	-0.1791930382454004	0.2941382430502474	-0.2633914957589684	-0.1545395047854415
ABplaapapaa	0.097773542472247	0.4555996247527937	0.1816149654903933	-0.3024460063877673	0.4291528374195973	-0.1037456802247745	-0.3533071721037813	-0.1879440768644495	0.0056917805583467	0.0336503880861109	-0.1069733210741078	0.0476437916916155
ABplppaapaa	0.2820756710137004	0.5660502453804217	-0.1089687066867646	-0.1482079654276247	-0.1920610885084526	0.1501590465829642	-0.0142485648826635	-0.0740558815626845	-0.0250770267882801	-0.0161915290395892	0.1079273839859347	0.1059494290425105
ABplppaapap	-0.0832156315362139	-0.1576108936644489	0.1468113242510451	-0.1748341735473745	0.1911210071458026	-0.2600526336740979	0.1846086072674974	0.0495023102936988	-0.0421466515516152	-0.1163108944015264	-0.0905134695267043	0.0008220867427974
ABprppappaa	-0.3280087336564229	-0.04987343994243	0.6111764062365681	0.2561241954018881	-0.1051051075268562	-0.0970452844171475	0.0671384706869302	-0.126492418951672	-0.0622799231799487	-0.1774855105671805	-0.0405136485272353	-0.1576961881135365
ABprppappap	-0.2856001102815366	0.3509472494580446	0.1665327571402705	0.5500356926256429	0.0773524155821337	0.009010198009869	-0.0624634514318049	0.0775980239380432	-0.0307042368668848	0.2334853439618489	-0.105033783231743	-0.0630797011726214
ABalaaaarrp	0.0307164793936582	-0.6452684768196555	0.5453772222921749	-0.210339344125592	0.9811543137806986	-0.2363754201816534	-0.2836534191880741	-0.0439676419753802	-0.066441053946077	-0.000941407290547	0.3626489958734574	0.0861083847840086
ABalpapaapa	-0.6116084814051077	0.6920826174001765	-0.2974770207966231	-0.0814285497288309	-0.2677280882067904	-0.1509639717759655	-0.0516000962888954	-0.2460091867445883	-0.1005245993702215	0.427125137872706	-0.0556991413002308	-0.0077806312726635
ABalpapaapp	-0.5260592404833981	0.1471804214797042	-0.2753875082505126	-0.9167370364352364	-0.2345529565282395	-0.0798783909613951	0.1322559604756032	0.2395745605610439	-0.1942869826530542	0.4643024719972245	-0.1164368154145354	0.0128705128768309
ABplapapppp	0.5663873056769975	-0.2816729390621408	0.1567480941950152	0.8169345274324918	0.1358510428670958	0.0021918613297809	-0.2153986734267197	-0.1073172067217293	-0.0087140212638703	-0.0328258666838258	0.1452668496732234	0.1729686751611592
ABplpaaapaa	-0.0635990959738196	0.1451416415829347	-0.1641264005715856	-0.1206784241579543	-0.0681756723383098	-0.0652945307349133	0.2142141061679024	0.074738027930392	-0.0818186863109235	0.1196024893233257	0.0108633830143528	-0.0842292748051392
ABplpaaapap	0.1804544291864911	0.2403453623316789	-0.1123694056129373	-0.1546797710698418	-0.2088195296140751	0.1933766961339983	-0.0599216430344676	0.0646141974005379	-0.2099306206465199	-0.0114663442233111	-0.0084655492011824	-0.1397079117751039
ABprpaaapaa	0.331971867002557	0.2525329110972911	0.2295687468066048	0.3311243616928402	0.3658246170120141	-0.2111557164445441	0.0101723602149441	-0.0886111156968503	0.1968335615581738	-0.0359444875597504	0.0297261073265421	0.0658427673712318
ABprpaaapap	0.4104583098785008	-0.0058099016928358	-0.279590208342435	-0.0510950767807407	-0.5119468949966448	0.0866414876161062	0.1009855953582831	0.2304159906714767	0.1627342133301795	0.123414232048751	0.0751074720742925	0.3506698095258171
ABprppaapaa	0.2179837606158324	-0.0365677996075489	0.2281429660292261	0.010541521788665	-0.3756883738359487	-0.0125062266662636	-0.1101383498314481	0.0132356972380783	0.0399285971220991	0.1888521635839049	-0.2028743710437298	0.0466773737050699
ABprppaapap	0.0171792475184971	-0.2610371769896054	0.1504970758395323	-0.4925896770923478	0.1035481984659286	0.1876454302648899	-0.0873725004648545	-0.0316234175608013	-0.0122938086695808	-0.0953883507291984	0.0641749721171658	0.1381812554157274
Caapaa	0.3436804653754426	0.6972295886718622	-0.0542416063617487	-0.33081378376792	-0.868305773076138	0.1625209204677934	0.0899515271783266	-0.07318008375853631	-0.05971646961355816	-0.06943565183790991	0.05778356258990115	0.04118505763862901
Caapap	0.02618043038993964	0.1915795467925386	0.23636067614190315	0.2559021587964083	-0.6663278997699992	0.07348443149730675	-0.01138301366956335	-0.03232205088305774	-0.06711249881521354	0.06723735816870599	0.03771605459354589	-0.0653888700723234
MSpaapaaa	0.431900164304394	-0.185730149379599	0.4211797728307647	0.0057597466203775	0.9072087093583724	0.0749608100154751	0.0887068956182483	-0.3330117069584951	-0.0031137614047044	-0.0523617364621846	0.1963752825596983	-0.0277576710337726
MSpaapaap	0.3098545804044269	-0.2667733493093198	-0.634454420933519	-0.1172306605029296	-0.0280233467202008	-0.1460854774829209	-0.326096091326484	-0.1190726625338839	0.1268489707628783	-0.1199169635876287	-0.1757448137578915	0.2659723071625222
ABaraaappap	-0.5528674669464105	-0.1191652990066954	0.1140904118340174	-0.0631528685116627	0.5356143087017841	-0.2345444388400204	-0.0298732428705405	0.0788761709387103	0.1938538445573188	0.0138314039089773	0.0314502294608256	-0.0044210036738701
ABalaaaalpa	0.3212303284891753	0.5024837554606862	-0.6914301742850478	0.6024740920326056	1.0065940168433305	-0.0636565305787093	-0.1084351433769402	-0.3553438308988489	0.2953459578818997	0.3157920702872648	-0.0684293198527835	-0.039282035493437
ABalaaaalpp	0.3997620022503378	0.2354765567529423	-0.1596699849467478	-0.2839032250280896	0.0969816645334498	-0.1864814243809725	-0.0140275613568772	0.1224506288303863	-0.1377149183904455	-0.0743700653660014	-0.0231914471544694	-0.1117516276464417
ABplapapppa	0.6297146639012521	-0.0392314035627624	0.1314772587060814	0.0263027112444764	0.1625316315591122	-0.0843862450160917	0.1041421535313031	0.0043495383136134	-0.0001191229521267	0.0039323002926791	-0.0277449083074401	0.0356274348449483
Cpppapa	1.1054537745455113	-0.1598443288108661	-0.5866234488744929	-0.8581094951534409	-0.7683691883870976	0.1572254704015407	0.1669421979280166	-0.4192866259439467	0.0800781489642998	0.0554517994746727	0.1796677612066749	0.0563926718411705
Cpppapp	1.7118666207754698	-0.3571443428107662	-0.7183533402247131	-0.615159166590059	-0.1025883599576515	-0.2912686431756328	0.2213357325018629	-0.1019145640332718	0.0913806548621251	0.4435381885542165	-0.5658451298584557	-0.1868643943991917
ABplppapppa	0.1180932946774817	0.4094249371103874	-0.0265888935655155	-0.5263820630673904	-0.2289486367540653	0.2143765162549088	-0.081171003558167	-0.059640688113535	-0.0757708774568404	0.0116143699660832	-0.0582042714138209	-0.1461347489391944
ABplppapppp	-0.0426565692088412	0.6339078987633424	-0.3726252763726982	-0.4282292659004459	-0.2630314172916862	0.0695740067248723	-0.0688950262918131	-0.0963568843693885	-0.0781615832913514	0.1906881621290069	0.0983979968510993	0.1580954123136154
ABpraapapaa	-0.2197278615664029	0.1473684485333224	0.5818351263182329	0.6262595145040402	0.1486331533757879	-0.2606347382163198	-0.1155505420358876	-0.3661252727401338	-0.1664052775627423	0.0234435883673215	-0.2697277914316131	0.0738161030732487
ABpraapapap	0.2240713980487249	0.0829116682292289	-0.3254225276373983	-0.4387433796653917	-0.1606586134194164	0.0571828104970712	-0.0752513885586635	0.0189280658914367	-0.0563386119980514	-0.3719717414518376	-0.1917325228152853	-0.1208663361630129
ABalaaaalal	0.3536861425696219	-0.3455076090175416	-0.4911346190570222	0.0372599917468698	-0.0114152599944866	-0.0110533929792995	-0.2235426551390765	-0.1351648127665632	0.0157592343020913	0.0015697854426111	-0.1367239722466945	-0.0306611003387834
ABalaaaalar	0.296036124910627	0.0593680291281841	-0.0973991185838693	-0.186832168401642	0.2845451539666882	0.2644824252774606	-0.0514779442971666	-0.0442663602254327	-0.1708946347150086	0.0886030799632461	-0.1385687909794475	-0.1104970307824492
ABaraaappaa	-0.526035996278575	-0.142945547735511	0.1930084173547177	-0.264840059784161	0.9021538669630148	-0.0266830686956558	0.1182592493269787	-0.0943679626646083	-0.0416371369044902	0.0331272076349905	-0.0896818510557165	0.0589535779509905
ABprapapppp	0.1371963508097103	-0.3665056626009775	0.0936618495589274	-0.3582747954850168	-0.0373664400536852	0.0935941756384668	0.1739226940288863	-0.2515427284392738	-0.201728282630512	-0.1095375986631029	0.1573409771853629	0.0401966376166841
ABprppapapa	0.0751211345556176	0.5723641802403737	0.5674817200424189	0.1249144667669432	-0.1886388134230741	-0.14712458353622	-0.1448446203048875	-0.0663476172241348	-0.0799519344867704	0.0464025804440355	0.1065913409365176	0.0757874070409344
ABprppapapp	0.1116276315267227	0.1967654181385834	-0.029682067507451	-0.2893834393359583	-0.2184316534795332	-0.2256524293993992	0.0135968931933166	-0.0611466746186708	-0.1237111299294614	0.0602416788879649	0.010341561952494	0.0788831484212523
Cappapa	0.9866912764773546	0.3083509986206475	1.133669898944622	0.5485078886048267	-1.2803640299902317	0.18974958631507	0.0657733680096099	0.062827349443205	0.1323182803108043	0.4627095424416404	-0.0733825059016901	0.2320877507434689
Cappapp	0.9016396160936536	0.4708648803300486	0.3933287258566182	0.2573631314780589	-0.8806299804173214	0.1372018266728839	0.1933630103893934	-0.132405339877387	0.053374644684592	0.110655531031018	0.2614955480862616	-0.4788008476057863
Capppaa	-1.1579283235472972	-0.4305389408699741	0.2578326544665091	1.0444667897126367	0.8808744709801354	-0.1585378808336679	-0.0689216729648038	0.2238897822464742	0.0109920973826525	0.261428805107509	0.154555673461257	0.3300272772562844
Capppap	-0.0212471919929446	-0.5772256678299764	0.6599383950818866	0.5443413066878946	0.2848671756431272	0.3392124233414474	-0.3279590211062915	0.1107447944141085	0.158915318357757	-0.011793911879537	-0.0297352094406348	-0.0907345674073933
ABalaapaapp	-0.2401009317829109	-0.1272566844429288	0.4676972139472358	-0.3259955027627309	-0.0819971997342944	-0.0574635784394415	0.1748419977952131	-0.0199055976356093	0.005150770719986	0.0301035730816036	-0.0178762395259968	0.1351041750724196
ABalpapppaa	0.1306952691172384	0.4036391641839764	0.3176769416070224	-0.0184245570893989	-0.1779499900401014	0.1005944430202471	0.3977397077832393	0.0834286469649921	-0.5066290359143256	0.1505545966798526	-0.0237245114153952	-0.1131616205161565
ABalpapppap	-0.9579066734126624	-0.8618598486445115	0.3601332565576506	-0.7400434201574821	-0.1278285002673674	0.1604727965526918	0.0276030686307763	0.0546386601605296	0.1542471561273433	0.0379683102004868	0.2204035870331012	-0.1178573257485261
ABpraaaaapd	0.940362704581742	-0.2364978050063661	-0.0963582464966248	0.037127494981882	-0.4843188426145217	-0.190639074058654	0.2458659296061129	-0.0186864449145165	0.0272335212592309	-0.1542784467428946	-0.1450217535537096	0.0677728576274177
ABpraaaaapv	0.6680599391591316	0.8381306479391486	0.2774547357237516	-0.1226749437225717	-0.9117217837928152	0.0093419319106161	0.1607765379388163	-0.1242331218396119	-0.1976661582032369	-0.0925566757761509	-0.0621261574736531	0.2576875330283451
Cppapaa	0.4539306268029	-0.3089221460795801	-0.5311091130170905	-0.0330209113704822	-0.0958818250396368	-0.19682953974457	-0.1009011742863531	-0.2825262441293739	-0.0014013847396735	0.1520291028216172	-0.0205232009711526	0.1767397212687979
Cppapap	1.0102737011945233	-0.1299901335198682	-0.6419496980743983	0.0597819326339113	-0.1586393229915275	0.2216881810434504	0.044181456030728	-0.1966478164314427	-0.010388067274628	-0.0149978719026188	0.1070921360056938	0.3680493953986686
ABarpaaaapa	-0.766107580935228	-0.1256899398494779	-0.1767100458615982	-0.3469660193965135	-0.1373986186750455	-0.0016882948273442	-0.0433345445166833	0.3223068573392613	-0.0634609040279829	0.1038724788895831	0.1056396616881299	0.1001964250997175
ABarpaaaapp	-0.7190245643176433	0.2454630368191794	0.1985662607328299	0.0735057608509928	-0.0454697928911987	0.0932312969492051	0.093418648322487	0.1971221810072254	-0.1336786334474435	0.018743171664881	-0.0449044941572802	0.0899080670731867
ABprapapppa	0.5560080515032274	-0.3012836342260655	-0.3171823168927222	0.2715396431363275	-0.3465614680617364	-0.0567360590093482	0.1532753217471446	0.0949950768458054	0.0227222655463484	0.0825228230212164	-0.1561431574628038	-0.114977366413547
MSpaaaaap	0.2311616937308539	-0.7794522786773999	1.0745325757471669	-0.1616089586931083	-0.2997057309692061	0.2477909845107664	0.3599797481763988	0.0403794738941482	-0.1656249842619092	0.19568642370675	-0.0522046638111659	0.1842865271742122
ABalappapaa	0.2995827383780705	-0.9122438888180529	0.6922536135275542	0.4756253619513966	-0.1611690824436334	-0.2226932116715169	-0.046743202725167	0.2708440223504212	0.1943450469996411	-0.1398973570333943	0.0832702582146714	-0.0200956545887207
ABalappapap	0.3647448081235571	0.4571515836321394	0.2513381345102214	-0.0663374154216072	0.129180808382891	-0.154422092479503	-0.2629580214294183	-0.0888562897451995	-0.0624881361704033	-0.0670906815797627	0.3483859904092032	0.2399900524448403
ABarpaaapaa	-0.1460416798299653	0.3161444751327417	0.0333422590645442	0.2661986645269349	-0.1935638736176919	-0.0076736506233632	-0.0822020934898092	-0.064017251835834	0.2733690837421857	0.0483248282326407	-0.0390191664937971	0.0428602464708785
ABarpaaapap	-0.4652281776494851	0.1454275060868946	0.3141717882899311	0.2055547734019286	-0.0743486891865637	-0.1041865952653931	-0.1061340797556205	0.0326349079572982	0.0746484169672162	-0.0107408403160482	0.0625307419398254	-0.3031126916486265
Capapaa	0.7665352832112347	-0.1861270187274714	0.2531381225704148	0.0885430779991767	-0.3940953244099386	0.2011591359396168	0.2020071745831606	-0.0358196126722845	-0.0527711419899874	0.0300594038118721	-0.1287926224881987	0.2603843670399535
Capapap	0.7043064102040045	0.4540506614205791	0.6472286473170148	-0.4938354744353767	-0.4520819628506189	0.2534949360069935	-0.1789815860914129	0.1649700876183805	0.079859970881148	-0.2395739138204178	-0.1851349772133213	-0.2706763426733544
MSpaaaaaa	-0.3447554091025372	-0.0833437088971559	-0.1204697979732792	0.3154573585982397	0.2253834751544437	0.2034804380891444	-0.1995969609117935	0.0605540007169629	0.2172109485762622	-0.1565348006860494	0.1931033478940865	-0.2752393676347139
ABarapappap	0.097666163815874	-0.2274751276005146	-0.4122943194300425	0.0418480605511692	-0.3992452415331249	0.0196384529475865	0.3119708396353784	0.0350246231281055	-0.3394350660369009	-0.0242428173699803	-0.0771022219849002	0.1081382369498973
ABarpaaaaal	-0.2265746417052003	-0.2971600507983731	0.1448772054135156	0.147491693558471	-0.0745707673298833	0.0126174056921099	-0.2000099127098563	-0.1189682576186918	0.1239030214704444	0.1536789959016392	0.0121730125596732	0.0967731311694524
ABarpaaaaar	0.5396315619342403	-0.2976389908440273	-0.3449831163533192	-0.2684394476358029	-0.5833327816177534	0.2246286790228697	-0.1933208453468168	0.046761057449352	-0.1171168993588651	0.2534811321396644	0.2008464123474078	-0.1505744585855523
Capaaaa	0.425689255208855	0.2566784998255059	-0.3040601658043578	-0.4852566115849281	-0.0914321892500421	0.0014184133565409	0.0922900850414075	0.1379627010580128	0.0023894057984435	-0.0044752793856582	0.1510155039939018	0.1621905109702775
Capaaap	1.113904040692858	-0.745355771782111	0.9753103408219288	-0.6087841247242739	-0.5013418496169559	0.1081984533165565	0.1123569029027178	0.0327575251612487	0.0529555223756032	-0.2284609742401203	-0.2697067817300668	-0.1677744419696674
Cpppppd	0.695454592065399	1.3487439248799165	-0.8488121753831923	-0.1346166294768521	-0.8795231773421168	-0.1632121080918062	-0.967293893998882	0.1012883400177885	0.3422300034140593	0.2582880357890513	0.2680574529590985	-0.1740189871336218
Cpppppv	0.8480949825192091	-0.4651285099953599	0.6890124145595055	-0.2240826674443122	-0.8099987008680216	-0.0384925481139664	-0.0326255888649531	0.1406555945326194	0.2296809397398814	0.1977955410692361	-0.228709721388086	-0.1758013040891038
ABalaaaarra	0.2382047056332142	-0.3994584370819021	-0.7467847734857052	0.4471273091359637	0.0641816603252377	-0.3158140311448962	-0.56080854095582	0.3391068798705596	0.1966548951582282	0.0781753269126219	-0.4764490406061636	-0.0719391872639571
ABalaapaaal	0.1508929154759522	-0.3881693824891868	0.2282712545321682	0.0472517071557853	-0.0443829312519332	0.2028590388344709	-0.1404158272962671	-0.2455811288006937	-0.0182219689302826	-0.4480469616494101	-0.0751185907792174	0.0769108009730372
ABalaapaaar	0.4361861999683943	0.1289774869594021	-0.0591422427540302	0.1026454498932034	0.1813532119917211	-0.0575154188818768	-0.0365840696883541	-0.0662414953259809	-0.0061112162260642	0.1702307569080698	0.0489260652645913	-0.2232945581777386
Cappppd	0.1486110480648833	1.519887467289554	0.3203760330790766	-0.0365387238792707	-0.4154077836604092	0.162087633398364	-0.1176142542843525	0.1926044786664404	-0.0257621065171923	-0.2504801260862058	0.3686841738874086	-0.1121253358639126
Cappppv	-0.0343879560992436	-0.8451003494915879	-0.3358583451503247	0.515858897383797	-0.9273401538247588	0.4290376268262387	-0.0316469060134209	-0.3143300841512481	0.1757191686890336	0.7024370078986651	0.1266654399129028	-0.3206614574531529
Cppaaaa	0.8533438478167785	-0.5363794581270409	-0.4350433498205139	0.1839095669414869	-0.0382039953169145	-0.0495758658302648	0.1666177869344884	0.1801951081047394	-0.1348116650360123	0.1967038907451713	0.2826019293907125	-0.0193733191562566
Cppaaap	0.4238386989474269	-0.919013109004819	0.0769582548601241	0.4358204407760408	0.1827762884198742	-0.2369258518619543	-0.1940253252168493	0.2695404858139942	0.1751703481384626	-0.3837100727027048	0.1340859050333472	0.2944000779810234
ABprapppaaa	-0.0533987690282779	-0.2311478676927677	0.3848865284196964	-0.5503750934905796	0.4247578491819206	0.0267539091389578	-0.3467661636645304	0.2789663130832542	0.312192437819619	0.2000613772217419	0.0019677552655379	0.2908400129852019
ABprapppaap	0.5460171123115081	0.5536695781088706	0.4462685974100813	0.217239583624544	-0.4810570326029546	0.1511510242664645	-0.0924093786695875	-0.2352159145648654	0.0202064478322692	-0.0656829459855529	0.200108477487885	-0.0788816421570758
ABprppapppa	-0.3927580041324669	1.206508129133699	0.4716805050507229	0.0318506721997833	-0.2572967283529102	-0.140098875434597	0.1176987857362537	-0.2863138132193251	-0.1686082841175092	-0.1181375288824579	0.0641060228300857	0.0117088529214117
ABprppapppp	-0.2243222307697375	0.3277378370489643	0.4375117771986647	0.7241532994510118	-0.081722944489576	-0.1702075128072875	-0.0240637009521408	-0.0663050154159952	0.0744046020495564	0.0454342728387666	0.1002411100533191	-0.1287271133996566
Cppappa	0.3999948139744249	0.1610790406504902	-0.4926469020574759	0.0839481339999165	-1.5054715802016674	0.1029920541205402	0.0783298652379921	0.4019782749787454	0.1230149288756429	0.2725965234332964	-0.0827756771021743	-0.1866843555681307
Cppappp	0.3734844347179913	0.4270080127530845	-0.0016248580204517	0.1269344538548169	-1.3302768294042353	-0.4175279745063501	0.1546620080348519	-0.0466682124963617	0.4673602279756337	0.4076182280391356	0.0894571603765212	0.2934604143442047
MSpapapap	0.4642542683624902	-0.16086797181425	-0.3619338720851053	0.6117099991389157	-0.2984005568968644	0.347544964147182	0.1133174844773751	-0.3234895772577605	-0.3273778969989845	-0.354100561559154	-0.0260053811925555	-0.100555450464427
ABplapppaaa	0.4656244703490516	0.615658015171606	0.0265448173601502	0.441701962307978	0.2902276302991154	-0.0193643117323719	-0.2789375450557337	-0.1018481108135296	-0.36468386849429	-0.1258475354264416	0.0090326985443392	-0.0540203695910352
ABplapppaap	0.5042756367150614	0.5326107577196257	-0.4467368065257511	0.0884808160936075	-0.2025178390876209	-0.1832748494305826	-0.2596000814024219	-0.0984181080181196	0.0798039308653299	-0.1257773811406333	0.2579710747472703	0.001601906334229
ABalapaaaaa	0.6195124055423065	-0.8225398256617967	-1.2786597848522283	0.89472256173014	-0.0516994078523684	-0.4353876317755346	0.2715593995306738	-0.3113752435423891	-0.1807637980473632	0.0172119937529745	0.0161434416592147	0.2005199878761802
ABalapaaaap	-0.0021679566216923	-0.1507178111296705	-0.3253179164877372	0.0025730030675397	0.3284318449035597	0.203013390824204	-0.14652008205826	-0.2002743345154388	0.1709120177542341	0.0547522150473218	0.1023475430617393	0.0046555174006235
Capappa	-0.2232720300404088	1.1666245614323598	0.4416897104866519	-0.325529856083753	-0.4902264922013112	-0.1196153517200155	0.0423177483804035	0.3914884887157083	-0.0739298667957377	0.0293781500615904	0.3595243080604738	0.2021306316931161
Capaapa	0.72242586872577	-0.7851488148783949	-0.2105364125245488	-0.6933112325674414	-0.437904447956053	-0.288146461254365	-0.285461847311163	-0.0513582400129995	-0.2503770900395191	0.4521451801667036	0.0465664394419449	-0.0159556504771238
Capaapp	0.6098591678671087	0.2556923953957133	-0.4178033601040065	-0.7137451029960928	-0.0180585919261384	-0.0786737959916667	-0.021071634355553	-0.4226991139865899	0.1467276013108869	0.2612499971661881	-0.0814219901145758	0.0290528302543344
Capappp	-0.5067512016485006	-0.3930175719622399	0.725002896542089	0.2437464472358042	-0.4357843296780074	0.059353197100794	0.2971265155228288	0.3336807192964269	-0.0781409278179797	0.2209178577734666	0.0922870497347492	0.0772452456626189
Cppaapa	0.2550899566648839	-0.3168155957987713	0.7684397114866257	1.013784768870874	0.1177114487989952	0.2754224046832445	0.2376568656371255	0.1359784578193691	0.351493999525312	-0.2338651183284391	-0.3769132403799785	-0.2231024695029438
Cppaapp	-0.177410650012546	-0.4282390283136202	0.3581666701178483	0.5970779881582646	-0.5221319661386755	-0.0796046790773969	0.0225805751582897	-0.0890996051285649	-0.1245782164105636	-0.0322728858484529	-0.4363389708760612	0.1831558956808693
ABalpppppppa	1.9523088957988963	0.3358930582942826	-0.5516328000461471	-1.5919753062209252	0.5740812881554939	-0.3115495905288649	-0.212346117185436	-0.144270586284511	-0.3063432109223113	0.0391422261127553	0.0490310972055892	0.2050347920689256
ABalpppppppp	0.4844253044960127	0.13275315411306	-0.1855665965964248	0.3041933134638038	0.0249624463616787	0.2313958479631155	0.2368150065167641	-0.2869119667824948	-0.0638929166111164	0.2714644486196516	0.0242661549676136	0.1501669872479152
ABpraaappppa	1.0922478376778788	0.6111000807970396	0.1321192887720085	-0.2426285385145747	0.3166279772733852	0.0377476866785256	0.0824045980576022	0.1062067523713281	0.2355892642957247	0.0335242057807015	-0.0608133506349222	0.0679399073987484
ABpraaappppp	-0.0326716150526072	0.0177789260512188	1.4406521553412095	0.1775236276246324	0.5111991219682882	-0.3332734044610175	0.2700311217612173	-0.1762315337021115	-0.2378471200660729	0.185701681373053	0.0804572937461324	0.2443778673547531
AB	-1.732154542159006	0.9838428867304629	-0.18323552708291135	-0.6788681250624757	-0.0512476496003911	-0.15294792542362284	-0.21519116538835495	0.05196108001106265	0.15376917028821055	-0.058262855874204655	0.07051186128518815	0.0176615252688552
ABplaaapppa	0.3778431880608665	0.2517213237962425	0.1403482262061139	-0.6229094093330374	0.3636904484765267	-0.0441855137904726	0.3667142292041164	-0.3455764456519764	0.0422642395994831	-0.0481712786935886	-0.3988615878349533	-0.0886378001603483
ABplaaapppp	0.1773276864653472	0.3595414339438517	-0.4071575094143445	0.0297211677878035	-0.3663948939695175	-0.1771323237392042	-0.1073365942038745	-0.262600163086449	-0.0119875322325055	-0.4233912532099239	0.0129055204273218	0.0162397336007346
