# Supplementary material for: An effective method for quantification, visualization, and analysis of 3D cell shape during early embryogenesis
Source: Quant Biol. 2024 Dec 20;13(1):e83. doi: 10.1002/qub2.83 (PMC12806067; doi:10.1002/qub2.83)
Supplement: Supplementary file 4 — Table S3 [file QUB2-13-e83-s002.csv]

	explained_variation_ratio	0	1	2	3	4	5	6	7	8	9	10	11	12	13	14	15	16	17	18	19	20	21	22	23	24	25	26	27	28	29	30	31	32	33	34	35	36	37	38	39	40	41	42	43	44	45	46	47
0	0.23129280682259437	0.04170598762599743	0.04170598762599746	0.041705987625997476	0.041705987625997476	0.041705987625997476	0.041705987625997476	0.041705987625997476	0.041705987625997476	0.041705987625997476	0.041705987625997476	0.041705987625997476	0.041705987625997476	0.041705987625997476	0.041705987625997476	0.041705987625997476	0.041705987625997476	0.041705987625997476	0.041705987625997476	0.041705987625997476	0.041705987625997476	0.041705987625997476	0.041705987625997476	0.041705987625997476	0.041705987625997476	0.041705987625997476	0.041705987625997476	0.041705987625997476	0.041705987625997476	0.041705987625997476	0.041705987625997476	0.041705987625997476	0.041705987625997476	0.041705987625997476	0.041705987625997476	0.041705987625997476	0.041705987625997476	0.041705987625997476	0.041705987625997476	0.041705987625997476	0.041705987625997476	0.041705987625997476	0.041705987625997476	0.041705987625997476	0.041705987625997476	0.041705987625997476	0.041705987625997476	0.041705987625997476	0.041705987625997476
1	0.10035587675934586	-0.0009561492374633839	-0.0009561492374632356	-0.0009561492374631962	-0.0009561492374632507	-0.0009561492374632735	-0.0009561492374632705	-0.0009561492374632708	-0.0009561492374632708	-0.0009561492374632708	-0.0009561492374632708	-0.0009561492374632708	-0.0009561492374632708	-0.0009561492374632708	-0.0009561492374632708	-0.0009561492374632708	-0.0009561492374632708	-0.0009561492374632708	-0.0009561492374632708	-0.0009561492374632708	-0.0009561492374632708	-0.0009561492374632708	-0.0009561492374632708	-0.0009561492374632708	-0.0009561492374632708	-0.0009561492374632708	-0.0009561492374632708	-0.0009561492374632708	-0.0009561492374632708	-0.0009561492374632708	-0.0009561492374632708	-0.0009561492374632708	-0.0009561492374632708	-0.0009561492374632708	-0.0009561492374632708	-0.0009561492374632708	-0.0009561492374632708	-0.0009561492374632708	-0.0009561492374632708	-0.0009561492374632708	-0.0009561492374632708	-0.0009561492374632708	-0.0009561492374632708	-0.0009561492374632708	-0.0009561492374632708	-0.0009561492374632708	-0.0009561492374632708	-0.0009561492374632708	-0.0009561492374632708
2	0.09283920501172392	0.0002779713621843201	0.00027797136218436086	0.0002779713621843636	0.00027797136218445887	0.0002779713621844331	0.00027797136218442407	0.0002779713621844244	0.0002779713621844244	0.0002779713621844244	0.00027797136218442434	0.00027797136218442434	0.0002779713621844244	0.0002779713621844244	0.0002779713621844244	0.0002779713621844244	0.0002779713621844244	0.0002779713621844244	0.0002779713621844244	0.0002779713621844244	0.0002779713621844244	0.0002779713621844244	0.0002779713621844244	0.0002779713621844244	0.0002779713621844244	0.0002779713621844244	0.0002779713621844244	0.0002779713621844244	0.0002779713621844244	0.0002779713621844244	0.0002779713621844244	0.0002779713621844244	0.0002779713621844244	0.0002779713621844244	0.0002779713621844244	0.0002779713621844244	0.0002779713621844244	0.0002779713621844244	0.0002779713621844244	0.0002779713621844244	0.0002779713621844244	0.0002779713621844244	0.0002779713621844244	0.0002779713621844244	0.0002779713621844244	0.0002779713621844244	0.0002779713621844244	0.0002779713621844244	0.0002779713621844244
3	0.08580471526010254	-4.7262238487844974e-05	-4.726223848794531e-05	-4.726223848797847e-05	-4.7262238487979164e-05	-4.7262238487994126e-05	-4.7262238488000686e-05	-4.726223848800079e-05	-4.726223848800063e-05	-4.7262238488000747e-05	-4.726223848800073e-05	-4.726223848800074e-05	-4.726223848800073e-05	-4.726223848800073e-05	-4.726223848800073e-05	-4.726223848800073e-05	-4.726223848800073e-05	-4.726223848800073e-05	-4.726223848800073e-05	-4.726223848800073e-05	-4.726223848800073e-05	-4.726223848800073e-05	-4.726223848800073e-05	-4.726223848800073e-05	-4.726223848800073e-05	-4.726223848800073e-05	-4.726223848800073e-05	-4.726223848800073e-05	-4.726223848800073e-05	-4.726223848800073e-05	-4.726223848800073e-05	-4.726223848800073e-05	-4.726223848800073e-05	-4.726223848800073e-05	-4.726223848800073e-05	-4.726223848800073e-05	-4.726223848800073e-05	-4.726223848800073e-05	-4.726223848800073e-05	-4.726223848800073e-05	-4.726223848800073e-05	-4.726223848800073e-05	-4.726223848800073e-05	-4.726223848800073e-05	-4.726223848800073e-05	-4.726223848800073e-05	-4.726223848800073e-05	-4.726223848800073e-05	-4.726223848800073e-05
4	0.07040254937909221	-0.005803592903930534	-0.005803592903930669	-0.005803592903930529	-0.005803592903930471	-0.005803592903930596	-0.0058035929039305986	-0.005803592903930604	-0.005803592903930603	-0.005803592903930603	-0.005803592903930603	-0.005803592903930603	-0.005803592903930603	-0.005803592903930603	-0.005803592903930603	-0.005803592903930603	-0.005803592903930603	-0.005803592903930603	-0.005803592903930603	-0.005803592903930603	-0.005803592903930603	-0.005803592903930603	-0.005803592903930603	-0.005803592903930603	-0.005803592903930603	-0.005803592903930603	-0.005803592903930603	-0.005803592903930603	-0.005803592903930603	-0.005803592903930603	-0.005803592903930603	-0.005803592903930603	-0.005803592903930603	-0.005803592903930603	-0.005803592903930603	-0.005803592903930603	-0.005803592903930603	-0.005803592903930603	-0.005803592903930603	-0.005803592903930603	-0.005803592903930603	-0.005803592903930603	-0.005803592903930603	-0.005803592903930603	-0.005803592903930603	-0.005803592903930603	-0.005803592903930603	-0.005803592903930603	-0.005803592903930603
5	0.06438985102052716	-0.04442365068890526	-0.044423650688906254	-0.044423650688905615	-0.04442365068890586	-0.04442365068890562	-0.044423650688905754	-0.0444236506889058	-0.044423650688905796	-0.044423650688905796	-0.044423650688905796	-0.044423650688905796	-0.044423650688905796	-0.044423650688905796	-0.044423650688905796	-0.044423650688905796	-0.044423650688905796	-0.044423650688905796	-0.044423650688905796	-0.044423650688905796	-0.044423650688905796	-0.044423650688905796	-0.044423650688905796	-0.044423650688905796	-0.044423650688905796	-0.044423650688905796	-0.044423650688905796	-0.044423650688905796	-0.044423650688905796	-0.044423650688905796	-0.044423650688905796	-0.044423650688905796	-0.044423650688905796	-0.044423650688905796	-0.044423650688905796	-0.044423650688905796	-0.044423650688905796	-0.044423650688905796	-0.044423650688905796	-0.044423650688905796	-0.044423650688905796	-0.044423650688905796	-0.044423650688905796	-0.044423650688905796	-0.044423650688905796	-0.044423650688905796	-0.044423650688905796	-0.044423650688905796	-0.044423650688905796
6	0.04013712343476353	0.0016284208048786635	0.001628420804879676	0.0016284208048789035	0.0016284208048787455	0.0016284208048788907	0.0016284208048788287	0.0016284208048788758	0.0016284208048789669	0.0016284208048789064	0.0016284208048789057	0.001628420804878906	0.0016284208048789055	0.0016284208048789057	0.0016284208048789055	0.0016284208048789057	0.0016284208048789057	0.0016284208048789057	0.0016284208048789057	0.0016284208048789057	0.0016284208048789057	0.0016284208048789057	0.0016284208048789057	0.0016284208048789057	0.0016284208048789057	0.0016284208048789057	0.0016284208048789057	0.0016284208048789057	0.0016284208048789057	0.0016284208048789057	0.0016284208048789057	0.0016284208048789057	0.0016284208048789057	0.0016284208048789057	0.0016284208048789057	0.0016284208048789057	0.0016284208048789057	0.0016284208048789057	0.0016284208048789057	0.0016284208048789057	0.0016284208048789057	0.0016284208048789057	0.0016284208048789057	0.0016284208048789057	0.0016284208048789057	0.0016284208048789057	0.0016284208048789057	0.0016284208048789057	0.0016284208048789057
7	0.02680602359801281	-0.0010512296877818197	-0.0010512296877819873	-0.0010512296877819266	-0.001051229687781675	-0.0010512296877819465	-0.001051229687781936	-0.0010512296877819036	-0.0010512296877818559	-0.0010512296877817997	-0.0010512296877818925	-0.0010512296877818754	-0.001051229687781888	-0.0010512296877818869	-0.0010512296877818825	-0.0010512296877818832	-0.0010512296877818832	-0.001051229687781883	-0.001051229687781883	-0.001051229687781883	-0.001051229687781883	-0.001051229687781883	-0.001051229687781883	-0.001051229687781883	-0.001051229687781883	-0.001051229687781883	-0.001051229687781883	-0.001051229687781883	-0.001051229687781883	-0.001051229687781883	-0.001051229687781883	-0.001051229687781883	-0.001051229687781883	-0.001051229687781883	-0.001051229687781883	-0.001051229687781883	-0.001051229687781883	-0.001051229687781883	-0.001051229687781883	-0.001051229687781883	-0.001051229687781883	-0.001051229687781883	-0.001051229687781883	-0.001051229687781883	-0.001051229687781883	-0.001051229687781883	-0.001051229687781883	-0.001051229687781883	-0.001051229687781883
8	0.02524805487786443	0.00030348572278833123	0.000303485722788244	0.0003034857227883563	0.0003034857227881572	0.00030348572278845277	0.0003034857227884179	0.0003034857227883337	0.00030348572278841553	0.0003034857227881445	0.0003034857227883787	0.00030348572278834766	0.00030348572278837086	0.00030348572278835975	0.00030348572278836376	0.00030348572278836175	0.0003034857227883619	0.0003034857227883615	0.00030348572278836165	0.0003034857227883616	0.0003034857227883616	0.0003034857227883616	0.0003034857227883616	0.0003034857227883616	0.0003034857227883616	0.0003034857227883616	0.0003034857227883616	0.0003034857227883616	0.0003034857227883616	0.0003034857227883616	0.0003034857227883616	0.0003034857227883616	0.0003034857227883616	0.0003034857227883616	0.0003034857227883616	0.0003034857227883616	0.0003034857227883616	0.0003034857227883616	0.0003034857227883616	0.0003034857227883616	0.0003034857227883616	0.0003034857227883616	0.0003034857227883616	0.0003034857227883616	0.0003034857227883616	0.0003034857227883616	0.0003034857227883616	0.0003034857227883616	0.0003034857227883616
9	0.02074843670817153	-0.0018471438703016407	-0.001847143870301588	-0.0018471438703017993	-0.001847143870301632	-0.0018471438703013877	-0.001847143870301517	-0.001847143870301601	-0.0018471438703016722	-0.0018471438703014707	-0.001847143870301609	-0.0018471438703015117	-0.0018471438703016204	-0.001847143870301605	-0.001847143870301576	-0.0018471438703015755	-0.0018471438703015783	-0.0018471438703015761	-0.001847143870301577	-0.001847143870301577	-0.0018471438703015768	-0.001847143870301577	-0.001847143870301577	-0.001847143870301577	-0.001847143870301577	-0.001847143870301577	-0.001847143870301577	-0.001847143870301577	-0.001847143870301577	-0.001847143870301577	-0.001847143870301577	-0.001847143870301577	-0.001847143870301577	-0.001847143870301577	-0.001847143870301577	-0.001847143870301577	-0.001847143870301577	-0.001847143870301577	-0.001847143870301577	-0.001847143870301577	-0.001847143870301577	-0.001847143870301577	-0.001847143870301577	-0.001847143870301577	-0.001847143870301577	-0.001847143870301577	-0.001847143870301577	-0.001847143870301577	-0.001847143870301577
10	0.01896415028725247	6.136445134164325e-05	6.136445134159146e-05	6.136445134158759e-05	6.136445134167723e-05	6.136445134162571e-05	6.136445134161782e-05	6.136445134165925e-05	6.136445134169464e-05	6.136445134156017e-05	6.136445134164937e-05	6.136445134159934e-05	6.136445134169604e-05	6.136445134166365e-05	6.136445134166062e-05	6.136445134165097e-05	6.136445134165367e-05	6.136445134165092e-05	6.136445134165164e-05	6.136445134165177e-05	6.136445134165149e-05	6.136445134165143e-05	6.136445134165146e-05	6.136445134165146e-05	6.136445134165146e-05	6.136445134165146e-05	6.136445134165146e-05	6.136445134165146e-05	6.136445134165146e-05	6.136445134165146e-05	6.136445134165146e-05	6.136445134165146e-05	6.136445134165146e-05	6.136445134165146e-05	6.136445134165146e-05	6.136445134165146e-05	6.136445134165146e-05	6.136445134165146e-05	6.136445134165146e-05	6.136445134165146e-05	6.136445134165146e-05	6.136445134165146e-05	6.136445134165146e-05	6.136445134165146e-05	6.136445134165146e-05	6.136445134165146e-05	6.136445134165146e-05	6.136445134165146e-05	6.136445134165146e-05
11	0.01794589598744977	0.0008323605159376251	0.0008323605159376503	0.0008323605159375823	0.0008323605159380354	0.0008323605159378501	0.0008323605159376301	0.0008323605159376543	0.0008323605159377618	0.0008323605159376754	0.0008323605159376134	0.0008323605159376112	0.0008323605159376682	0.0008323605159377249	0.0008323605159376122	0.0008323605159376294	0.0008323605159376286	0.0008323605159376229	0.0008323605159376239	0.0008323605159376241	0.0008323605159376239	0.0008323605159376239	0.0008323605159376238	0.0008323605159376238	0.0008323605159376238	0.0008323605159376238	0.0008323605159376238	0.0008323605159376238	0.0008323605159376238	0.0008323605159376238	0.0008323605159376238	0.0008323605159376238	0.0008323605159376238	0.0008323605159376238	0.0008323605159376238	0.0008323605159376238	0.0008323605159376238	0.0008323605159376238	0.0008323605159376238	0.0008323605159376238	0.0008323605159376238	0.0008323605159376238	0.0008323605159376238	0.0008323605159376238	0.0008323605159376238	0.0008323605159376238	0.0008323605159376238	0.0008323605159376238	0.0008323605159376238
mean	0.0	0.8716438847477161	0.8716438847477161	0.8716438847477161	0.8716438847477161	0.8716438847477161	0.8716438847477161	0.8716438847477161	0.8716438847477161	0.8716438847477161	0.8716438847477161	0.8716438847477161	0.8716438847477161	0.8716438847477161	0.8716438847477161	0.8716438847477161	0.8716438847477161	0.8716438847477161	0.8716438847477161	0.8716438847477161	0.8716438847477161	0.8716438847477161	0.8716438847477161	0.8716438847477161	0.8716438847477161	0.8716438847477161	0.8716438847477161	0.8716438847477161	0.8716438847477161	0.8716438847477161	0.8716438847477161	0.8716438847477161	0.8716438847477161	0.8716438847477161	0.8716438847477161	0.8716438847477161	0.8716438847477161	0.8716438847477161	0.8716438847477161	0.8716438847477161	0.8716438847477161	0.8716438847477161	0.8716438847477161	0.8716438847477161	0.8716438847477161	0.8716438847477161	0.8716438847477161	0.8716438847477161	0.8716438847477161
[truncated: 1,843 more columns]
