# Supplementary material for: An effective method for quantification, visualization, and analysis of 3D cell shape during early embryogenesis
Source: Quant Biol. 2024 Dec 20;13(1):e83. doi: 10.1002/qub2.83 (PMC12806067; doi:10.1002/qub2.83)
Supplement: Supplementary file 5 — Table S4 [file QUB2-13-e83-s003.csv]

	explained_variation_ratio	l1-m-1	l1-m0	l1-m1	l2-m-2	l2-m-1	l2-m0	l2-m1	l2-m2	l3-m-3	l3-m-2	l3-m-1	l3-m0	l3-m1	l3-m2	l3-m3	l4-m-4	l4-m-3	l4-m-2	l4-m-1	l4-m0	l4-m1	l4-m2	l4-m3	l4-m4	l5-m-5	l5-m-4	l5-m-3	l5-m-2	l5-m-1	l5-m0	l5-m1	l5-m2	l5-m3	l5-m4	l5-m5	l6-m-6	l6-m-5	l6-m-4	l6-m-3	l6-m-2	l6-m-1	l6-m0	l6-m1	l6-m2	l6-m3	l6-m4	l6-m5	l6-m6
0	0.13583749155039582	0.0029330961097586705	-0.0013294563507749574	-0.003768753611211359	-0.001193148587844309	0.03537731902623125	-0.4483917120566083	0.025076465336063704	-0.8913728354936181	0.002303509023645667	0.0033710596895741318	0.004294201031979992	-0.0033800020432740514	0.00851511223606756	-0.011770896873181853	0.0026243381788436325	-0.0009115243540561466	-0.002925017135176929	0.00017332690530788878	-0.0020691936198115267	-0.020520035005608943	0.0002334936088032622	-0.040641532267930935	0.0041614758024301444	-0.006999614066851951	0.00044863795540801317	0.001260168329827862	-0.000679056733575687	-0.0010236727829760958	0.0004690140172368878	-0.00029034943209809913	0.0028516580195376545	-0.0024125953913354766	0.00036373915472086554	-0.0002714872329995768	-0.0003025206248045951	-0.0014631144638123771	-0.0011943974428123923	-0.000775714040950342	-0.000730663365722014	-0.0009670680502683125	7.779946873647275e-06	0.004742874179552672	-0.0007375278689115021	-0.0002967682475767976	0.00027739965484965243	0.0010797944984752502	-0.00040070962933888923	-0.002944088856221297
1	0.12434792270804905	0.0014048154342275465	0.004866091356746316	0.0007961456837448644	0.12189969553372776	-0.05091919749242023	0.880966972485519	-0.06176320559209642	-0.4473299673378455	0.0038264020809750396	0.0013547804081891447	0.0036146039189064974	0.013303737978430213	0.0022736212915520576	-0.002213868125392953	0.009549202506651798	0.0007331876512971751	0.0012854893200775278	0.0027468734429593	0.0028813788485235305	0.041369947169549774	-0.009380435785576804	-0.014411282789622226	0.0040226931089298165	-0.0023893541081050685	-0.00011537229785868541	0.0011121076012013049	0.0006979378922272516	-0.0006023474190536006	-0.0012683499575406835	0.0027611532527671303	-0.0014050994287415279	-0.0025770618978197676	0.0012448544071285298	0.001455494865105213	5.5026751646165114e-05	0.0012780573736053712	-0.001646793496051125	-0.0017491851194307228	0.0015742479593052118	0.0007292973436952361	0.00015673795141352148	-0.008040815358032749	-0.0003302628513422951	-0.004093976295278337	0.00046791620146658286	0.0020328520412774887	-0.0008740161170623704	-0.001159673292277115
2	0.10627975261005299	-0.019747875179920542	-0.008352641623030677	-0.0010213167986383026	0.6713334590410793	-0.7212107189334285	-0.1252737301927903	-0.09645279660728055	0.030859154766464073	0.004153824983564015	0.00623616143525009	0.005833977240057757	-0.0023133674608520945	0.005745992505936385	0.00033471575855870996	0.004191696899206336	0.004010962965481128	-0.01012805218215701	0.026019467565105002	-0.03795918630125076	-0.00489313096665792	-0.0022546200515518285	0.005421325932184381	-0.004257528376833983	-0.000807979709392758	-0.00017379646496000291	-0.0003053375633687112	-0.0013464874950936223	0.004592765650032242	-0.003907758854751713	-0.0013071056806331356	0.0017129456016266517	-0.0004134852927480816	0.0016868970902108784	-0.0026075221580579913	0.0009694920456131325	0.002863252293789032	-0.0015548499785651797	-0.0018533320551933816	-0.001966179326148055	0.000989803780913706	-0.005603642735709875	0.0030889499129981676	-0.0005452555046298	0.0015659936887503013	-0.0014011891028478613	0.0013691614444147132	-0.0024416578507640086	8.501748273940612e-05
3	0.10456887623638315	-0.0038672952670933125	0.002545490242778281	-0.020284855256557932	-0.39584307934427454	-0.24603522318253512	-0.030708182675820872	-0.8819099932257752	-0.018991624479671627	-0.014415282175606527	-0.01216439676504478	-0.003923060214699065	0.0014021513877776016	-0.008278756337337973	0.006521269343211394	-0.009742344246499142	-0.0007702293454148486	-9.074615770017211e-05	-0.020013808919418813	-0.011273168328553074	-0.004965514817388781	-0.04257720922498261	0.006602709706291973	-0.003976944965909432	-0.002668309826660496	0.0025813018089542363	-0.00028439201820366005	-3.045674297256839e-05	0.001197932856445556	-0.0012061039517656678	-7.246736987458338e-05	-0.002041791341506824	-0.0017327404110541076	0.0008872219896694303	-0.0012606848269010114	-0.0005191945844070623	-0.0007988557174280912	-0.0011554856793807927	-0.0009173249105072128	-0.0018015790545784292	-0.00015689216204618038	-0.00016721912697257135	0.0015674554241863722	-0.0031474558419646997	-0.001087599940562393	-0.0003454163777958765	0.0002212617229558511	-0.0011387412897927338	-0.0008629763775203336
4	0.10324277563921208	-0.014172976116246128	0.01995624613219449	0.00704008464750594	-0.6129083205707152	-0.6415448634841364	0.058394136166402766	0.4524596333530794	-0.04102266774011398	0.004504498306528499	0.0011778165913569865	0.006020575168022348	-0.0002874363309598134	-0.0023006711861227333	-0.008023137498116178	-0.005684080134034197	-0.00605466675428449	-0.005555285570795954	-0.01462673722508683	-0.03339577726035735	0.008164903732020501	0.019003805679600447	-0.0066987405354445	0.004106846525717392	-0.001109213920074687	-0.0008048723385267088	0.0016947224469971813	0.0024457693182079144	6.871928783721706e-05	-0.0017838524149623085	-0.0009747607395462531	0.0005706214863837764	-0.001191436438122316	-0.0009814318978649567	0.0010864290324265485	0.0002754398169652384	-0.002107838393442011	0.0010617026346683388	0.0014542745900139559	-0.0017465123776500143	-0.0018023724041778472	-0.004066747636453152	-0.001622279807758808	0.0030057147953479603	0.001268501400639017	-0.0003814224620299092	0.0006503860496843973	0.0017572950816848103	-0.0014484166442456671
5	0.032848616412621254	0.5759575621515982	0.006789740354067628	0.0048878965531034685	0.007853384100353356	-0.017876959786568225	0.0027926095041064525	0.012972022524403853	-0.003284451387003673	-0.7184570746343002	0.006955743785819301	-0.3689630029668973	-0.06144033369945946	-0.022036902079162674	-0.021867359163263687	-0.08558783509685153	-0.005605077379584597	-0.005639568004003788	0.006973145743111718	0.001225427107034664	-0.004498755144175501	-0.0006517085996778862	-0.0008677425092329934	-0.010037874492730534	-0.006634185671250923	-0.018168618920308702	0.00702790364511547	-0.032239896306386163	0.0042070311737632815	-0.033153563237391985	-0.00494339510874477	-0.0008468722455376508	-0.005070622807557631	-0.004723594574999887	0.002628104333639672	-0.008853649716721156	0.002867150630539153	0.0013109800683877245	0.001666944470141912	-0.0030342378012888807	0.0038433047330346296	-0.002930506792117055	-0.002357929694885029	-0.001798652457402512	-0.0023832537722532415	-0.0033944634978789454	-0.0025161979028428417	-0.00126761867073655	0.0010631137347069807
6	0.02805133549739569	0.020916913122583546	0.20123532477413295	-0.22434503194258007	-0.0022698791973605626	0.0026400998879980916	0.007213713937670263	-0.0076111174717001795	0.012569548484598868	0.03987811969905097	0.015591965977777705	-0.021839106926283117	-0.5025314824692089	0.4938730010906892	-0.5692814436286063	0.2857447543292152	0.0007824362957798781	0.007341548004829637	-0.0011916040971119458	0.003869693353969462	-0.00957906019267972	-0.012380409234166462	-0.0016699218942030133	0.01160395449942693	-0.006092165729609826	-0.0057049052335817274	0.005029793003241828	0.0012209754916985855	0.003030449199874897	-0.005756212346485601	-0.01957427780912903	0.03236848592917396	-0.03687662766042626	0.016489232233338726	-0.007142950377851411	0.001815916521189993	0.00211333746970365	0.000361949179530993	0.0017882209270376188	0.002257791020318172	-0.0013667311033535767	0.001301310587409251	-0.002269330647508422	0.0037923597479602466	0.00039767979158609627	0.0017041008999503127	-0.003333277062195887	0.0007473712424236304	-7.378238823881728e-05
7	0.027143551231946884	0.029044941488917893	-0.12163493411843598	-0.196258821431845	-0.012192215224700091	-0.004542245530088697	-0.01025954674119211	0.004960318590021365	0.005220793770195799	-0.10928234952893726	0.0012469136525513902	-0.031686490609525816	0.4489369753212967	0.2784092721848828	0.2575754864122294	0.7642343891455772	-0.024519138251920546	-0.0025167101527885406	-0.0007434502472491236	-0.005508737322011903	0.017563677964559737	-0.009804037002410058	0.002704280774145277	0.009087374974395095	-0.005859343130402428	0.004938171753731678	0.0034547230561862256	8.605601953362964e-05	-0.00014372454674151797	-0.002160678497615699	0.028579405046857076	0.012341383379821175	0.01201444893580255	0.023154214457045567	-0.003549315859716942	0.006265927737528066	-0.0021402577397644554	0.0005808645060645797	-0.004989642071645726	0.00041240928334194276	0.0011262753114294395	0.002409358058780299	0.0011731837230657288	-0.001866566936745048	0.00023702924897668962	0.0016492209866916705	-0.0016621234711628576	0.0026167312038329845	0.003248871668427525
8	0.026492534471259037	-0.006653528588376433	-0.07068657731570364	-0.28034651039288494	-0.003261373907395672	-1.8972153936397396e-05	0.005145205680257656	0.007216480505146117	-0.001438093127449469	0.08641493606042289	0.09771260715582394	-0.13982216788519544	0.059029480676488666	0.6865063804024231	0.394428198335248	-0.4951637499524309	-0.017740258412456963	0.008762003524938309	0.01347827846341714	-0.004784397191032189	-0.008537353775278752	-0.000672371580607926	0.0009503863877075207	-0.010993170278373697	0.008210958252492911	-0.001821528381309985	-0.0007437259602594574	0.004839950196843445	0.006807785041081686	-0.007812728650060885	0.013745601493368462	0.03944139726823793	0.014272731036058754	-0.028257757469253145	0.0019922667075843617	-0.002127896064317269	-0.0015295076927243005	-0.0021215020502962185	-0.00424781192546557	-0.001808871342648545	0.003721646124479271	-0.0012843371021208938	-0.0008925710853918193	0.004346327206702213	-0.000910431336056749	-0.005200374585409029	-0.0009367746629651019	0.0012939667466899433	-0.0016619745679400948
9	0.026354265371695815	-0.0009118822310574568	0.09242494955376053	-0.08556058465773257	0.005264100078110309	0.002227448987856734	-0.007479512264076074	-0.002543727267673185	0.008947853718622611	0.03342220630427134	-0.024862191193031888	-0.09525054112053842	0.719140238263019	0.07338374164804061	-0.6219368132265977	-0.24616500009610998	0.010955802816927046	-0.003952871979776874	0.019410348822347434	0.003751323574572806	0.01717240186931216	0.0030945514530852404	-0.00435913751849221	0.005991046938427733	-0.00726483422626753	-0.002016025178223387	-0.004393687731661257	-0.006335343924083394	-3.675062118791263e-05	-0.007277497794831582	0.021624562651663147	-0.006248893987029141	-0.03608227079695353	-0.001958187375366162	0.005073488508034782	0.002176591522625138	0.0013563849902341165	-0.0014471646001013416	-0.0004987909901640215	-0.0017724860629428772	0.0033963464506907718	2.9870247580709606e-05	0.003399964126272422	-0.0007838865356941446	-0.0032122560056907393	-8.653363442274065e-06	-0.002224880825228812	0.0005239623905233099	0.00030941926815415666
10	0.02408066571219305	0.12976590966242585	-0.05117343050438274	0.0939991982335326	-0.0052415376747300384	-0.007106241692064067	-0.0010096464178036123	-0.007535146021572743	-0.0018788058272231171	0.49865236152436704	0.2953205214613178	-0.7719027841427258	-0.04078361586937572	-0.13649841904803822	0.0008786108256084516	0.12274135136892651	-0.0010210791938757124	-0.007922329928687768	0.002714454139903035	-0.003289126527078064	-0.0014411064701472963	0.0029992697002660836	-0.004648381599938903	0.0027689917286113255	0.0070385924327373535	-0.006337331769939887	-0.0030933165887564564	0.008090214680837336	0.021295603209354416	-0.05317774289011503	0.0026592131797336513	-0.00997783315769418	0.010554876407843456	0.005044642055968684	-0.004077393372805329	0.01104726787639892	-0.0014027236727807966	-0.0002548871867747795	-0.0024988121873328606	0.0013884186608932136	0.007140753851908917	-0.0037209276210469003	0.0012947729956763968	-0.0006496314701360442	-0.0017573812645541548	0.0018547196996544415	-0.0008137261997695156	-0.0012520612735866144	-0.0005246037945541827
11	0.023667415486091005	0.0053600576956117476	-0.013671264690885936	-0.03187987393970298	0.007677002177662699	-0.0036320712732069577	-0.00048047582595985017	0.01126246372226647	-0.004521476996878326	0.1387428180935907	-0.9462805015750809	-0.27578827703689934	-0.03723845632674419	0.018742691621054852	0.049396579081845415	-0.0027859625147945433	-0.007066661606820991	0.007947960562146071	-0.0057991883542661765	-0.009118742235324355	0.008838094219756149	-0.010312409563551436	-0.001322098077579277	-0.01920036857205189	0.0014375928249060772	-0.0013228013455772376	-0.0015907329684403202	0.00913213032551098	-0.04334276002164442	-0.023259304827633335	-0.0009011827751562434	0.004207420646196426	0.006830092045864109	0.0017552380106336174	-0.0012909698722719126	0.002711864646653369	0.0013350188807263051	-0.0025190953136707463	0.0012773725357479006	-0.00020734823593217342	-0.004358344312613952	-0.0026112426465790765	0.0016376658384311621	-0.0009592457161057746	-0.0016266958858387384	-0.0011195505789796838	-0.00027149927091874726	-0.002151142380224516	0.0005552631468350465
mean	0.0	0.009537880819906402	-0.04704327760606557	0.0018070040425426006	-0.011016049558167046	0.033387593308199966	0.2690632302598293	-0.04212677609423104	0.20732438926392163	0.002314729574909506	-0.004274621484956157	-0.013356230234434186	-0.00966436046499985	-0.002318713597505827	-0.0030917883180834127	0.002044606112877652	0.0014913770734834148	0.003497095872116195	0.006024021302169217	-0.001281410095614628	-0.021803717500591055	0.0035385215551031147	-0.006690493549657877	-0.001778842244352816	0.00868507066292586	-0.0009558432158269034	0.0006657285962719195	-0.0003435944582395347	1.8021592118899965e-05	-0.001409903903371903	-0.006322455669821	0.0022018681571271646	0.0011580642036839927	-0.0017152470242953516	-0.0013187698050395695	0.0006077581697931647	-0.00013138707257635886	0.0007297622763025611	0.0011393306319887656	0.0013388786092377546	0.000618457758536249	0.0010609587549875942	0.0013921152663870957	-0.00028837974670670906	0.0016836322170865133	0.0007175948466441328	0.0008912452128929414	-0.00011508237155225017	0.0021987575083417337
[truncated: 176 more columns]
